# Supplementary material for: A CSF disease-associated macrophage signature defines progressive multiple sclerosis
Source: J Neuroinflammation. 2026 May 13;23:156. doi: 10.1186/s12974-026-03861-9 (PMC13179637; doi:10.1186/s12974-026-03861-9)
Supplement: Supplementary file 1 — Supplementary Material 1. [file 12974_2026_3861_MOESM1_ESM.xlsx]

## Sheet: flow
definition				descriptive		clinical outcome						CSF standard parameter													immune cells (percentage)																immune cells (total number)
Patient	Subgroup	Group	Cohort	age	sex	EDSS	months from onset	relapses_last_year	c_activity	r_activity	escalation therapie (FTY, NAT, ALEM, OCR) within 2 years	cell_count	lympho	granulo	rbc	protein	albumin	GlucRatio	lactate	OCB type	barrier_disruption	IgG	IgA	IgM	Bcell_per	cMono_per	interMono_per	ncMono_per	CD4_per	CD4CD8_per	HLADR_CD4_per	CD8_per	HLADR_CD8_per	Tcell_per	Mono_per	NK_per	NKT_per	Plasma_per	dim_per	bright_per	Bcell_num	cMono_num	interMono_num	ncMono_num	CD4_num	CD4CD8_num	HLADR_CD4_num	CD8_num	HLADR_CD8_num
SF_001	Somatoform	Ctrl	Ctrl	35.68	1	-	-	-	-	-	-	0	0	0	40	297	174	0.4	1.34	1	0	13.1	1.51	0.17	0.99	57.73	43.33	0.3	83.99	1.19	3.09	13.56	5	91.78	12.72	1.32	1.34	0	10.42	72.92	5.37715	56.7429	42.5891	0.294871	418.69	5.93214	12.9375	67.5965	0.296607
SF_002	Somatoform	Ctrl	Ctrl	71.01	0	-	-	-	-	-	-	0	0	0	54	468	281	0.6	1.51	1	0	23.5	2.22	0.15	0.52	48.87	51.88	0	62.52	2.67	5.92	32.3	5.56	87.1	9.05	5.42	4.26	0	47.62	38.09	1.31987	21.2772	22.5877	0	138.218	5.9028	8.18253	71.4084	0.328196
SF_003	Somatoform	Ctrl	Ctrl	42.73	1	-	-	-	-	-	-	0	0	0	102	333	192	1.1	1.86	1	0	24.9	4.83	0.13	0.88	91.6	8.4	1.68	67.68	0.89	8.61	28.39	14.29	87.09	10.52	2.54	1.43	0	4.35	60.87	3.71721	50.8111	4.65953	0.931907	248.979	3.2741	21.4371	104.44	0.467869
SF_004	Somatoform	Ctrl	Ctrl	65.37	1	-	-	-	-	-	-	0	0	0	0	361	146	0.7	0.56	1	0	14.6	1.55	0.15	1.17	88.28	12.5	0	80	6.47	9.53	12.81	11.11	90.61	10.47	4.95	1.04	0	7.89	63.15	2.53035	31.8762	4.5135	0	156.769	12.6787	14.9401	25.1026	1.4086
SF_005	Somatoform	Ctrl	Ctrl	21.26	1	-	-	-	-	-	-	2	2	0	0	142	109	0.7	1.8	1	0	10.4	0.47	0.17	0.42	62.96	37.53	0.99	71.51	1.73	3.66	25.16	4.88	89.94	10.94	2.81	0.38	0	4.05	75.68	2.0303	46.7839	27.8875	0.735642	310.907	7.5216	11.3792	109.389	0.367054
SF_006	Somatoform	Ctrl	Ctrl	58.11	0	-	-	-	-	-	-	2	2	0	0	379	200	0.67	1.66	1	0	19.5	3.51	0.197	0.79	73.47	18.37	4.08	69.64	2.23	25	25.45	40	88.54	11.48	1.19	4.74	0	0	33.33	2.10831	37.9902	9.49884	2.1097	164.553	5.26929	41.1383	60.1361	2.10772
SF_007	Somatoform	Ctrl	Ctrl	25.58	1	-	-	-	-	-	-	1	1	0	0	383	231	0.7	1.9	1	0	23.6	2.43	0.22	0.08	45.08	53.89	4.15	74.84	0.9	5.35	21.98	18.18	95.18	12.6	1.87	1.32	0	20.83	58.33	0.483285	40.8789	48.8678	3.76325	430.321	5.17489	23.0222	126.382	0.940796
SF_008	Somatoform	Ctrl	Ctrl	77.5	1	-	-	-	-	-	-	1	1	0	200	315	183	0.6	1.67	1	0	23.8	3.44	0.16	0.77	89.94	10.06	0	78.7	1.88	6.6	18.12	10.91	89.86	7.94	2.7	2.61	0.03	30.68	52.27	10.4629	123.205	13.7808	0	960.954	22.9554	63.4229	221.251	2.50444
SF_009	Somatoform	Ctrl	Ctrl	32.5	1	-	-	-	-	-	-	0	0	0	0	339	189	0.84	1.71	1	0	28	2.6	0.42	1.04	66.67	28.89	0.74	74.4	2.02	5.42	22.38	30	85.81	16.96	3.81	1.9	0	9.09	54.55	4.57846	68.5561	29.7073	0.760934	281.059	7.63089	15.2334	84.5443	2.28927
SF_010	Somatoform	Ctrl	Ctrl	55.44	0	-	-	-	-	-	-	1	1	0	0	347	194	0.4	1.77	1	0	21.6	3.08	0.15	0.87	89.66	10.34	0	43.37	0.36	5.79	53.41	0	80.87	2.86	2.9	2.32	0	10	80	2.49963	21.6564	2.49751	0	100.77	0.836461	5.8346	124.098	0
SF_011	Somatoform	Ctrl	Ctrl	17.8	1	-	-	-	-	-	-	0	0	0	0	359	204	0.7	1.65	1	0	18.7	1.15	0.31	1.49	25.76	68.36	8.32	72.68	1.65	11.97	22.21	21.74	93.92	21.41	1.89	0.88	0.14	17.86	60.71	3.71763	21.3976	56.7833	6.91102	170.315	3.86654	20.3867	52.046	0.840586
SF_012	Somatoform	Ctrl	Ctrl	25.23	0	-	-	-	-	-	-	2	2	0	98	245	124	0.47	1.76	1	0	16.6	0.792	0.152	2.02	49.02	47.06	1.96	77.82	0.84	3.23	17.99	0	96.37	13.82	0	0.81	0			1.30158	84.3943	32.9623	0.660898	305.228	5.92206	38.2451	54.7139	1.97382
SF_013	Somatoform	Ctrl	Ctrl	61.52	1	-	-	-	-	-	-	0	0	0	0	490	263	0.85	1.6	1	0	20.8	2.88	0.314	1.86	62.24	35.71	2.04	74.93	4.31	14.03	20.49	18.75	86.08	8.53	4.18	3.02	0	0	55.55	3.37107	25.6523	14.7179	0.84079	116.9	6.72411	16.401	31.9668	1.26077
SF_014	Somatoform	Ctrl	Ctrl	50.71	1	-	-	-	-	-	-	0	0	0	34	368	181	0.67	1.45	1	0	19.9	4.43	0.154	0.34	38.38	61.62	0	72.48	1.16	16.04	21.71	33.33	88.97	36.27	4.48	2.07	0	7.69	84.61	0.996415	71.7475	115.192	0	188.983	3.02456	30.3129	56.6063	1.00809
SF_015	Somatoform	Ctrl	Ctrl	32.71	1	-	-	-	-	-	-	1	1	0	45	455	221	0.58	1.58	1	0	35	3.32	0.152	0.32	86.84	7.89	2.63	73.57	2.75	4.94	21.7	4	95.78	3.14	0.74	0.74	0	28.57	28.57	2.30448	25.0855	2.27918	0.759728	507.457	18.9684	25.0684	149.678	0.758737
SF_016	Somatoform	Ctrl	Ctrl	37.8	0	-	-	-	-	-	-	0	0	0	0	539	263	0.7	1.78	1	0	26.7	1.81	0.42	0.74	30.46	67.86	3.14	77.37	0.96	15.24	20.4	28.57	94.98	22.36	1.38	1.6	0	6.25	68.75	3.34943	53.2522	118.637	5.48956	332.617	4.12708	50.6908	87.7004	1.17911
SF_017	Somatoform	Ctrl	Ctrl	28.42	0	-	-	-	-	-	-	2	2	0	0	424	206	0.5	1.76	1	0	24.3	5.12	0.14	0.55	81.31	15.73	2.08	79.98	0.91	3.55	17.81	18.33	96.12	4.39	0.73	0.82	0.01	12	42	13.0339	94.7789	18.3357	2.42455	1821.83	20.7284	64.6748	405.685	3.79952
SF_018	Somatoform	Ctrl	Ctrl	15.38	0	-	-	-	-	-	-	1	1	0	0	316	151	0.640007	1.56001	1	0	19.4			0	44.08	55.26	0.66	71.69	1.47	12.31	25.37	50	96.45	22.82	1.06	0.35	0	33.33	33.33	0	75.6218	94.8017	1.13227	220.09	4.51294	27.0931	77.8867	2.25647
SF_019	Somatoform	Ctrl	Ctrl	63.63	0	-	-	-	-	-	-	0	0	0	40	450	239	0.6	1.64	1	0	29.7	2.46	0.15	0.39	71.15	30.13	0	80	1.78	1.11	13.78	0	88.24	31.52	2.35	1.18	0	33.33	50
SF_020	Somatoform	Ctrl	Ctrl	17.09	0	-	-	-	-	-	-	0	0	0	0	405	217	0.7	1.47	1	0	12.7	0.91	0.14	0.84	35.55	63.53	1.38	68.2	2.61	5.41	26.42	17.65	91.56	31.73	1.69	2.25	0	0	50	1.05065	27.2632	48.7211	1.05832	78.1031	2.98899	4.22538	30.2564	0.527557
SF_021	Somatoform	Ctrl	Ctrl	40.89	1	-	-	-	-	-	-	3	3	0	0	353	184	0.7	1.52	1	0	19.3	2.7	0.255	1.17	42.55	54.61	2.84	60.13	23.01	5.78	16.45	5.81	97.27	7.76	0.52	0.46	0	50	37.5	7.30181	24.3462	31.2466	1.62498	365.018	139.682	21.0981	99.8595	8.11552
SF_022	Somatoform	Ctrl	Ctrl	23.27	1	-	-	-	-	-	-	1	1	0	0	269	149	0.67	1.57	1	0	14.6	1.22	0.156	0.29	74.7	19.28	0	67.93	0.91	6.24	29.05	0	95.66	9.18	1.3	0.72	0	44.44	33.33	0.871529	26.9604	6.95846	0	195.288	2.61611	12.186	83.5142	0
SF_023	Somatoform	Ctrl	Ctrl	42.53	1	-	-	-	-	-	-	0	0	0	0	347	195	0.73	1.64	1	0	17.9	3.13	0.174	0	30.43	69.57	1.09	72.73	0	10	27.27		90.16	45.32	0	1.64	0			0	20.2415	46.2767	0.725048	28.9216	0	2.89216	10.8441	0
SF_024	Somatoform	Ctrl	Ctrl	50.76	0	-	-	-	-	-	-	0	0	0	0	180	136	0.7	1.49	1	0	14.4	1.45	0.13	2.28	49.73	50.82	0.27	71.77	5.1	12.8	21.09	6.67	83.76	32.74	3.13	8.55	0	18.18	81.82	3.07491	70.3109	71.852	0.38174	81.0732	5.76109	10.3774	23.8238	0.384264
SF_025	Somatoform	Ctrl	Ctrl	34.87	1	-	-	-	-	-	-	1	1	0	0	399	187	0.65	1.28	1	0	26.2	2.69	0.146	1.88	27.08	67.71	6.25	86.56	1.58	7.76	11.07	8.33	95.35	16.96	1.76	0.75	0	42.86	50	11.3326	39.3701	98.4397	9.08652	497.518	9.0813	38.6074	63.6266	0.756473
SF_026	Somatoform	Ctrl	Ctrl	79.53	1	-	-	-	-	-	-	0	0	0	42	225	141	0.6	1.6	1	0	14.1	1.27	0.15	1.41	46.88	54.79	0	73.62	3.95	23.87	21.73	33.33	87.88	32.56	4.92	4.23	0	14.71	57.36	13.2409	275.814	322.352	0	607.551	32.5975	145.022	179.327	10.8647
SF_027	Somatoform	Ctrl	Ctrl	18.17	0	-	-	-	-	-	-	0	0	0	0	372	183	0.59	1.37	1	0	16.4	2.08	0.154	0.4	17.07	71.54	13.82	74.45	2.51	4.96	21.86	5.88	91.24	22.65	3.5	1.75	0	26.92	61.54	1.18192	16.7217	70.0803	13.538	200.714	6.76684	9.95539	58.9335	0.39789
SF_028	Somatoform	Ctrl	Ctrl	27.54	0	-	-	-	-	-	-	0	0	0	0	389	225	0.58	1.37	1	0	22.3	1.99	0.292	0.8	35.05	61.86	2.06	76.05	0	2.76	23.11		95.2	25.73	2	0.8	0	20	80	1.68591	28.6611	50.5842	1.6845	152.574	0	4.21104	46.364	0
SF_029	Somatoform	Ctrl	Ctrl	36.13	1	-	-	-	-	-	-	1	1	0	0	421	227	0.5	1.58	1	0	21.3	0.43	0.3	0.21	68.39	32.54	0	73.17	1.38	9.88	23.51	22.22	96.15	16.08	2.04	0.86	0	7.25	66.66	1.17491	85.2409	40.5577	0	393.612	7.4236	38.8889	126.47	1.64952
SF_030	Somatoform	Ctrl	Ctrl	46.02	1	-	-	-	-	-	-	0	0	0	0	410	220	0.36	1.58	1	0	27.6	2.87	0.292	1.22	45.59	51.47	0	60.53	2.63	9.57	34.21	70	92.68	8.1	2.2	3.17	0	0	66.66	1.09256	6.77535	7.64921	0	50.2392	2.18287	4.80789	28.3939	1.52801
SF_031	Somatoform	Ctrl	Ctrl	34.79	0	-	-	-	-	-	-	1	1	0	0	482	237	0.62	1.65	1	0	15.2	1.08	0.152	0	45.31	51.56	3.13	76.46	1.21	6.35	20.87	0	98.1	20.09	1.19	0.24	0	0	80	0	40.1834	45.7263	2.77586	218.303	3.4547	13.8622	59.5865	0
SF_032	Somatoform	Ctrl	Ctrl	23.98	1	-	-	-	-	-	-	0	0	0	0	341	208	0.5	1.44	1	0	24	1.57	0.389	0.95	31.46	68.54	0	81.68	0	5.61	16.03		93.35	16.04	2.61	0.71	0	9.09	72.73	3.14381	22.0132	47.9589	0	252.327	0	14.1555	49.5201	0
SF_033	Somatoform	Ctrl	Ctrl	44.02	1	-	-	-	-	-	-	2	2	0	0	346	183	0.65	1.56	1	0	19.8	1.71	0.152	0.9	38.24	61.76	1.47	61.22	3.06	3.33	28.57	0	88.29	22.82	4.5	0.9	0	20	80	0.76928	20.0239	32.3399	0.769748	46.2005	2.30927	1.53848	21.5607	0
SF_034	Somatoform	Ctrl	Ctrl	18.82	0	-	-	-	-	-	-	1	1	0	0	411	173	0.6	1.15	1	0	18.8	1.72	0.13	0.57	91.6	8.4	0	74.66	1.27	3.98	18.88	8.33	89.98	6.1	1.72	4.1	0	0	66.67	1.8257	36.6817	3.36382	0	215.173	3.66019	8.5639	54.413	0.304894
SF_035	Somatoform	Ctrl	Ctrl	22.91	1	-	-	-	-	-	-	0	0	0	0	203	113	0.6	1.59	1	0	19	2.13	0.142	1.69	86.96	10.87	0	63.27	2.04	6.45	30.61	0	83.05	47.75	10.17	5.08	0	16.67	66.67	0.255236	30.7108	3.83886	0	7.93582	0.255873	0.511861	3.83935	0
SF_036	Somatoform	Ctrl	Ctrl	71.68	1	-	-	-	-	-	-	0	0	0	78	401	202	0.5	1.52	1	0	21.4	2.15	0.32	2.81	88.5	9.73	1.77	78.14	1.82	16.13	18.63	31.25	88.27	4.4	3.56	2.71	0	5.63	67.6	36.233	64.6043	7.10282	1.29209	889.375	20.7149	143.456	212.043	6.4734
SF_037	Somatoform	Ctrl	Ctrl	30.31	0	-	-	-	-	-	-	1	1	0	0	188	108	0.64	1.15	1	0	14.7	1.34	0.158	0	37.1	62.9	0	78.05	0.61	1.56	18.9	0	93.71	21.91	4	1.71	0	28.57	57.14	0	26.6111	45.1169	0	148.073	1.15726	2.30993	35.8562	0
SF_038	Somatoform	Ctrl	Ctrl	19.82	1	-	-	-	-	-	-	0	0	0	0	341	161	0.36	1.51	1	0	17.8	1.95	0.207	0	27.84	68.18	3.41	77.11	2.63	8.87	17.11	30	94.06	23.01	3.22	1.24	0	15.38	61.54	0	30.8261	75.4929	3.77575	184.317	6.28651	16.3489	40.8982	1.88595
SF_039	Somatoform	Ctrl	Ctrl	79.63	1	-	-	-	-	-	-	0	0	0	36	428	186	0.5	1.66	1	0	15.3	2.15	0.15	0.99	89.57	10.16	0	68.21	1.62	12.94	29.51	36.36	89.35	17.01	3.55	1.38	0	7.41	70.37	19.0818	424.554	48.1575	0	1174.7	27.8993	152.006	508.215	10.1442
SF_040	Somatoform	Ctrl	Ctrl	26.36	1	-	-	-	-	-	-	0	0	0	0	286	153	0.5	1.43	1	0	17.7	1.88	0.2	1.11	47.82	53.83	0.15	72.08	2.76	5.18	23.21	11.76	85.2	38.48	1.94	0.55	0	7.14	57.14	3.46065	137.116	154.349	0.4301	191.465	7.33134	9.91788	61.6523	0.862166
SF_041	Somatoform	Ctrl	Ctrl	38.2	1	-	-	-	-	-	-	0	0	0	0	255	140	0.86	1.51	1	0	20.3	1.49	0.136	0	74.56	25.44	0	68.02	1.16	4.27	29.65	0	93.48	28.72	2.17	1.63	0	50	50	0	49.6457	16.9392	0	68.3277	1.16525	2.91759	29.7841	0
SF_042	Somatoform	Ctrl	Ctrl	64.67	0	-	-	-	-	-	-	1	1	0	0	393	222	0.51	1.56	1	0	30.6	2.41	0.157	0.85	63.28	36.72	1.56	82.34	1.62	12.04	15.32	22.22	94.07	14.3	2.2	1.19	0	38.46	61.54	2.70168	43.6316	25.3184	1.07562	246.194	4.84375	29.6418	45.8063	1.07628
SF_043	Somatoform	Ctrl	Ctrl	29.07	1	-	-	-	-	-	-	1	1	0	0	358	169	0.68	1.18	1	0	21.9	0.663	0.154	0.8	32.35	64.71	0	84.04	3.29	10.06	12.68	42.86	84.86	15.74	5.18	5.58	0	0	100	2.04641	22.4184	44.8438	0	182.428	7.14169	18.3523	27.5248	3.06093
SF_044	Somatoform	Ctrl	Ctrl	28.11	1	-	-	-	-	-	-	1	1	0	0	325	152	0.83	1.22	1	0	17.9	1.31	0.177	1.17	21.75	71.3	7.55	64.4	2.27	14.57	31.72	28.57	90.62	17.86	3.67	2.35	0	24	48	3.45773	31.1875	102.238	10.826	172.471	6.07932	25.129	84.9499	1.73686
SF_045	Somatoform	Ctrl	Ctrl	75.11	0	-	-	-	-	-	-	0	0	0	0	447	259	0.6	1.27	1	0	22.2	1.17	0.42	4.83	77.97	22.03	0	55.53	2.55	18.01	40.21	33.33	84.08	21.1	5.19	3.76	0	10.34	34.48	17.0315	87.0656	24.5999	0	164.637	7.56031	29.6511	119.216	2.51985
SF_046	Somatoform	Ctrl	Ctrl	37.47	0	-	-	-	-	-	-	1	1	0	0	456	222	0.48	1.55	1	0	27.6	2.51	0.163	1.96	22.07	72.57	6.61	77.74	1.83	32.35	17.38	41.67	92.01	45.67	2.81	2.66	0	10	65	5.99987	75.9964	249.889	22.761	218.96	5.15433	70.8336	48.952	2.14781
SF_047	Somatoform	Ctrl	Ctrl	22.97	1	-	-	-	-	-	-	0	0	0	240	223	148	0.6	1.54	1	0	16.5	2.95	0.17	1.24	64.94	36.21	0.57	81.13	1.56	2.02	16.02	7.5	96.76	5.54	0.68	0.45	0	16.67	44.45	9.50931	32.701	18.2338	0.287028	602.012	11.5757	12.1606	118.874	0.868179
SF_048	Somatoform	Ctrl	Ctrl	49.99	0	-	-	-	-	-	-	0	0	0	0	449	242	0.83	1.68	1	0	24.5	3.25	0.149	0.82	64.85	30.91	3.64	70.4	4.33	19.49	24.19	33.33	75.68	15.15	2.46	0.55	0	0	88.89	1.25034	44.5725	21.245	2.50183	81.2394	4.99668	15.8336	27.9145	1.66539
SF_049	Somatoform	Ctrl	Ctrl	46.81	0	-	-	-	-	-	-	1	1	0	0	300	164	0.66	1.73	1	0	22.1	0.838	0.156	0.71	59.77	40.61	0	67.12	1.62	8.26	30.32	27.27	96.36	10.05	0.99	0.8	0	14.29	71.43	6.43389	66.8139	45.3959	0	586.09	14.1458	48.411	264.753	3.85756
SF_050	Somatoform	Ctrl	Ctrl	46.42	1	-	-	-	-	-	-	2	2	0	0	396	193	0.73	1.8	1	0	24.7	2.12	0.265	1.57	59.93	41.1	0	88.13	1.41	7.19	9.75	21.43	91.79	10.53	2.77	1.57	0	16.67	71.67	21.6094	111.144	76.2227	0	1113.43	17.8138	80.0555	123.181	3.81751
SF_051	Somatoform	Ctrl	Ctrl	27.28	0	-	-	-	-	-	-	0	0	0	0	382	196	0.8	1.4	1	0	18.4	1.69	0.14	0.22	24.13	76.18	0	72.29	2.67	13.07	23.83	28.26	94.57	21.39	1.86	1.86	0.05	20.59	47.06	1.02894	39.2262	123.84	0	319.74	11.8095	41.79	105.401	3.33735
SF_052	Somatoform	Ctrl	Ctrl	25.12	1	-	-	-	-	-	-	1	1	0	0	208	111	0.87	1.68	1	0	14.3	0.909	0.156	0.48	46.85	52.36	1.38	83.18	0.93	5.32	14.2	21.95	92.91	9.33	2.92	0.61	0	4.32	82.01	10.5428	109.66	122.557	3.23012	1697.44	18.9784	90.304	289.778	4.16576
SF_053	Somatoform	Ctrl	Ctrl	33.79	1	-	-	-	-	-	-	0	0	0	0	372	205	0.58	1.78	1	0	21.3	1.84	0.238	0.3	41.22	52.03	5.41	74.87	2.98	5.55	19.81	10.71	93.43	12.18	1.09	0.7	0	45.45	45.45	1.84618	37.3506	47.1459	4.90216	430.474	17.1339	23.8913	113.9	1.83504
SF_054	Somatoform	Ctrl	Ctrl	22.82	0	-	-	-	-	-	-	2	2	0	0	444	166	0.57	1.85	1	0	11.6	0.83	0.152	1.53	18.96	61.14	19.91	67.61	0.7	11.77	28.17	20	94.54	19.94	2.8	1.13	0	2.38	71.43	7.9116	27.5423	88.8152	28.9223	330.521	3.42205	38.9023	137.713	0.68441
SF_055	Somatoform	Ctrl	Ctrl	76.41	1	-	-	-	-	-	-	1	1	0	0	368	195	0.5	1.34	1	0	23.2	0.99	0.15	0.17	32.71	67.44	0.29	58.62	1	21.37	37.98	20	82.41	31.95	8.51	1.57	0	3.88	82.52	1.24595	136.802	282.052	1.21286	354.061	6.03993	75.6627	229.396	1.20799
SF_056	Somatoform	Ctrl	Ctrl	33.36	0	-	-	-	-	-	-	0	0	0	0	345	161	0.94	1.46	1	0	18.8	1.72	0.158	0.56	47.49	43.58	8.94	77	2	7.79	17.33	0	83.57	24.45	7.52	2.79	0	7.41	77.77	2.1292	39.8661	90.3261	10.178	117.449	1.70458	13.1425	55.9731	0
SF_057	Somatoform	Ctrl	Ctrl	23.06	1	-	-	-	-	-	-	1	1	0	0	337	175	0.6	1.5	1	0	28.5	2.14	0.14	0.44	52.97	47.03	0.25	81.19	0.7	5.76	16.11	7.69	94.94	9.07	2.41	0.62	0.03	5.32	77.66	6.28148	78.395	69.6039	0.369997	1100.43	9.48761	63.3846	218.351	0.729597
SF_058	Somatoform	Ctrl	Ctrl	20.78	1	-	-	-	-	-	-	1	1	0	0	235	148	0.6	1.34	1	0	21	4.36	0.2	1.24	75.85	25.17	0	72.44	1.06	4.43	21.1	40.43	94.34	2.67	1.91	0.71	0.01	36.87	49.72	17.8286	34.2405	11.3623	0	982.586	14.378	43.5285	286.203	5.81302
SF_059	Somatoform	Ctrl	Ctrl	39.98	1	-	-	-	-	-	-	0	0	0	1	187	96.2	0.65	1.6	1	0	10.9	1.3	0.287	2.08	51.16	48.84	2.33	71.43	3.01	10.53	24.81	0	92.36	14.01	2.08	2.08	0	33.33	0	2.14384	15.7483	15.0341	0.71723	67.9977	2.86537	7.16016	23.6179	0
SF_060	Somatoform	Ctrl	Ctrl	60.05	1	-	-	-	-	-	-	1	1	0	0	484	234	0.32	1.94	1	0	30.4	5.31	0.154	0.82	25.69	72.92	1.39	68.72	0.84	10.05	29.71	37.5	97.65	11.98	0.72	0.41	0	14.29	42.86	6.54442	30.1569	85.5992	1.63169	535.565	6.54649	53.8243	231.543	2.45493
SF_061	Somatoform	Ctrl	Ctrl	23.81	1	-	-	-	-	-	-	0	0	0	45	317	156	0.42	1.45	1	0	22.2	1.422	0.149	0.75	50	45.45	2.27	82.86	0.82	3.45	15.51	0	92.45	11.14	1.89	1.89	0	40	60	2.47924	27.4444	24.947	1.24598	253.226	2.50598	8.7363	47.3997	0
SF_062	Somatoform	Ctrl	Ctrl	41.72	1	-	-	-	-	-	-	0	0	0	0	312	189	0.7	1.82	1	0	18.4	1.86	0.13	0.35	73.93	24.85	1.23	78.19	2.63	6.39	18.13	10	89.01	24.13	3.98	2.81	0	29.41	52.94	0.66252	53.3548	17.9341	0.887683	131.741	4.43124	8.41825	30.5469	0.443124
SF_063	Somatoform	Ctrl	Ctrl	26.27	0	-	-	-	-	-	-	1	0	0	1	466	255	0.85	1.47	1	0	25.8	1.91	0.149	3.29	51.16	46.51	2.33	72.27	1.36	10.69	23.64	33.33	96.49	7.36	2.41	0.66	0	45.45	45.45	12.1424	17.7983	16.1806	0.810595	257.365	4.84319	27.5124	84.186	1.61423
SF_064	Somatoform	Ctrl	Ctrl	41.52	1	-	-	-	-	-	-	1	1	0	0	377	208	0.61	1.7	1	0	19.5	1.3	0.164	0.85	59.18	38.78	6.12	74.55	0	8.54	25.45		94.02	18.63	1.71	1.71	0	50	50	0.957472	27.9147	18.2922	2.88675	78.9542	0	6.74269	26.9535
SF_065	Somatoform	Ctrl	Ctrl	33.92	0	-	-	-	-	-	-	1	1	0	0	362	204	0.8	1.47	1	0	23.6	2.59	0.14	0.78	47.52	48.57	0.15	50.11	4.42	12.35	44.57	15.38	93.71	26.38	1.59	1.83	0.09	25.45	49.09	14.9676	351.018	358.774	1.10801	901.092	79.4816	111.285	801.47	12.2243
SF_066	Somatoform	Ctrl	Ctrl	22.63	1	-	-	-	-	-	-	1	1	0	0	416	204	0.73	1.47	1	0	19.6	2.53	0.152	4.6	43.24	56.76	0	72.35	6.47	4.07	18.82	0	97.7	13.31	0.57	0.57	0	0	100	5.99349	11.9807	15.7267	0	92.0991	8.23609	3.74843	23.9572	0
SF_067	Somatoform	Ctrl	Ctrl	25.74	0	-	-	-	-	-	-	4	3	0	1	284	158	0.7	1.62	1	0	21.4	2.85	0.149	2.86	17.39	78.26	5.65	68.25	2.19	5.35	25.55	33.33	86.98	37.04	3.49	2.54	0	27.27	72.73	14.6385	65.0013	292.525	21.1189	303.846	9.74977	16.2557	113.747	3.2496
SF_068	Somatoform	Ctrl	Ctrl	25.51	0	-	-	-	-	-	-	0	0	0	0	421	170	0.77	1.67	1	0	30.2	4.65	0.23	0.8	70.91	29.7	0.61	73.9	0.5	6.55	21.89	25	97.43	6.54	0.86	0.55	0	42.86	42.86	2.49218	22.3256	9.35086	0.192055	224.298	1.51758	14.6915	66.4396	0.379395
SF_069	Somatoform	Ctrl	Ctrl	46.24	1	-	-	-	-	-	-	0	0	0	0	241	129	0.6	1.36	1	0	11.2	1.37	0.19	0.39	99	0.94	0.06	80.47	0.73	7.46	17.02	25	90.77	35.85	1.67	0.67	0	3.33	96.67	1.94569	437.413	4.15322	0.265099	364.405	3.30578	27.1846	77.0744	0.826444
SF_070	Somatoform	Ctrl	Ctrl	32.39	1	-	-	-	-	-	-	3	3	0	0	354	136	0.77	1.47	1	0	9.83	1.83	0.159	0.76	27.08	70.31	2.6	81.69	2.35	6.65	12.65	11.9	96.96	8.37	2.23	0.22	0	36.59	53.65	8.52036	31.633	82.1314	3.03714	887.985	25.5449	59.051	137.508	3.03985
SF_071	Somatoform	Ctrl	Ctrl	41.66	1	-	-	-	-	-	-	0	0	0	0	352	208	0.5	1.52	1	0	20.4	1.56	0.26	0.66	26.87	71.55	1.31	73.97	1.82	8.64	22.57	19.35	94.36	31.83	2.82	1.38	0	5.88	62.74	5.00714	120.875	321.869	5.89307	529.529	13.0288	45.7513	161.572	2.52108
SF_072	Somatoform	Ctrl	Ctrl	72.53	0	-	-	-	-	-	-	0	0	0	0	387	201	0.64	1.89	1	0	24	0.849	0.155	1.61	41.04	56.6	3.3	65.35	1.75	8.72	31.58	0	91.57	39.11	3.21	0.8	0	0	100	2.54165	55.1561	76.0682	4.43507	94.4688	2.52977	8.23768	45.6515	0
SF_073	Somatoform	Ctrl	Ctrl	25.69	1	-	-	-	-	-	-	1	1	0	0	259	134	0.71	1.43	1	0	13.7	2.55	0.136	1.26	66.1	35.59	0	73.19	2.9	4.95	21.38	0	86.79	9.78	3.14	3.14	0	30	40	2.93451	28.5474	15.3707	0	147.941	5.86183	7.32306	43.2159	0
SF_074	Somatoform	Ctrl	Ctrl	30.06	1	-	-	-	-	-	-	1	1	0	0	385	203	0.7	1.42	1	0	19.8	2.05	0.145	1.31	38.36	61.64	1.72	83.21	3.33	23.65	12.01	30.43	90.8	19.06	3.02	3.02	0	39.13	47.82	7.86165	70.1707	112.756	3.14634	453.423	18.1457	107.235	65.4442
RRMS_001	RRMS naive	RMS	RMS	32.65	0	1	112	0	1	0		1	1	0	0	606	299	0.5	2.08	2	0	70.5	5.44	0.427	0.97	78.57	23.81	0	78.64	0.87	9.51875	18.47	16.67	95.98	4.81	1.39	0.14	0	20	60	5.56864	26.2345	7.95017	0	433.313	4.79377	45.3245	101.771	44.5249
RRMS_002	RRMS naive	RMS	RMS	49.01	1	1	0	0	1	1		5	5	0	0	1050	453	0.67	1.52	3	1	133	5.68	3.07	5.05	92.79	6.76	1.35	79.48	1.58	9.38221	16.99	22.99	90.49	3.35	2.24	0.21	0.89	14.71	81.61	267.56	179.385	13.0686	2.60986	3810.55	75.7507	307.892	814.56	194.517
RRMS_003	RRMS naive	RMS	RMS	61.46	1	1.5	0	0	1	1		0	0	0	0	247	109	0.73	1.83	3	0	23.9	0.731	0.145	2.58	79.8	20.2	0	70.05	2.3	14.661	20.74	20	93.13	18.82	4.72	0.86	0	9.09	90.91	4.17621	54.8759	13.8909	0	105.599	3.46721	16.6741	31.2652	6.94713
RRMS_004	RRMS naive	RMS	RMS	75.41	1	2.5	273	0	1	na		2	2	0	0	488	212	0.58	1.48	2	0	69.8	2.12	0.907	0.49	88.6	12.44	0.52	78.32	2.12	14.0124	17.21	17.86	97.49	4.22	1.48	0.2	0.07	23.33	51.66	18.1046	155.273	21.8013	0.911308	2821.15	76.3641	531.786	619.918	285.41
RRMS_005	RRMS naive	RMS	RMS	49.58	0		140	0	1	0	0	0	0	0	0	393	211	0.67	1.82	2	0	21.2	2.17	0.39	5.19	42.01	57.4	0	62.86	0.79	6.40272	31.98	25	88.64	11.89	2.82	2.46	0	12.5	65.63	29.7553	35.8235	48.9471	0	319.449	4.01471	22.7128	162.519	67.1205
RRMS_006	RRMS naive	RMS	RMS	37.87	1	3.5	20	0	1	1	1	3	3	0	0	663	326	0.7	2.31	2	1	74.1	4.68	0.383	0.84	92.21	9.09	1.3	73.89	1.03	9.16483	22.09	15	95.95	3.25	1.63	0.25	0.35	39.39	57.57	14.4322	60.1858	5.93307	0.848515	1218.1	16.9799	161.277	364.161	159.575
RRMS_007	RRMS naive	RMS	RMS	25.86	1	3.5	0	0	1	1		5	5	0	0	252	113	0.64	1.38	2	0	22.8	0.835	0.537	7.36	64.06	37.5	0	83.53	1.16	12.4989	14.31	13.33	90.86	4.18	0.7	0.89	0.02	20	40	259.427	101.499	59.4166	0	2675.17	37.1507	236.218	458.299	243.586
RRMS_008	RRMS naive	RMS	RMS	31.78	1	2	0	0	1	1	0	7	7	0	0	248	137	0.69	1.59	2	0	45.8	1.96	0.14	4.01	80.83	18.7	0.46	74.91	2.44	8.41341	21.03	43.75	92.67	3.15	1.57	1.41	0.06	11.3	70.43	755.587	515.925	119.359	2.93611	13080.3	426.058	2260.28	3672.13	2401.58
RRMS_009	RRMS naive	RMS	RMS	45.34	1	3	0	0	1	1	0	2	2	0	10	450	227	0.73	1.65	1	0	25.6	4.67	1.54	1.73	29.73	68.65	2.16	84.2	1.14	4.83	11.64	8.33	91.44	11.72	4.67	1.56	0.43	18.52	62.97	6.75637	18.5748	42.8913	1.34953	300.688	4.07107	14.5232	41.5678	12.5036
RRMS_010	RRMS naive	RMS	RMS	23.46	1	1	0	0	1	1	0	48	48	0	0	687	291	0.64	1.75	3	1	172	3.96	1.61	3.86	58.2	27.37	3.21	82.01	2.26	5.29	12.51	18.62	87.96	2.49	2.62	0.35	0.81	22.15	67.83	881.469	353.487	166.236	19.4965	16473	453.956	871.42	2512.83	600.817
RRMS_011	RRMS naive	RMS	RMS	33.21	1	2	0	0	1	1		8	0	0	0	630	324	0.61	1.13	2	1	79.2	4.34	4.01	3.67	95.35	4.36	0.29	67.55	1.51	7.64	29.79	15.57	92.54	3.33	2.95	0.33	0.02	24.42	71.71	142.15	145.25	6.64174	0.441767	2421.23	54.1236	184.982	1067.78	429.246
RRMS_012	RRMS naive	RMS	RMS	22.38	1	0	0	0	1	0		4	4	0	0	525	251	1.14	2.32	2	1	25.7	2.6	0.56	0.8	56.52	43.48	0.58	79.56	1.71	5.42	15.89	13.95	91.27	3.74	3.51	0.54	0.08	11.34	72.85	60.2711	177.423	136.489	1.82069	5470.69	117.583	296.511	1092.62	247.479
RRMS_013	RRMS naive	RMS	RMS	46.58	1	4.5	19	1	1	0	0	0	0	0	2	521	195	0.71	1.43	3	0	44.4	1.18	0.163	3.04	66.28	33.43	0.87	65.37	2.58	35.66	27.66	37.09	92.95	5	3.18	0.43	0.37	3	34.5	74.3892	88.7243	44.7504	1.16461	1486.84	58.6821	530.207	629.126	347.655
RRMS_014	RRMS naive	RMS	RMS	50.79	1	2	32	0	1	1		4	4	0	0	401	195	0.74	1.45	2	0	63.3	1.56	0.158	1.46	74.55	25.45	0.91	79.32	1.96	11.05	17.96	8.7	90.59	6.51	2.54	0.08	1.08	57.58	36.36	38.2394	165.726	56.5759	2.02295	1882.01	46.5045	207.962	426.133	159.544
RRMS_015	RRMS naive	RMS	RMS	23.93	0	0	0	0	1	0		2	2	0	0	255	104	0.8	1.54	2	0	22.6	0.977	0.152	3.98	70.8	25.55	0.73	80.43	0.75	4.42	16.95	12.5	92.47	6.4	1.13	0.52	0.78	23.08	23.07	30.1269	63.6114	22.9558	0.65588	562.977	5.24969	24.8836	118.643	31.4641
RRMS_016	RRMS naive	RMS	RMS	28.85	1	0	0	0	1	0	1	5	5	0	42	632	316	0.74	2.01	2	1	31	2.63	1.08	4.62	54.91	44.64	0.45	82.11	1.41	9.18	13.83	9.09	90.49	5.59	3.03	0.84	0.38	11.43	60.95	62.1249	47.8218	38.8775	0.39191	999.126	17.1571	91.7198	168.285	59.4552
RRMS_017	RRMS naive	RMS	RMS	30.1	1	2.5	6	1	1	1	1	11	11	0	0	507	257	0.54	1.92	1	1	30.7	1.45	1.16	1.35	49.63	50.37	0.49	82.43	1.25	3.82	14.41	12.5	94.94	5.07	1.52	0.23	0.39	33.93	50	108.641	219.864	223.142	2.17073	6297.9	95.5037	240.58	1100.97	199.275
RRMS_018	RRMS naive	RMS	RMS	22.66	0	1	0	0	1	1		5	5	0	0	429	163	0.53	1.46	2	0	63.8	1.59	0.188	1.21	68.33	31.67	1.67	80.61	0.69	9.04	14.68	6.45	93.93	2.27	3.86	0.29	0.13	12.43	75.13	27.3285	38.6498	17.9137	0.944611	1710.11	14.6381	154.594	311.43	151.698
RRMS_019	RRMS naive relapse	RMS	RMS	28.44	1	1.5	5	0	1	1	1	4	4	0	0	672	219	0.61	1.62	2	0	87.4	3.06	0.414	3.65	50.2	51.39	0.4	81.56	0.36	8.75	13.34	20	90.46	3.02	3.21	0.1	0.79	14.86	43.38	139.077	61.921	63.3888	0.493394	2811.23	12.4086	245.982	459.806	153.759
RRMS_020	RRMS naive	RMS	RMS	28.54	0	2	0	0	1	1		0	0	0	0	495	211	0.67	1.62	2	0	47.8	2.7	0.34	0.75	71.52	24.24	4.24	69.43	1.21	11.16	24.95	25.93	95.45	1.33	2.25	1.12	0.1	10.27	76.8	45.3943	61.3001	20.7762	3.63412	4011.1	69.9039	447.638	1441.41	805.17
RRMS_021	RRMS naive	RMS	RMS	34.7	1	3	70	3	0	0	1	12	12	0	30	356	172	0.5	1.77	3	0	26.3	1.78	0.797	3.9	49.73	45.36	3.83	68.46	1.32	15.83	26.77	35.14	90.72	2.54	4.18	0.18	0.13	15.89	77.14	147.988	55.9611	51.0435	4.30989	2356.68	45.44	373.063	921.536	403.264
RRMS_022	RRMS naive	RMS	RMS	30.71	0	1.5	3	1	0	1	1	11	11	0	72	435	237	0.87	1.52	2	0	13.1	1.61	1.63	8.68	61.31	37.74	1.77	69.28	1.27	14.82	24.91	43.94	87.31	9.54	1.82	1.23	0.24	17.59	66.67	422.289	368.836	227.041	10.6482	2942.81	53.9458	436.124	1058.1	481.119
RRMS_023	RRMS naive	RMS	RMS	30.23	1	2	6	1	1	1	1	19	19	0	42	515	254	0.55	1.47	2	0	52.1	3.23	0.409	4.24	58.18	36.79	4.72	73.43	1.69	26.81	20.86	61.08	89.8	2.41	4.1	1.03	0.14	35.47	50.5	478.896	171.728	108.592	13.9319	7447.74	171.411	1996.74	2115.76	1345.2
RRMS_024	RRMS naive ALEM BL	RMS	RMS	19.44	0	2.5	9		1	1	na	3	3	0	0	160	86.3	0.5	1.8	2	0	24	1.01	0.161	3.48	79.55	18.18	2.27	64.46	1.27	13.08	30.31	34.38	93.66	2.74	0.63	1.26	0.37	0	64.71	37.8497	28.2158	6.4483	0.805151	656.641	12.9372	85.8887	308.762	145.52
RRMS_025	RRMS naive	RMS	RMS	27.5	0	2	26	0	1	1	na	7	7	0	0	564	257	0.59	1.91	2	0	29.9	2.21	0.185	2.9	24.54	72.12	3.72	77.95	2	11.26	17.92	15.38	92.19	6.78	2.44	0.37	0.48	17.44	66.28	272.79	176.247	517.967	26.7171	6759.74	173.438	761.146	1554	640.871
RRMS_026	RRMS naive	RMS	RMS	24.79	0	0	12	0	1	0	na	2	1	0	0	487	256	0.8	1.94	1	0	25.1	4.36	0.152	1.21	58.86	41.14	0	80.58	0.64	8.66	16.63	0	93.76	12.58	2.41	0.3	0.5	4.17	66.66	8.89336	68.7678	48.0651	0	555.297	4.4104	48.0887	114.602	43.6173
RRMS_027	RRMS naive	RMS	RMS	46.85	1	2	30	0	1	1	0	1	1	0	0	211	99.3	0.57	1.68	1	0	8.29	1.18	0.158	2	21.07	74.48	4.45	75.92	0.22	6.9	21.63	0	94.42	36.16	1.47	0.63	0	7.14	50	15.8304	118.315	418.23	24.9882	567.39	1.64418	39.1499	161.652	38.3278
RRMS_028	RRMS naive	RMS	RMS	47.3	1	2	1	0	1	0	0	18	18	0	0	485	156	0.57	1.98	3	0	136	1.33	0.783	4.73	61.93	36.55	2.03	77.11	1.06	10.65	19.86	40.41	89.19	0.92	1.72	0.34	2.98	10.26	80.63	936.452	118.688	70.0476	3.89047	13616.1	187.174	1450.11	3506.87	1968.06
RRMS_029	RRMS naive	RMS	RMS	27.44	1	2.5	39	0	1	1		13	13	0	360	457	209	0.96	2.11	2	0	34.4	1.57	0.813	3.84	86.83	14.23	0.71	77.23	1.26	13.16	18.92	22.41	86.82	2.46	6.81	1.71	0.4	5.13	79.19	248.933	149.568	24.5118	1.223	4346.68	70.9157	572.023	1064.86	480.039
RRMS_030	RRMS naive	RMS	RMS	24.67	1	2	49	0	0	1		5	5	0	0	352	134	0.76	1.81	2	0	71.4	2.02	0.474	1.64	38.97	61.76	0	68.07	0.98	7.29	26.13	14.71	93.68	3.36	2.39	1.34	0.94	7.87	64.05	34.7588	30.1617	47.8005	0	1351.52	19.4578	98.526	518.808	140.649
RRMS_031	RRMS naive	RMS	RMS	21.02	1	1.5	2		1	1		13	11	0	0	725	345	0.68	2.56	2	1	49.5	11	4.76	0.57	90.91	9.09	0	64.97	2.7	1.6	19.13	11.54	78.92	1.74	0.41	0.33	0	40	20	10.2509	29.5223	2.9519	0	922.116	38.321	14.7539	271.511	44.2563
RRMS_032	RRMS naive	RMS	RMS	36.19	1	1	6	0	0	0		5	5	0	36	222	81.3	0.75	2.39	2	0	46.4	2.09	0.143	3.38	66.13	33.87	0	65.85	1.99	12.55	29.39	16.33	91.17	2.11	2.04	1.3	0.59	12.73	54.55	61.9555	27.8917	14.2854	0	1100.45	33.2558	138.107	491.15	208.837
RRMS_033	RRMS naive	RMS	RMS	30.26	1	1	0	0	1	0	0	10	10	0	0	224	125	0.5	1.79	2	0	29	2.39	0.5	3.28	79.32	19.83	0.68	79.28	1.5	6.59	17.93	13.93	94.73	3.17	0.61	0.39	0.1	7.62	72.38	259.918	214.181	53.5453	1.83615	5951.32	112.601	392.192	1345.95	441.607
RRMS_034	RRMS naive	RMS	RMS	40.32	1	1	5		1	0		2	2	0	0	285	153	0.44	1.08	2	0	21.3	1.95	0.519	1.67	19.05	71.43	12.7	71.97	1.57	14.02	22.65	28.57	92.92	9.32	3.33	2.08	0.21	25	50	3.2502	4.86615	18.2461	3.2441	130.153	2.83924	18.2475	40.9611	17.0316
RRMS_035	RRMS naive	RMS	RMS	24.55	0	2.5	0		1	1		1	1	0	0	502	231	0.9	2.09	2	1	57	3.57	0.26	1.59	63.91	28.7	5.22	66.08	1.7	12.28	30.19	44.9	97.27	2.25	0.46	0.42	0.02	14.63	56.1	103.967	107.754	48.3892	8.8011	4202.89	108.125	516.115	1920.18	1327.03
RRMS_036	RRMS naive	RMS	RMS	28	1	3	0		1	1		26	26	0	0	618	276	0.65	1.61	3	1	101	3.53	2.91	7.4	55.27	43.36	2.45	80.45	1.19	22.07	15.96	36.07	88.27	3.56	3.03	0.49	0.99	20.18	58.26	889.743	252.134	197.802	11.1765	8538.31	126.297	1884.41	1693.87	909.097
RRMS_037	RRMS naive	RMS	RMS	30.04	1	2.5	192		0	0	0	8	8	0	0	344	177	0.62	1.47	2	0	82.8	3.57	1.07	7.93	88.21	12.66	0.87	69.95	0.67	15.8	23.14	38.71	83.2	6.39	3.5	1.68	0.38	21.65	51.55	147.972	136.17	19.5433	1.34302	1085.97	10.4017	171.583	359.247	164.463
RRMS_038	RRMS naive	RMS	RMS	24.22	1	0	0	0	1	0	1	9	9	0	0	311	165	0.77	1.26	2	0	24.5	3.38	0.46	5.97	52.48	47.04	0	71.75	1.61	3.92	22.55	16.2	89.95	6.31	1.15	0.49	0.15	11.97	60.56	522.656	314.369	281.782	0	5650.21	126.785	221.488	1775.78	436.664
RRMS_039	RRMS naive	RMS	RMS	32.09	1	2	0	0	1	1	na	6	18	0	0	557	197	0.59	1.88	2	0	140	7.3	2.73	4.07	95.24	4.76	1.59	72.85	1.71	8.72	21.49	25.33	92.3	0.85	2.22	0.41	1.09	18.04	41.14	249.891	51.8564	2.59173	0.865725	4128.45	96.9067	360.001	1217.85	406.153
RRMS_040	RRMS naive	RMS	RMS	40.02	0	1	144		0	0		11	11	0	72	532	245	0.54	1.66	1	1	31.8	5.05	0.664	4.51	36.96	53.26	10.56	75.23	2.44	15.69	21.24	34.71	94.24	10.17	2.07	0.23	0.04	23.85	55.97	191.379	192.104	276.825	54.8867	3008.46	97.5759	472.027	849.39	462.238
RRMS_041	RRMS naive	RMS	RMS	52.46	1	1	140		0	0		7	7	0	0	545	291	1.86	1.72	2	0	30.5	2.11	0.157	1.73	63.26	34.88	1.86	80.34	2.59	17.11	16.34	24.52	95.21	3.11	1.22	1.22	0.14	29.87	54.54	82.0026	102.433	56.4789	3.01178	3625.74	116.886	620.363	737.422	312.888
RRMS_042	RRMS naive	RMS	RMS	35.07	1	5	122	2	0	0		8	8	0	0	304	160	0.44	1.84	2	0	38.3	3.21	0.178	1.23	37.66	48.05	14.29	61.4	1.28	8.29	35.5	27.59	96.13	3.03	0.94	0.38	0.3	18.18	68.19	53.7915	53.9148	68.7894	20.4579	2581.28	53.8118	213.988	1492.44	539.665
RRMS_043	RRMS naive	RMS	RMS	23.03	1	2	0	0	1	1	0	2	2	0	0	298	118	0.37	1.79	2	0	19.4	41.7	1.13	4.75	66.67	33.33	1.85	71.1	0.76	10.34	26.36	66.67	91.43	5.14	3.94	1.04	0.12	14.71	47.06	28.2631	24.8327	12.4145	0.689072	386.798	4.13455	39.9949	143.404	65.4924
RRMS_045	RRMS naive remission	RMS	RMS	24.82	1		27		1	0		10	10	0	0	365	159	0.85	2.24	2	0	40.2	3.37	0.516	1.87	52.74	47.48	0.88	80.71	0.4	7.19	14.25	30.77	87.08	10.02	6.93	0.08	0.51	23.17	62.55	56.4975	194.755	175.331	3.2496	2123.41	10.5236	152.673	374.905	82.4041
RRMS_046	RRMS naive	RMS	RMS	44.42	1	2	0	0	1	1	0	1	1	0	0	318	135	0.69	1.64	3	0	31.8	0.837	0.975	1.11	53.52	42.19	4.69	75.45	1.33	12.17	22.12	29.27	95.1	6.47	2	0.4	0.4	10.77	73.85	20.4443	77.8253	61.35	6.81989	1321.57	23.296	160.835	387.449	154.515
RRMS_047	RRMS naive	RMS	RMS	34.98	1	2.5	87		1	na	1	0	0	0	0	345	159	0.65	2	1	0	21.8	1.85	0.122	0.11	48.24	49.75	3.02	77.78	2.07	10.64	19.39	10.53	97.56	11.1	0.43	0.96	0	0	25	0.475515	44.0818	45.4617	2.75968	328.028	8.72999	34.9022	81.7751	18.3749
RRMS_048	RRMS naive	RMS	RMS	21.67	0	2.5	0		1	1		11	11	0	0	401	207	0.66	1.39	2	0	47	1.97	0.536	3.69	98.89	1.11	0	77.3	1.1	11.43	18.63	38.68	92.28	1.65	2.25	0.5	0.28	12.34	70.64	316.643	146.4	1.64328	0	6121.11	87.1051	699.643	1475.24	736.737
RRMS_049	RRMS naive	RMS	RMS	36.87	1	2.5	60	0	1	0		7	7	0	0	327	147	0.59	1.53	3	0	33.8	2.14	0.158	2.68	56.39	40.6	2.26	66.94	2.87	5.78	28.59	10.47	95.75	3.87	0.57	0.35	0.29	27.78	61.11	73.0668	65.389	47.0791	2.62066	1747.47	74.9214	101.004	746.342	113.22
RRMS_050	RRMS naive	RMS	RMS	32.65	0	2	39	1	0	0	1	5	5	0	0	358	181	0.8	1.45	2	0	22.4	1.4	0.154	2.85	59.27	39.52	1.61	77.8	3.07	15.04	17.38	33.33	92.68	14.49	1.94	0.55	0.2	14.29	63.26	26.6635	108.843	72.5744	2.9566	674.587	26.6193	101.458	150.698	67.7539
RRMS_051	RRMS naive	RMS	RMS	17.83	1	2	0				0	1	1	0	5	375	193	0.62	1.89	2	0	24.5	2.09	0.2	0.78	53.49	44.96	2.33	83.97	1.45	10.6	13.24	38.46	93.74	5.33	2.35	1.83	0.1	20	53.34	10.6674	49.2	41.3541	2.14313	1076.5	18.5891	114.109	169.737	55.6229
RRMS_052	RRMS naive	RMS	RMS	19.12	1	4	0	0	1	1		2	2	0	0	285	149	0.7	1.42	1	0	22.5	1.35	0.155	1.82	64	37.33	0	76.5	1.95	9.45	20.03	14.29	93.62	7.8	1.56	2.34	0	8.33	41.67	16.7003	57.3156	33.4311	0	657.179	16.7516	62.1034	172.069	51.3798
RRMS_053	RRMS naive	RMS	RMS	31.44	1	3.5	47	1	0	0	1	3	3	0	0	152	64.5	0.8	2.59	3	0	14.7	0.746	0.158	4.69	72.73	28.57	0.65	74.39	1.11	21.51	22.11	32.26	88.22	4.28	3.75	2.58	0.44	18.49	68.07	58.5044	44.0655	17.3099	0.393821	818.648	12.2153	176.091	243.316	129.712
RRMS_054	RRMS naive	RMS	RMS	37.11	1	3	28		1	1	1	3	3	0	126	389	175	0.6	1.99	2	0	23.5	1.46	0.2	2.35	67.52	32.48	1.2	73.67	1.45	10.5	17.85	46.22	93.34	2.97	1.39	1.53	0.09	20.54	51.94	440.393	399.324	192.092	7.097	12886.4	253.635	1353.07	3122.33	1678.88
RRMS_055	RRMS naive	RMS	RMS	20.95	1	2	0	0	1	1		7	7	0	0	362	170	0.67	1.26	2	0	27.1	1.69	0.29	2.05	55.24	40	4.76	69.75	1.82	10.84	25.48	29.33	94.94	2.07	3.49	0.46	0.14	9.27	47.02	38.0005	24.7678	17.9347	2.13423	1227.52	32.03	133.063	448.419	144.615
RRMS_056	RRMS naive	RMS	RMS	49.53	1	1	89		0	0		1	1	0	0	399	206	0.68	1.99	2	0	36.6	3.31	0.41	2.74	57.66	39	3.35	82.42	1.15	11.61	13.65	0	87.68	15.94	2.02	4.7	0	8.82	64.71	19.8898	104.165	70.4552	6.05192	524.581	7.31943	60.9038	86.8785	31.1199
RRMS_057	RRMS naive	RMS	RMS	52.02	1	0	1	1	0	na	0	1	1	0	0	364	206	0.56	1.71	2	0	19.6	1.41	0.8	1.93	51.38	42.66	7.8	71.37	3.27	5.93	19.93	15.85	92.71	6.2	1.78	2.78	0.15	14.58	66.67	28.1948	60.5477	50.2718	9.19175	966.617	44.288	57.3204	269.927	69.7761
RRMS_058	RRMS naive	RMS	RMS	33.82	0	3	60	1	0	0	1	18	18	0	0	546	263	0.44	1.32	2	1	29.2	3.4	1.16	14.69	27.16	63.17	10.49	75.84	1.47	11.57	19.09	26.62	84.54	6.78	0.72	0.64	0.9	12.5	72.5	950.557	134.883	313.718	52.096	4148.75	80.4148	480.01	1044.3	307.546
RRMS_059	RRMS naive	RMS	RMS	30.78	1	2	0		1	1	1	0	0	0	0	398	192	0.87	2.02	2	0	21	0.94	0.237	1.46	52.58	45.88	2.58	79.82	1.61	3.21	16.61	7.41	90.61	7.86	5.72	0.38	0.22	2.83	86.79	13.8862	52.3261	45.6584	2.56754	687.889	13.875	22.0812	143.145	24.6209
RRMS_060	RRMS naive	RMS	RMS	53.86	1			1	1	na		1	1	0	0	415	168	0.58	1.69	2	0	26	67.1	8.75	2.56	78.19	16.49	5.32	72.3	1.51	14.23	24.29	23.91	93.96	3.98	0.8	2	0.06	11.54	57.69	49.9261	88.2003	18.6011	6.00109	1324.86	27.6699	188.527	445.1	171.809
RRMS_061	RRMS naive	RMS	RMS	32.35	1	3	6	1	1	0	1	2	2	0	0	374	205	0.51	1.45	2	0	27.8	1.85	0.265	0.98	29.89	67.53	2.21	75.3	0.63	12.33	21.11	25	92.98	10.36	4.56	0.44	0.29	27.96	58.06	7.70312	31.2336	70.5655	2.30934	550.333	4.60438	67.856	154.283	91.0271
RRMS_062	RRMS naive relapse	RMS	RMS	44.06	1	2	301		1	0		4	4	0	0	417	176	0.68	2.06	2	0	51	2.81	0.237	5.15	81.13	18.87	0	77.96	1.28	7.35	18.84	41.27	91.15	0.93	1.71	0.67	0.58	17.39	54.34	201.582	31.1959	7.25584	0	2781.47	45.668	204.438	672.176	196.41
RRMS_063	RRMS naive	RMS	RMS	29.21	0	3.5			1	na		1	1	0	0	526	283	0.6	1.6	3	1	44	3.74	0.598	14.1	53.09	44.99	0.85	73.87	2.9	13.24	21.7	28.95	82.38	20.75	1.51	0.76	1.07	20.83	37.5	115.591	128.445	108.848	2.05648	498.878	19.585	66.0515	146.55	92.3705
RRMS_064	RRMS naive	RMS	RMS	26.54	0	1	0		1	1		2	2	0	0	481	244	0.61	1.6	2	0	36.9	3.36	0.863	3.9	63.46	33.89	1.33	73.53	0.66	9.42	21.03	23.33	88.78	4.76	5.67	0.5	0.54	18.49	69.17	93.1928	88.5117	47.2686	1.85504	1559.9	14.0016	146.943	446.141	136.341
RRMS_065	RRMS naive	RMS	RMS	15.6	1	0	18	0	1			1	1	0	0	533	321	0.59	1.63	2	1	45.4	3.38	0.323	1.16	77.08	18.75	3.47	74.06	1.75	13.3	21.57	14.29	93.36	11.66	3.03	0.47	0.47	11.54	65.39	3.97136	44.2409	10.7618	1.99164	236.715	5.59345	31.4831	68.9432	20.7243
RRMS_066	RRMS naive	RMS	RMS	37.85	1	0	3		1	1		6	6	0	0	527	266	0.63	1.45	3	0	47.3	1.56	1.02	2.16	35.08	61.57	3.87	81.49	0.98	15.25	16.04	45.86	95.01	6.06	0.97	0.2	0.37	6.52	75.37	155.062	168.91	296.459	18.634	5558.08	66.8416	847.608	1094.02	585.629
RRMS_067	RRMS naive	RMS	RMS	31.96	1	2.5	204	2	0	0	1	2	2	0	0	210	101	0.59	1.69	2	0	16.1	1.53	0.236	2.25	75.21	19.42	2.89	80.68	1.19	11.97	15.16	0	89.02	17.05	4.5	0.26	0.13	5.88	76.47	6.99824	74.8587	19.3293	2.8765	223.388	3.29489	26.7395	41.9752	17.2854
RRMS_068	RRMS naive	RMS	RMS	29.59	0	4	16	0	0	0	1	4	4	0	0	519	218	0.54	0.54	3	1	85	6.12	0.457	7.62	80.65	12.9	1.61	70.87	1.54	33.41	23.84	64.29	83.88	2.53	6.33	0.88	1.57	7.3	59.13	131.927	39.9262	6.38621	0.797039	1029.2	22.3644	343.855	346.212	254.258
RRMS_069	RRMS naive	RMS	RMS	49.73	1	3	0		1	1	0	5	5	0	0	325	138	0.81	2.02	2	0	31.6	0.688	0.23	1.81	28.53	68	0.8	82.12	2.03	7.81	13.43	13.95	93.17	7.4	2.14	0.84	0.35	10.31	73.2	141.83	184.821	440.512	5.18249	5995.34	148.204	468.236	980.484	269.241
RRMS_070	RRMS naive	RMS	RMS	26.75	0	2.5	54		1	1	0	13	13	0	0	455	133	0.67	1.99	2	0	40	1.14	0.224	3.03	71.14	26.08	0.76	68.13	1.32	9.07	25.95	18.78	94.15	2.54	2.37	0.21	0.33	8.67	63.87	60.723	38.5691	14.1395	0.412039	1285.49	24.9061	116.594	489.631	170.587
RRMS_071	RRMS naive	RMS	RMS	43.35	1	6.5	18	0	0	0	0	0	0	0	0	356	159	0.55	1.46	2	0	36.9	1.05	0.45	1.36	45.54	55.87	1.41	55.76	1.24	5.56	28.28	0	90.17	13.73	2.88	2	0	13.89	58.34	9.64614	54.9819	67.4537	1.70234	356.615	7.93046	19.8278	180.866	27.2203
RRMS_072	RRMS naive	RMS	RMS	28.3	1	2	0	0	1	na		21	21	0	0	438	176	0.6	2.34	2	0	83.3	4.12	0.172	2.33	85.6	13.87	0.26	68.84	1.61	8.69	26.12	21.53	87.25	2.4	3.96	0.15	1.13	20.88	59.09	441.051	416.273	67.4498	1.26438	11369.4	265.903	988.004	4313.91	1593.99
RRMS_073	RRMS naive	RMS	RMS	35.08	1	3.5	2		0	1	0	2	2	0	0	363	204	0.72	1.61	2	0	23.4	2.34	0.448	0.82	35.99	52.21	10.62	82.24	2.4	15.33	13.99	38.84	94.55	5.59	1.85	0.58	0.34	4.04	82.83	10.4639	29.1603	42.3023	8.60468	992.255	28.9569	152.113	168.794	47.9882
RRMS_074	RRMS naive	RMS	RMS	35.33	0	2	34	0	0	0	1	13	13	0	0	488	235	0.49	2.4	2	0	26	0.272	0.152	0.53	41.64	48.7	7.81	64.48	2.88	17.72	31.06	19.48	94.51	8.2	2.05	0.18	0	6.9	84.48	17.8085	133.329	155.935	25.0072	2047.64	91.4581	362.843	986.35	171.329
RRMS_075	RRMS naive relapse	RMS	RMS	41.3	1	2.5	0	0	1	1	na	15	15	0	0	554	271	0.77	1.57	2	0	57.2	5.83	1.18	2.13	58.44	40.78	0	75.06	1.19	4.26	22.63	18.56	94.55	2.37	0.64	0.21	0.87	23.96	65.63	160.022	113.497	79.1994	0	5331.76	84.5297	227.133	1607.48	388.047
RRMS_076	RRMS naive Alem BL	RMS	RMS	20.94	1	2.5	0	0	1	1	1	5	0	0	0	304	116	0.7	1.69	3	0	52.7	5.81	12.7	5.65	49.5	49.83	0.33	69.75	2.94	12.66	23.73	18.64	89.1	5.6	3.75	0.44	0.53	26.63	34.32	348.833	205.283	206.651	1.36855	3836.99	161.731	485.763	1305.4	722.54
RRMS_077	RRMS naive Alem BL	RMS	RMS	45.11	1	na	2	na	1	1	1	1	1	0	10	503	275	0.71	1.79	1	0	34	3.56	0.597	2.14	42.5	55	2.5	63.14	0.73	2.1	34.68	18.18	94.97	2.31	1.01	0.19	0.13	12.5	56.25	20.6181	10.2913	13.3182	0.605373	577.73	6.67949	12.1323	317.321	29.6696
RRMS_078	RRMS naive	RMS	RMS	42.3	1	1	1		1	1		11	11	0	0	431	187	0.68	1.52	3	0	94.7	2.23	0.237	7.72	62.84	36.66	0.25	70.63	1.18	20.43	24.87	45.45	83.87	5.23	6.03	0.34	2.32	11.17	41.44	469.254	229.146	133.68	0.911623	3600.69	60.156	735.622	1267.86	637.609
RRMS_079	RRMS naive	RMS	RMS	27.24	1	2.5	0	0	1	1	1	2	2	0	0	266	141	0.66	2.27	2	0	19.6	1.58	2.64	4.2	74.88	22.97	1.44	84.59	0.57	29.63	13.11	35.9	90.02	4.9	2.76	0.34	0.42	19.71	68.27	131.421	129.699	39.786	2.4942	2382.72	16.0557	706	369.281	33.2353
RRMS_080	RRMS naive	RMS	RMS	25.22	0	2	0		1	1	1	17	17	0	60	837	425	0.5	1.6	2	1	126	5.03	0.763	11.91	38.63	51.08	10.11	58.43	1.89	10.72	34.9	40.85	85.4	2.97	1.87	0.33	0.53	18.84	37.09	3815.56	389.447	514.961	101.924	15986	517.09	1713.7	9548.39	4566.04
RRMS_081	RRMS naive	RMS	RMS	17.72	1	2	0	0	1	0	0	17	5	0	12	338	144	0.77	2.22	2	0	57.4	1.01	0.21	1.56	93.55	5.81	0.65	76.86	0.43	6.28	18.15	16	94.36	2.27	2.32	0.42	0.06	15.38	72.03	186.662	280.771	17.4375	1.95084	8678	48.5498	544.978	2049.25	703.714
RRMS_082	RRMS naive	RMS	RMS	20.18	1	na	0		1	1	1	5	5	0	0	369	155	0.56	1.44	2	0	37.3	1.84	1.17	3.29	63.4	36.31	0.48	64.82	2.59	6.31	28.56	32.58	93.52	9.9	0.9	0.67	0.61	8.54	29.27	106.851	237.281	135.894	1.79645	1968.77	78.6659	124.23	867.451	348.802
RRMS_083	RRMS naive	RMS	RMS	28.67	1	1	0	1	1	1		10	10	0	0	718	350	0.7	2.34	2	1	77.7	2.09	0.651	2.77	85.71	10.71	2.55	80.58	1.18	9.37	15.86	23.94	93.55	2.85	2.52	0.2	0.45	16.05	72.84	337.262	318.398	39.7859	9.47283	9178.23	134.404	860	1806.49	768.48
RRMS_084	RRMS naive	RMS	RMS	47.46	0	3	213	1	0	0		2	2	0	0	382	200	0.63	1.56	1	0	24.9	4.3	0.525	2.96	74.07	22.22	5.19	64.68	2.66	29.22	26.33	48.28	84.89	13.3	3.04	3.12	0.31	0	41.03	34.3143	180.558	54.165	12.6515	636.517	26.1771	185.99	259.114	148.965
RRMS_085	RRMS naive	RMS	RMS	23.39	1							6	2	0	0	295	170	0.62	1.58	2	0	34.2	2.42	0.22	0.52	79.94	19.03	1.35	74.47	2.64	4.83	17.58	21.62	87.3	0.48	9.8	1.53	0.09	3.31	95.03
RRMS_086	RRMS naive	RMS	RMS	18.36	0	1	3	1	0	0	0	15	15	0	0	540	283	0.49	1.16	2	1	41.3	3.96	0.699	4.92	76.98	24.21	1.98	57.83	13.01	19.9	26.59	17.27	93.42	1.5	1.63	0.32	0.17	13.44	71.15	388.545	98.4344	30.9574	2.53183	4266.48	959.828	849.029	1961.71	994.586
RRMS_087	RRMS naive Alem BL	RMS	RMS	44.9	0	3.5	10	1	1	1	1	13	13	0	192	644	366	0.68	1.09	2	1	49	10.7	1.66	8.43	56.55	41.84	0.69	72.39	5.31	18.38	19.79	54.05	85.21	9.99	0.73	1.13	0.27	4.17	45.83	168.33	150.108	111.061	1.83156	1231.7	90.3483	226.386	336.722	199.474
RRMS_088	RRMS naive	RMS	RMS	24.12	1	4	18	1	1	1		6	0	0	6	392	200	0.66	1.9	3	0	44.8	1.37	0.554	9.17	66.49	30.53	2.28	75.56	0.65	14.03	17.99	45.07	85.56	4.07	3.39	0.41	1.42	9.47	52.89	1479.96	478.575	219.746	16.4108	10433.8	89.7562	1463.86	2484.17	1032.67
RRMS_089	RRMS naive Alem BL	RMS	RMS	27.64	0	2	34	1	0	0	1	2	2	0	0	359	209	0.62	1.43	3	0	28.8	2.2	0.18	4.22	79.66	20.9	0.56	62.63	1.6	15.03	32.31	41.38	92.37	7.54	1.83	0.51	0.1	38.89	52.78	64.8032	110.144	28.898	0.774302	888.377	22.6952	133.523	458.302	195.191
RRMS_090	RRMS naive Alem BL	RMS	RMS	32.49	1	3	38	1	0	0		7	7	0	24	520	255	0.68	1.76	2	0	49.4	4.82	0.472	4.42	46.06	53.69	0.74	67.65	2.26	8.73	29.1	8.04	93.36	5.96	0.73	0.32	0.58	12.82	51.28	130.365	103.777	120.968	1.66729	1862.8	62.2311	162.623	801.294	315.71
RRMS_091	RRMS naive	RMS	RMS	23.96	1	2	0		1	1		9	9	0	0	322	154	0.61	1.89	1	0	15.3	0.98	0.247	1.34	67.24	32.76	0	77.27	0.91	3.63	19.06	10	95.63	4.57	2.25	0.13	0	23.08	46.15	20.3014	51.1087	24.9007	0	1119.51	13.1843	40.6381	276.146	40.0135
RRMS_092	RRMS naive	RMS	RMS	21.18	1	2	0	0	1	1		0	0	0	0	722	389	0.88	1.73	1	1	40.4	4.5	0.436	0	45.83	55	0.83	59.04	2.66	6.31	31.38	20	91.71	26.97	2.44	1.46	0	0	100	0	79.7847	95.7486	1.44493	161.016	7.25446	10.1601	85.5808	18.8535
RRMS_093	RRMS naive	RMS	RMS	47.08	1	4	0	0	1	1		0	0	0	0	616	227	0.56	1.37	2	0	46.4	3.41	0.383	2.45	27.61	74.85	1.23	73.15	1.24	10.24	23.53	25	95.31	6.2	1.73	0.17	0.21	29.27	39.03	49.091	38.0815	103.238	1.6965	1396.98	23.6808	143.05	449.362	186.171
RRMS_094	RRMS naive relapse	RMS	RMS	27.53	1	1	42	1	1	1		22	22	0	0	678	257	1	1.36	2	1	139	5.95	0.346	1.7	56.32	43.79	0.75	78.46	1.26	10.57	18.78	48.83	93.85	1.19	1.85	0.67	1.5	15.59	75.68	353.131	144.133	112.067	1.91939	15295.7	245.636	1616.75	3661.14	1490.82
RRMS_095	RRMS naive	RMS	RMS	41.82	1	1.5	0	0	1	1		2	2	0	0	542	204	0.77	1.72	2	0	64.9	4.19	0.384	2.75	51.53	47.85	0	82	1.29	11.5	13.31	25	92.71	7.24	2.45	0.6	1.15	20.41	67.35	67.7867	103.352	95.971	0	1873.93	29.4801	215.501	304.17	99.7374
RRMS_096	RRMS naive	RMS	RMS	36.54	1	3	0	0	1	0		3	3	0	8	561	298	0.61	1.37	2	1	50.8	7.67	0.561	0.99	53.06	45.66	1.79	82.82	0.51	3.26	15.02	3.7	96.16	6.18	0.81	0.31	0.09	11.11	53.33	54.8395	207.614	178.659	7.00392	4411.52	27.1658	143.815	800.06	212.736
RRMS_097	RRMS naive	RMS	RMS	40.76	1	0	3		1	0	0	2	2	0	0	317	153	0.72	1.92	2	0	49.5	1.75	0.15	1.69	29.36	72.23	0	72.57	1.68	4.17	23.49	13.39	88.86	10.89	1.25	3.74	0.99	22.34	60.63	25.5303	55.9295	137.595	0	974.166	22.552	40.6227	315.325	60.574
RRMS_098	RRMS naive	RMS	RMS	51.08	1	3.5	263	1	0	0	1	0	0	0	66	351	168	0.68	1.66	2	0	10.3	1.45	0.161	5.97	31.99	59.16	9.63	74.41	3.62	15.47	18.34	23.53	87.5	36	5.6	3.73	0	6.67	33.33	9.90214	63.7573	117.908	19.1929	107.993	5.25377	16.7065	26.6172	13.6174
RRMS_099	RRMS naive	RMS	RMS	21.95	1	2.5	14	1	1	0	0	3	3	0	0	124	96	0.66	2.38	1	0	14.1	1.63	0.15	4.02	66.53	30.24	3.63	67.13	1.06	12.04	26.6	30	89.95	13.46	3.83	1.53	0.19	12.5	72.5	11.4019	44.7713	20.35	2.44281	171.265	2.70432	20.6203	67.863	33.3886
RRMS_100	RRMS naive	RMS	RMS	22.12	1	1	91	0	1	0		0	0	0	0	564	270	0.64	1.55	2	1	50.3	4.35	0.542	2.2	63.33	36.67	0	77.41	0.36	7.18	18.13	18.18	91.92	2.52	3.39	1.01	0.15	14.04	45.62	55.9148	42.9586	24.8744	0	1808.47	8.4104	129.848	423.557	218.217
RRMS_101	RRMS naive	RMS	RMS	46.79	0	2	0	0	1	1	0	1	1	0	0	819	381	0.65	1.15	2	1	64.9	3.37	0.877	2.14	42.98	56.02	1	83.71	2.23	16.57	12.73	30.56	91.01	13.18	3.38	2.76	0	8.33	55.83	30.8761	104.516	136.226	2.43174	1099.19	29.2821	182.137	167.157	90.6996
RRMS_102	RRMS naive	RMS	RMS	14.89	1	2.5	54		1		na	2	2	0	0	426	208	0.65	1.74	2	0	45.1	3.08	0.41	4.19	74.51	26.3	0.32	70.86	1.53	8.6	21.55	25.64	92.71	17.85	2.01	0.4	0.33	21.82	36.36	49.959	199.524	70.4264	0.856899	783.298	16.9129	67.3637	238.217	85.2103
RRMS_103	RRMS naive	RMS	RMS	26.46	1	2	9	0	1	0		24	24	0	0	396	161	0.67	1.77	2	0	29.2	2.66	6.58	3.62	73.1	26.5	0.4	82.34	1.27	9.55	12.09	14.43	91.72	2.8	2.13	1.41	0.24	16.73	50.94	851.7	516.921	187.393	2.82857	17768.6	274.06	1696.9	2608.97	935.575
RRMS_104	RRMS naive	RMS	RMS	29.1	0	1	25		0	0		5	5	0	0	414	220	0.52	1.55	4	0	24	1.71	0.161	0.77	35.13	60.35	5.27	77.55	0.76	7.17	17.19	20.97	95.7	8.18	1.32	0.21	0.25	16.07	71.43	13.7348	58.9243	101.226	8.83949	1323.81	12.9735	94.9173	293.441	102.734
RRMS_105	RRMS naive	RMS	RMS	19.5	0	1.5	0	1	1	1	1	1	1	0	0	382	193	0.9	1.68	2	0	20.7	3	0.392	3.13	63.12	34.04	2.13	81.41	1.34	9.65	14.23	14.29	91.9	5.2	2.16	0.48	0.92	10.2	73.46	39.1301	49.0009	26.4257	1.65355	935.319	15.3952	90.2582	163.488	50.6487
RRMS_106	RRMS naive	RMS	RMS	54.05	1	1.5	105	0	0	0		1	1	0	0	365	164	0.45	2.02	2	0	44.4	1.98	0.46	1	48.01	52.41	0.84	74.62	0.88	6.33	20.74	15.63	91.98	5.55	4.36	0.38	0.06	40.87	44.35	52.5215	152	165.931	2.65945	3604.84	42.5122	228.186	1001.94	213.011
RRMS_107	RRMS naive	RMS	RMS	26.87	1	2	1	0	1	1		8	8	0	36	445	212	0.6	2.03	2	0	32.1	3.41	0.19	4.19	49.58	45.61	4.82	81.46	1.07	20.36	15.41	45.45	91.4	11.63	1.69	0.98	0.89	28.95	47.37	41.6505	77.5618	71.3513	7.5403	740.111	9.72157	150.687	140.009	63.354
RRMS_108	RRMS naive	RMS	RMS	20.83	1	2	0	0	1	1		3	3	0	0	225	135	0.53	1.44	1	0	14.5	0.74	0.279	1.87	81.82	12.12	5.3	81.07	0.7	7.88	14.56	22.22	95.82	7.6	1.72	0.45	0.15	26.09	60.87	8.31495	35.8204	5.30607	2.32031	345.41	2.98244	27.2183	62.0348	14.9256
RRMS_109	RRMS naive Alem BL	RMS	RMS	43.04	1	2	59	2	0	0	na	1	1	0	0	519	293	0.65	1.64	1	0	26.6	2.8	0.184	3.25	32.6	65.42	1.54	80.31	2.56	12.93	16.51	30.3	91.17	21.4	2.12	1.06	0	16.67	56.67	32.6916	105.195	211.099	4.96932	736.504	23.4771	95.2299	151.409	64.682
RRMS_110	RRMS naive	RMS	RMS	32.65	1	1	0	na	1	1	1	21	19	2	192	376	180	0.53	1.4	2	0	27	2.7	1.45	2.63	64.88	34.82	1.19	74.21	1.32	6.82	21.18	8.98	91.74	4.05	2.53	0.35	0.03	4.58	86.82	148.429	178.005	95.5323	3.26489	3842.24	68.3434	262.041	1096.6	247.832
RRMS_111	RRMS naive	RMS	RMS	42.68	1	1	12	2	1	0	0	58	0	1	57	347	159	0.6	1.52	3	0	13.7	1.24	0.198	2.4	41.65	54.68	4.95	82.29	1.65	10.46	13.71	23.26	92.04	12.49	3.04	0.81	0	46.51	40.69	31.2812	104.651	137.39	12.4375	987.18	19.794	103.259	164.47	66.8077
RRMS_112	RRMS naive	RMS	RMS	43.85	1	1.5	165	1	0	0	1	4	4	0	0	340	130	0.54	3.27	2	0	59.3	8.65	3.88	3.07	72.29	25.9	2.41	73.65	1.16	7.37	21.72	16.67	85.81	2.61	8.48	0.46	1.03	2.39	91.1	84.1239	60.4904	21.6724	2.01662	1731.78	27.2758	127.632	510.715	168.383
RRMS_113	RRMS naive Alem BL	RMS	RMS	29.03	1	2	97	4	0	na	1	26	26	0	0	397	184	0.7	1.51	2	0	62.6	2.09	1.02	6.97	68.66	32.1	0.31	73.99	0.92	7.47	20.04	23.85	88.72	1.96	2.06	0.51	2.26	13.59	51.45	534.182	127.709	59.7065	0.576605	5030.96	62.5556	375.813	1362.62	287.786
RRMS_114	RRMS naive	RMS	RMS	33.9	1	0	0	0	1	0	0	5	5	0	0	392	193	0.65	1.5	2	0	64.4	2.23	0.255	1.1	85.37	14.91	0	78.38	0.98	14.22	19.25	46.09	95.22	2.81	1.59	0.55	0.15	3.59	78.98	48.2026	112.285	19.6107	0	3270.48	40.8914	465.062	803.224	390.929
RRMS_115	RRMS naive	RMS	RMS	56.45	1	1	53	0	1	1	0	3	3	0	0	641	301	0.6	1.65	2	1	45.7	4.79	0.264	4.49	59.41	38.79	2.06	80.72	1.45	9.67	16	25	92.3	8.06	1.36	1.41	0.25	5.45	65.45	173.106	219.933	143.599	7.62603	2872.42	51.5982	277.763	569.36	182.309
RRMS_116	RRMS naive	RMS	RMS	37.19	1	1	0	0	1	1	na	5	5	0	0	434	184			2	0	36.6	2.33	1.18	2.19	15.27	81.75	3.74	89.04	0.61	9.73	7.77	17.74	95.25	19.55	1.38	0.95	0.33	14.29	45.58	101.073	183.923	984.654	45.0472	3914.16	26.8154	380.848	341.566	144.585
RRMS_117	RRMS naive	RMS	RMS	25.15	1	2	0	0	1	1		12	12	0	0	414	154	0.56	1.5	2	0	35.1	2.12	0.555	2.95	84.39	13.87	1.73	77.97	0.79	8.42	17.33	23.75	93.13	1.49	1.43	0.07	1.23	18.06	62.58	215.234	98.1718	16.1351	2.01253	5297.93	53.6792	446.086	1177.54	409.55
RRMS_118	RRMS naive	RMS	RMS	40.08	1	4.5	55	0	0	0	na	4						0.6	2.05	2					0.86	33.76	63.71	0.84	78.84	1.6	18.99	17.17	25	86.53	23.65	7.43	2.76	0	32.56	62.79	3.15252	50.6543	95.5919	1.26036	250.077	5.07512	47.4896	54.4624	15.2005
RRMS_119	RRMS naive	RMS	RMS	40.63	1	1	5	0	1	0		3	3	0	0	445	251	0.9	2.29	1	0	30.1	2.15	0.2	0.65	40.83	58.67	1.09	79.67	1.68	12.54	17.77	26.32	95.61	19.23	0.59	2.79	0	28.57	42.86	8.86521	158.271	227.425	4.22522	1038.9	21.9073	130.278	231.721	76.862
RRMS_120	RRMS naive	RMS	RMS	32.95	1	1	43	0	0	1		2	2	120	0	238	107	0.5	1.5	2	0	14.3	2.37	0.154	2.95	86.11	10.65	3.7	66.57	0.58	5.29	27.25	0	89.17	6.66	2.88	0.58	0.71	33.33	46.67	14.7354	59.5185	7.36119	2.55741	296.509	2.58337	15.6853	121.374	40.0291
RRMS_121	RRMS naive	RMS	RMS	43.84	1	2	0		1	0	0	2	0	0	0	424	200	0.67	1.84	1	0	54.9	4.41	0.981	1.36	63.25	37.1	0	84.98	1.4	9.08	12.5	9.59	93.25	2.34	2.17	0.45	0.29	7.82	82.71	31.1569	36.5144	21.4179	0	1815.44	29.9084	164.842	267.039	75.8124
RRMS_122	RRMS naive	RMS	RMS	28.73	1	3	78	0	1	1	1	2	2	0	0	412	302	0.56	1.94	1	1	27.5	3.66	0.638	1.25	75.49	23.53	0	80.11	2.37	12.14	15.19	23.91	96.76	6.37	0.72	0.35	0.2	13.79	34.48	31.1849	143.898	44.8524	0	1933.82	57.2109	234.766	366.681	211.648
RRMS_123	RRMS naive	RMS	RMS	24.78	1	1	38	2	0	0		8	8	0	0	411	230	0.54	2.08	2	0	16.8	2	0.323	1.52	42.86	48.74	9.24	57.86	12.65	16.1	27.59	20.03	96.04	6.47	1.34	0.45	0.1	9.09	60.61	49.7901	101.765	115.726	21.9391	1820.25	397.963	293.06	867.968	509.757
RRMS_124	RRMS naive	RMS	RMS	43.73	0	1	30	0	1	1	0	2	2	0	0	540	337	0.73	1.4	3	1	60.1	2.25	0.5	1.36	95.2	4.43	0	71.79	0.86	9.75	21.66	16.9	94.13	2.87	2.36	0.73	0.23	5.31	83.57	44.7932	97.0448	4.51584	0	2225.69	26.6624	217.005	671.522	260.349
RRMS_125	RRMS naive	RMS	RMS	49.62	1	1	0	0	1	0	1	4	4	0	0	684	255			2	0	94.3	4.22	1.2	4.97	20.51	76.92	2.56	75.63	1.44	8.2	20.77	12.5	89.17	8.14	1.76	0.24	1.44	13.64	68.18	22.8541	8.85277	33.2011	1.10498	310.114	5.90459	25.4293	85.1655	28.7604
RRMS_126	RRMS naive	RMS	RMS	25.48	1	2	0	1	0	1	na	5	5	0	10	341	190	0.57	1.99	2	0	31.9	2	1.13	4.38	55.93	42.95	2.72	76.42	3.33	9.06	15.97	13.01	91.55	4.98	1.2	1.24	0.94	5.88	80.88	216.402	152.093	116.796	7.39661	3456.63	150.623	313.171	722.355	170.042
RRMS_127	RRMS naive	RMS	RMS	36.47	1	1	0	0	1	1	1	2	2	0	168	435	210	0.687	1.41	2	0	44.9	2.17	0.26	5.75	71.84	28.74	0	66.3	1.28	17.68	30.4	28.57	82.6	19.53	5.9	0.3	0.76	10.26	66.67	80.3836	264.377	105.765	0	765.585	14.7805	135.355	351.037	167.059
RRMS_128	RRMS naive	RMS	RMS	26.12	1	1	0	0	1	1	0	3	3	0	0	328	155	0.65	1.71	2	0	32.9	2.3	0.5	3.05	87.91	10.26	1.1	78.66	2.67	6.66	15.1	18.75	91.35	6.71	3.77	0.51	0.2	6.76	86.49	29.7247	118.949	13.8826	1.48839	700.295	23.7705	46.6396	134.432	44.1476
RRMS_129	RRMS naive	RMS	RMS	46.08	1	3.5	27	2	0	0	1	2	2	0	0	474	244	0.71	1.83	2	0	26.1	3.11	0.557	3.19	25.61	72.43	2.21	72.95	4.84	10.85	17.38	7.58	83.73	29.46	2.64	1.72	2.76	25.58	58.14	40.9191	164.561	465.41	14.2007	783.506	51.9831	85.0104	186.667	70.0933
RRMS_130	RRMS naive	RMS	RMS	55.41	1	4	99	0	0	0	1	0	0	0	0	293	150	0.7	1.83	2	0	23.2	1.29	0.122	1.11	32.32	66.67	0.51	73.8	0.44	10.06	20.09	100	84.81	24.5	8.52	3.33	0.37	17.39	82.6	1.0578	22.5793	46.5768	0.356294	59.6462	0.355614	6.00041	16.237	4.23624
RRMS_131	RRMS naive	RMS	RMS	45.78	0	4.5	92	1	0	0		0	0	0	0	516	234	0.679	1.47	1	0	20.2	2.08	0.276	0.92	68.35	31.65	0	70.65	2.49	10.56	25.37	40	92.2	17.63	2.29	3.21	0	0	80	1.06747	28.7335	13.3053	0	75.581	2.66379	7.98135	27.1407	5.85425
RRMS_132	RRMS naive	RMS	RMS	29.18	1	3	90	0	1	0		15	15	0	0	647	278	0.68	1.15	2	1	97.1	5.95	2.53	2.12	77.12	23.53	0.39	71.3	3.12	14.89	23.19	38.9	93.58	2.62	3.1	0.42	1.11	19.81	33.85	235.888	243.895	74.4144	1.23339	7424.09	324.869	1105.45	2414.65	1232.2
RRMS_133	RRMS naive	RMS	RMS	20.69	1	1	55	1	0	0		0	0	0	0	452	165	0.68	1.97	1	0	19.5	0.757	0.154	0.83	73.85	23.59	3.08	75.77	2.15	11.74	16.26	0	89.81	12.4	1.38	0.83	0	20	80	1.43725	68.6756	21.9371	2.8642	117.835	3.34362	13.8339	25.2871	9.54336
RRMS_134	RRMS naive	RMS	RMS	22.83	1	0	50	1	0	0	0	13	13	0	0	411	177	0.61	2	2	0	46.7	3.42	0.26	1.76	89.59	10.79	0.05	72.81	1.71	9.27	22.93	25	93.84	3.54	1.95	0.56	0.41	11.94	69.46	363.98	700.657	84.3854	0.391035	14130.1	331.856	1309.86	4449.97	1285.15
RRMS_135	RRMS naive	RMS	RMS	31.51	0	3.5	0	0	1	1	na	10	10	0	168	414	220	0.45	1.83	2	0	25.4	1.78	0.837	3.02	85.57	14.43	1.55	65.86	2.63	13.45	27.55	19.8	93.38	4.17	1.02	0.46	0.58	19.05	50	90.4409	121.088	20.4195	2.19336	1841.76	73.5474	247.717	770.43	266.8
RRMS_136	RRMS naive	RMS	RMS	49.45	0	1.5	7	0	0	0	0	8	8	0	0	791	387	0.69	1.83	2	1	41.9	3.4	0.28	1	82.14	17.58	0	77.61	0.54	11.28	19.14	42.75	96.03	1.37	1.15	0.62	0.01	23.71	61.52	83.6782	99.2041	21.2321	0	6236.44	43.3923	703.47	1538.02	907.43
RRMS_137	RRMS naive	RMS	RMS	31.28	1	3	0	0	1	na	1	13	0	0	0	534	263	0.57	1.88	2	1	42	3.34	0.96	2.93	59.21	40.29	0.74	80.88	1.5	3.93	16.57	3.74	95.14	4.66	1.55	0.16	0.37	6.9	69.83	174.91	191.638	130.402	2.39507	4593.58	85.1924	180.528	941.092	326.935
RRMS_138	RRMS naive	RMS	RMS	31.3	1	1	11	1	1	0		9	8	0	0	255	102	0.66	1.91	2	0	42.4	0.696	0.155	2.67	60	33.17	0	62.23	2.06	16.44	32.63	27.42	92.34	5.81	2.21	1.16	0.36	8.8	73.14	92.3174	133.686	73.906	0	1986.84	65.7702	326.636	1041.79	510.58
RRMS_139	RRMS naive	RMS	RMS	34.88	1	1.5	95	0	1	1	1	18	18	0	0	560	210	0.58	1.45	2	0	76.6	4.8	0.373	6.58	80.52	19.16	0.65	70.69	3.2	14.17	23.44	28.13	86.45	3.77	5.22	2.18	1.07	11.05	42.54	474.866	258.433	61.4951	2.08621	4410.3	199.646	624.94	1462.41	677.094
RRMS_140	RRMS naive	RMS	RMS	48.84	1	1			0	0	0	4	4	0	672	302	76.7	0.52	1.34	3	0	62	0.706	0.429	4.05	61.24	38.28	0.48	79.55	1.67	13.42	15.64	15.38	89.54	4.27	5.92	0.28	1.29	6.23	43.19	204.878	149.286	93.3161	1.17011	3603.27	75.6438	483.559	708.424	369.373
RRMS_141	RRMS naive	RMS	RMS	29.72	1	1	0	0	1	0	0	6	5	1	0	418	125	0.5	1.42	2	0	44.9	4.03	0.48	4.42	68.29	31.22	1.46	66.27	2.42	5.8	25.25	19.49	86.68	1.12	4.85	0.47	2.09	7.32	85.36	290.658	54.5394	24.9337	1.16602	3777.43	137.942	219.091	1439.27	381.837
RRMS_142	RRMS naive	RMS	RMS	41.92	1	2	8	0	0	1	1	2	2	0	0	580	196	0.77	1.96	2	0	34.1	6.46	2.53	0.87	75.49	23.53	0	75.46	1.72	4.84	21.57	16.28	94.51	3.6	2.27	1.06	0.19	26.67	60	14.8853	49.8793	15.5472	0	1220.2	27.8128	59.0579	348.791	136.133
RRMS_143	RRMS naive	RMS	RMS	53.25	0	2.5	89	0	0	0	0	2	2	0	0	621	317	0.72	1.74	3	1	87.8	3.36	0.82	0.73	71.41	29.29	0.23	73.4	1.23	15.42	23.73	33.98	94.69	7.82	2.6	0.87	0.03	26.2	62.01	25.6156	243.63	99.9287	0.784691	2438.84	40.8688	376.068	788.468	380.909
RRMS_144	RRMS naive	RMS	RMS	27.09	0	1.5	2	0	0	0	0	0	0	0	0	384	191	0.72	1.81	2	0	33.2	3.61	0.16	1.01	89.58	10.94	0	69.74	0.48	10.1	26.73	22.22	89.97	8.06	4.7	2.98	0	9.18	78.57	11.1321	90.9693	11.1097	0	691.571	4.75988	69.8487	265.066	82.0114
RRMS_145	RRMS naive	RMS	RMS	36.71	0	1	29	1	0	0		19	19	0	0	547	254	0.68	1.6	2	0	71.8	1.46	0.287	1.91	77.88	21.56	1.02	78.47	1	11.21	17.47	23.02	93.81	2.03	2.69	0.14	0.86	28.68	47	283.233	254.799	70.5376	3.33712	10916	139.11	1223.68	2430.26	643.047
RRMS_146	RRMS naive	RMS	RMS	49.72	0	0	0	0	0	0	na	6	6	0	60	628	309	0.7	1.79	2	1	72.3	5.89	1.13	8.27	65.8	35.02	0.16	72	2.64	7.95	23.25	20.59	89.81	8.89	1.13	0.14	0.09	24.62	60	148.44	126.333	67.2371	0.307194	1160.65	42.5572	92.2717	374.793	133.164
RRMS_147	RRMS naive	RMS	RMS	25.21	0	1	1	0	1	0	0	10	10	0	0	286	176	0.44	1.53	2	0	66.9	3.55	0.3	7.74	94.61	4.04	0.67	61.35	1	12.02	34.37	50	89.65	0.99	0.95	0.77	0.34	17.99	66.55	465.528	57.5667	2.45819	0.407671	3308.03	53.9206	397.625	1853.25	869.175
RRMS_148	RRMS naive	RMS	RMS	42.21	1	4.5	147	3	0	0	1	2	2	0	0	472	240	0.59	1.97	3	0	40.2	3.04	0.325	0.46	80.39	18.3	0.65	73.61	1.49	12.26	24.15	18.18	96.97	6.85	0.59	1.45	0	11.11	77.77	1.2534	22.0624	5.02229	0.178387	194.494	3.93692	23.845	63.8098	26.8831
RRMS_149	RRMS naive	RMS	RMS	47.95	1	2	0	0	0	1		0	0	0	0	327	140	0.78	2.18	3	0	22.3	1.4	0.154	1.19	20.74	80.32	0	75.54	2.43	6.99	20.43	5.71	95.11	10.35	2.05	0.66	0.4	25.81	67.75	8.18218	17.7249	68.6432	0	493.998	15.8911	34.5305	133.603	39.0789
RRMS_150	RRMS naive	RMS	RMS	16.09	1	1.5	3	1	1	1		2	2	0	42	302	139	0.67	1.52	2	0	18.5	0.707	0.152	0.93	56.25	40.63	3.13	68.58	1.31	8.11	24.55	0	94.73	4.38	2.64	0.16	0	5.88	88.23	8.43352	25.2852	18.2638	1.40698	589.13	11.2534	47.7784	210.894	73.117
RRMS_151	RRMS naive	RMS	RMS	40.17	0	2	10	0	0	0	na	3	3	0	0	497	232	0.72	1.48	4	0	38.3	2.96	1.44	2.87	47.62	48.81	4.76	67.13	1.84	15.01	29.34	37.33	93.64	1.86	2.18	0.55	0.78	10.53	43.15	98.3777	31.4134	32.1984	3.14002	2154.73	59.0601	323.425	941.751	516.927
RRMS_152	RRMS naive	RMS	RMS	42.84	0	3.5	0	0	1	1		5	5	0	91	770	431	0.86	1.95	3	1	60.2	6.63	0.278	1.46	67.43	33.37	0.34	73.87	2.01	10.85	22.23	26.53	93.33	22.17	1.42	1.15	0	18.92	51.35	22.1948	345.165	170.816	1.74041	1048.06	28.5177	113.715	315.398	86.2928
RRMS_153	RRMS naive	RMS	RMS	27.13	1	3	0	0	1	na		2	2	0	36	283	120	0.6	2.46	3	0	39.3	1.19	0.214	3.07	26.15	69.13	6.11	81.16	1.04	15.41	15.2	30	93.77	27.23	1.46	1.27	0	20	50	33.6189	130.004	343.679	30.3758	833.396	10.6793	128.426	156.082	70.8456
RRMS_154	RRMS naive	RMS	RMS	15.17	0	1	0	0	1	0		23	23	0	0	554	311	0.39	1.06	2	1	48.6	2.63	0.199	2.21	88.82	10.53	2.63	81.76	0.75	4.83	13.24	25.56	92.46	1.04	2.68	0.28	0.43	17.05	66.77	510.63	242.288	28.7243	7.17425	17466.6	160.225	843.637	2828.5	591.439
RRMS_155	RRMS naive	RMS	RMS	33.28	0	2	0	0	1	1	1	9	9	0	0	728	308	0.7	1.52	3	0	81.6	6.14	6.07	8	65.47	34.92	0.39	80.56	2.58	15.45	13.53	24.18	85.42	3.59	3.87	0.4	0.87	11.21	73.65	877.059	280.877	149.813	1.67317	7544.28	241.612	1165.59	1267.06	543.187
RRMS_156	RRMS naive	RMS	RMS	52.04	0	1	10	1	0	0		1	1	0	0	683	306	0.6	1.55	1	1	35.8	5.92	0.214	1.2	28.61	72.58	0	68.37	3.29	13.1	26.33	22.22	94.15	39.06	1.72	1.38	0	10	40	5.70569	99.0393	251.25	0	306.064	14.728	40.0944	117.869	35.1956
RRMS_157	RRMS naive	RMS	RMS	32.09	1	2.5	3		1	1	0	21	6	0	0	447	230	0.55	1.42	2	0	55.3	3.73	1.16	2.85	94.88	5.12	0	74.82	1.43	11.25	21.99	36.67	90.22	4.24	3.47	0.47	0.65	5.81	78.84	105.41	167.558	9.04189	0	2496.65	47.7172	280.873	733.778	311.269
RRMS_158	RRMS naive	RMS	RMS	32.99	0	0	0	0	1	1		2	2	0	0	336	168	0.4	1.86	2	0	15.6	0.802	0.159	0.87	58.33	33.33	6.25	74.77	1.66	10.3	22.81	9.09	96.08	5.55	0.73	1.31	0	0	60	2.59624	12.129	6.93055	1.29961	214.381	4.75955	22.0812	65.4008	25.5521
RRMS_159	RRMS naive	RMS	RMS	25.72	1	1	18	0	1	1	1	21	21	0	246	457	180	0.66	1.72	3	0	83.7	1.86	2.43	16.7	79.65	19.2	0.84	69.67	1.87	14.82	22.28	55.94	78.64	3.09	3.16	1.23	1.6	9.02	23.01	3270.68	522.742	126.009	5.51291	10730.3	288.009	1590.22	3431.47	1678.67
RRMS_160	RRMS naive	RMS	RMS	17.92	1	1	36	0	1	1		8	8	0	0	339	144	0.65	1.93	2	0	60.3			1.84	96.61	3.39	0	78.03	0.31	3.21	16.89	0	94.25	6.41	2.36	0.44	0.07	6.25	81.26	68.6711	313.382	10.9964	0	2744.73	10.9043	88.1057	594.11	66.0056
RRMS_161	RRMS naive	RMS	RMS	27.55	0	2	0	0	1	1	0	0	0	0	0	331	203	0.48	1.56	2	0	28	2.92	0.379	1.95	91.11	8.44	0.44	79.67	0.75	8.68	16.08	27.27	92	10.6	2.71	1.95	0.13	18.6	72.09	17.0455	112.861	10.4549	0.545044	640.703	6.03147	55.6131	129.315	58.3339
RRMS_162	RRMS naive	RMS	RMS	20.84	0	2	0	0	1	1	0	3	3	0	0	287	135			2	0	73.7	1.38	0.2	3.36	91.1	8.9	0	71.65	1.28	10.04	22.74	32.74	88.76	1.23	5.74	0.25	0.29	7.07	82.45	302.003	105.66	10.3225	0	5716.17	102.117	573.904	1814.18	906.181
RRMS_163	RRMS naive	RMS	RMS	34.03	1	2.5	97	0	1	0	na	16	16	0	0	543	225	0.8	1.53	2	0	60.4	2.04	0.563	2.52	50.91	47.49	2.28	80.98	1.25	12.01	15.05	25.16	92.34	2.95	3.13	0.09	1.59	18.52	50.93	173.879	111.571	104.076	4.99668	5159.58	79.6428	619.666	958.899	458.258
RRMS_164	RRMS naive	RMS	RMS	47.29	1	0	55	0	1	1		0	0	0	0	368	188	0.5	1.2	2	0	65.4	2.76	0.206	1.33	45.45	50.91	3.64	80.24	1.26	10.02	18.08	40.74	95.13	2.29	1.81	0.18	0.27	36.59	48.78	31.0798	25.8057	28.9057	2.06672	1783.76	28.0101	178.732	401.923	210.768
RRMS_165	RRMS naive	RMS	RMS	23.74	1	1.5	1	0	1	1	0	5	5	0	0	395	193	0.65	1.72	3	0	25.2	2.12	1.81	4.08	73.6	25.84	1.12	80.77	0.87	9.65	14.5	33.33	89.07	3.98	4.02	1.57	0.29	6.4	48.8	113.354	116.931	41.0528	1.77938	1998.75	21.5292	192.879	358.819	157.091
RRMS_166	RRMS naive	RMS	RMS	46.19	1	2	23	0	1	0	na	9	9	0	0	399	191	0.6	1.52	2	0	49.8	1.97	0.35	2.04	33.88	66.12	0.18	77.74	1.99	5.92	18.82	50.74	93.01	6.81	3.09	0.34	0.31	11.89	53.75	162.739	203.243	396.647	1.0798	5768.13	147.653	341.473	1396.4	626.984
RRMS_167	RRMS naive	RMS	RMS	46.7	1	1	3	1	0	1	1	9	9	0	0	436	157	0.78	1.5	3	0	124	1.81	0.423	3.81	54.61	46.13	0.37	84.23	0.9	13.72	13.34	26.19	92.73	4.53	3.87	0.63	0.38	11.22	68.88	412.649	317.081	267.843	2.14832	8459.47	90.3897	1160.64	1339.78	633.446
RRMS_168	RRMS naive	RMS	RMS	34.2	0	1.5	1	0	1	1	1	0	0	0	0	547	326	0.7	2.39	2	1	30	2.69	0.558	2.74	51.71	50.78	0	73.01	2.82	7.92	23.19	37.5	94.85	16.01	1.27	0.6	1.2	0	42.11	27.8701	112.864	110.834	0	704.38	27.2066	55.7869	223.731	32.6423
RRMS_169	RRMS naive	RMS	RMS	23.76	1	1.5	30	1	1	1		2	2	0	0	145	65.4	0.78	1.6	2	0	12.7	2.14	0.14	1.47	64.29	34.29	1.43	82.61	2.17	14.74	14.35	30	92.18	7.93	2.81	2.61	0.73	26.19	52.38	17.8396	72.9436	38.9055	1.62248	924.14	24.2753	136.218	160.53	67.2943
RRMS_170	RRMS naive	RMS	RMS	22.07	1	1.5	0	0	1	1		1	1	1	600	171	89.1	0.77	2.22	2	0	7.31	0.58	0.157	1.58	79.09	17.27	3.64	80.82	1.42	6.25	15.86	5.56	86.9	5.68	1.99	1.03	0.14	24.14	51.73	25.0504	94.6753	20.6732	4.35729	1113.52	19.5644	69.5947	218.515	50.018
PMS_001	PPMS naive	PPMS	PMS	49.18	1	2.5	96	0	0	0	none	1	1	0	0	492	237	0.65	1.52	2	0	63.6	3.75	0.38	3.09	52.12	44.85	6.67	76.08	1.97	13.04	19.31	31.76	92.02	3.32	1.3	0.32	0	9.84	68.85	70.999	36.2275	5.38768	41.6152	1608.59	41.6526	209.761	408.28	13.2289
PMS_002	PPMS naive	PPMS	PMS	45.79	0	1.5	22		0	0	none	18	18	0	0	532	223	0.62	1.57	2	0	127	4.81	2.4	3.03	97.79	2.76	0	58.36	1.21	16.51	38.24	40.91	91.23	4.04	4.08	0.3	0.73	17.18	79.14	213.516	8.81563	0	8.81563	3751.8	77.7875	619.423	2458.34	31.8229
PMS_003	PPMS naive	PPMS	PMS	62.57	1	1	62	0	0	0	none	2	2	0	0	267	133	0.59	2.37	3	0	34.6	2.11	0.352	1.24	26.77	66.14	9.45	75.53	0.62	7.73	17.14	20	90.45	11.84	5.28	1.24	0	12.77	76.6	11.2849	85.9165	12.2756	98.1922	621.735	5.10361	48.0601	141.09	1.02072
PMS_004	PPMS naive	PPMS	PMS	44.13	1	7	91	0	0	0	none	14	14	0	100	559	292	0.52	1.6	3	0	67.6	3.46	1.95	7.81	61.12	32.42	7.53	82.92	0.59	12.9	11.92	18.39	84.01	6.12	8.16	0.49	0.72	9.02	39.12	1050.93	298.507	69.3325	353.052	9373.73	66.6968	1209.21	1347.5	12.2655
PMS_005	PPMS naive	PPMS	PMS	59.88	1	2.5	44	0	0	0	none	11	11	0	90	472	204	0.7	1.89	2	0	87.9	4.25	0.195	3.63	66.19	31.49	2.14	83.69	3.38	10.35	12.01	25.25	91.96	6.41	2.71	0.43	0.22	14.77	64.2	146.693	110.037	7.47794	114.248	3110.12	125.609	321.897	446.32	31.7162
PMS_006	PPMS naive	PPMS	PMS	72.92	0	7	80	0	0	0	none	12	12	0	0	656	312	0.7	1.55	3	0	99	7.7	1.72	1.16	74.58	27.87	0	72.07	3.55	18.9	23.45	39.22	97.19	1.55	0.96	0.42	0.04	28.17	63.38	108.596	43.0981	0	43.0981	6557.39	323.002	1239.35	2133.63	126.681
PMS_007	PPMS naive	PPMS	PMS	64.36	0	7	255	0	0	0	none	1	1	0	0	564	294	0.7	1.81	3	0	39.8	4.85	0.253	1.9	52.21	48.08	0.59	65.59	2.15	44.26	26.88	50	88.57	45.63	5.71	0	0	16.67	66.67	1.21704	99.4546	1.22043	100.041	37.2114	1.21977	16.4698	15.2499	0.609884
PMS_008	PPMS naive	PPMS	PMS	60.01	1	6	138	0	0	0	none	1	1	0	0	295	160	0.99	2.17	1	0	17.6	2.88	0.154	2.27	63.07	35.31	1.62	67.36	0.84	16.77	28.03	50	90.53	38.65	3.41	0	0	0	66.67	3.07042	67.1253	3.07966	69.1729	82.4833	1.02859	13.8324	34.3231	0.514296
PMS_009	PPMS naive	PPMS	PMS	48.49	0	3	34	0	0	0	none	2	2	0	0	828	427	0.7	1.63	4	1	51.5	6.9	0.373	4.24	72.92	26.98	0.69	66.48	2.35	30.64	28.73	41.03	91.78	19.59	1.44	2.1	0	23.08	75	73.177	130.518	3.33793	133.32	1053.05	37.2241	322.654	455.085	15.2731
PMS_010	PPMS naive	PPMS	PMS	36.94	0	4.5	49	0	0	0	none	0	0	0	36	621	331	0.7	1.73	1	1	27.3	1.01	0.866	8.18	10.66	88.05	1.47	72.16	2.06	7.14	24.74	0	88.18	72.53	1.82	2.73	0	0	100	12.598	670.451	11.1932	695.654	97.9979	2.79761	6.99705	33.5985	0
PMS_011	PPMS naive	PPMS	PMS	59.77	0	4	31	0	0	0	none	0	0	0	0	450	206	0.54	1.58	3	0	35	2.39	0.159	1.94	22.16	70.36	7.76	67.44	0.89	23.74	29.79	60	94.19	21.3	1.26	2.27	0	20	40	9.37239	103.388	11.4027	113.941	306.882	4.04989	72.8537	135.558	2.42994
PMS_012	PPMS naive	PPMS	PMS	42.49	0	6.5	79	0	0	0	none	8	8	0	132	365	275	0.78	1.73	1	0	17	1.62	0.175	10.34	31.1	68.55	1.1	72.68	7.46	16.39	18.89	25.81	85.94	76.25	1.03	1.96	0	40	50	42.5367	1486.01	23.8456	1509.86	256.953	26.3741	42.1146	66.7837	6.80715
PMS_013	PPMS naive	PPMS	PMS	59.07	0	4	160	0	0	0	none	0	0	0	0	592	316	0.6	1.7	1	1	44	3.22	0.338	1.89	92.5	6.88	1.25	75.09	2.04	6.09	21.39	10.34	95.95	6.82	1.28	0.41	0	0	78.95	17.7563	6.97946	1.26807	3.7485	676.89	18.3893	41.2226	192.818	1.90146
PMS_014	PPMS naive	PPMS	PMS	45.19	0	2.5	77	0	0	0	none	10	8	0	0	714	403	0.79	2.51	2	1	70.4	5.33	0.88	3	72.43	27.21	0.55	69.14	2.04	12.19	26.67	25.43	91.9	3.32	1.66	2.52	0.03	23.74	54.87	266.732	84.94	1.71691	86.059	5649.34	166.686	688.655	2179.17	42.3882
PMS_015	PPMS naive	PPMS	PMS	44.19	1	4.5	28	0	0	0	none	1	1	0	0	821	408	0.67	1.77	1	1	65.2	65.1	1.4	2.21	79.78	23.18	0	90.94	0.68	10.39	7.01	42.86	90.8	15.31	4.42	0.27	0.35	0	72	17.2214	59.2678	0	57.5491	643.452	4.81138	66.8546	49.5997	2.06216
PMS_016	PPMS naive	PPMS	PMS	57	1	4.5	17	0	0	0	none	0	0	0	0	372	174	0.33	1.6	2	0	46.7	1.2	0.155	0.44	57.14	44.44	0	74.89	2.74	13.72	21.92	25	95.63	11.01	1.97	1.31	0	11.11	33.33	1.07909	14.9864	0	14.9864	175.64	6.42614	24.0978	51.4091	1.60653
PMS_017	PPMS naive	PPMS	PMS	57.91	1	3	40	0	0	0	none	1	1	0	0	386	206	0.46	2.26	1	0	26.7	2.54	0.19	0	91.67	8.33	0	64.41	2.26	4.39	28.81	25	91.24	17.65	6.7	0.52	0	46.15	38.46	0	6.64665	0	5.31732	126.329	4.43259	5.54583	56.5057	1.10815
PMS_018	PPMS naive	PPMS	PMS	23.8	1	7.5	36	0	0	0	none	1	1	0	0	334	179	0.54	1.51	2	0	33.1	6.91	1.36	3.64	31.94	54.04	0.06	76.67	1.6	38.78	19.81	40.17	85.01	24.99	7.79	3.02	0.06	8.93	52.53	33.6571	192.225	0.213426	190.476	602.658	12.5767	233.711	155.715	5.05204
PMS_019	PPMS naive	PPMS	PMS	57.74	1	6.5	20	0	0	0	none	0	0	0	0	375	163	0.5	1.97	3	0	23.1	1.46	0.215	0.97	39.53	61.41	0.94	82.03	3.09	17.47	12.13	17.86	88.4	23.84	6.53	0.39	1.85	7.46	73.14	3.22423	84.5727	1.29455	85.4981	241.035	9.07958	42.1088	35.6425	1.62161
PMS_020	PPMS naive	PPMS	PMS	50.42	1	4	127	0	0	0	none	1	1	0	0	298	143	0.48	1.25	1	0	18	0.508	0.154	0.5	73.2	23.89	2.91	82.64	1.17	8.52	15.13	15	95.2	12.83	2.35	1.62	0.06	21.43	71.42	5.43447	74.6476	9.0965	82.4963	855.095	12.1063	72.8541	156.554	1.81594
PMS_021	PPMS naive	PPMS	PMS	47.54	1	7	45	0	0	0	none	12	12	0	0	439	140	0.71	1.76	2	0	163	0.722	0.197	3.34	56.54	44.5	1.05	82.11	2.24	6.5	14.18	19.8	91.41	3.38	1.58	0.49	2.15	6.41	85.9	93.7467	48.292	1.13947	48.7543	2106.68	57.4713	136.934	363.814	11.3793
PMS_022	PPMS naive	PPMS	PMS	65.93	1	6.5	211	0	0	0	none	0	0	0	0	428	212	0.68	1.94	1	0	25.1	4.14	0.154	0	64.49	19.63	11.21	77.25	1.06	5.48	21.16	0	89.15	19.53	2.83	4.72	0	16.67	66.66	0	13.2331	7.55696	20.0978	91.9725	1.26202	5.04009	25.1927	0
PMS_023	PPMS naive	PPMS	PMS	67.3	1	6	126	0	0	0	none	1	1	0	0	1280	631	0.65	1.64	2	1	126	14.2	1.26	0.85	17.79	77.98	4.99	71.06	4.42	11.68	22.92	17.24	93.25	46.95	2.63	1.07	0	10.81	64.87	6.57524	729.552	46.6846	775.15	512.586	31.8834	59.8701	165.332	5.49669
PMS_024	PPMS naive	PPMS	PMS	45.35	1	3	0	0	0	0	none	0	0	0	0	515	296	0.56	1.37	1	0	42.8	3.29	0.41	1.35	70.24	28.27	3.27	76.06	1.03	11.74	21.83	31.82	96.48	12.47	0.5	0.72	0.05	9.09	81.82	6.6872	21.2283	2.45548	23.4943	363.5	4.9225	42.6749	104.328	1.56634
PMS_025	PPMS naive	PPMS	PMS	62.96	0	4	16	0	0	0	none	1	1	0	0	920	501	0.49	1.6	3	1	82	16.4	2.35	2.27	86.4	13.6	0.15	68.49	1.74	20.18	27.85	30.95	94.32	17.7	2	1.06	0.08	9.8	82.35	22.0867	33.5266	0.369778	33.4726	628.545	15.9683	126.84	255.584	4.94219
PMS_026	PPMS naive	PPMS	PMS	56.17	1	3	51	0	0	0	none	2	2	0	0	162	92.6	0.62	1.7	3	0	22.9	2.28	1.78	2.67	88.84	11.59	0	55.67	3.39	33.09	37.54	56.9	93.04	17.01	1.41	1.36	0.27	3.85	88.46	21.7521	23.9362	0	23.9362	421.969	25.6956	139.63	284.547	14.6208
PMS_027	PPMS naive	PPMS	PMS	45.71	0	7.5	70	0	0	0	none	1	1	0	0	481	255	0.4	1.74	3	0	39.3	4	0.412	4.19	42.97	57.03	0.78	69.69	1.51	18.49	25.87	70.59	94.3	9.21	2.01	0.5	0.75	4.17	45.84	41.7195	60.9324	0.833374	61.7658	654.345	14.1779	120.988	242.903	10.0082
PMS_028	PPMS naive	PPMS	PMS	62.95	1	6.5	117	0	0	0	none	1	1	0	0	344	181	0.87	1.44	2	0	25.8	1.45	0.155	0.24	15.79	83.93	0.83	85.25	2.68	7.55	10.72	30	91.2	44.08	5.62	0.49	0	8.7	60.87	0.726548	224.266	2.21781	226.484	235.365	7.39916	17.7701	29.5967	2.21975
PMS_029	PPMS naive	PPMS	PMS	48.77	0	6.5	183	0	0	0	none	1	1	0	0	580	248	0.55	2.03	3	0	48	3.45	0.207	2.23	75.14	23.16	1.69	84.37	1.27	6.51	12.11	0	92.93	14.25	3.14	1.83	0	41.67	58.33	10.7892	25.9593	1.89427	27.2046	379.34	5.71011	24.6951	54.4484	0
PMS_030	PPMS naive	PPMS	PMS	54.63	1	6	81	0	0	0	none	2	2	0	0	307	150	0.39	1.72	1	0	15.9	0.857	0.122	0.49	26.27	67.41	6.65	77.35	1.88	6.71	19.34	13.79	93.79	15.09	4.08	1.03	0	10.45	74.62	2.33467	61.7724	6.09385	67.8663	345.658	8.40125	23.1936	86.4256	1.15853
PMS_031	SPMS naive	SPMS	PMS	55.21	0	6.5	135	0	1	1	none	0	0	0	10	1020	514	0.85	2.54	4	1	66.9	7.67	0.754	0.06	70.7	29.77	0	72.12	10.32	18.91	16.72	48.74	95.28	9.91	2.07	2.07	0	8.33	86.12	0.5192	75.6155	31.8398	0	594.622	85.0874	112.443	137.855	21.3995
PMS_032	SPMS naive	SPMS	PMS	54.95	1	5	391	0	0	0	none	1	1	0	0	818	392	0.79	2.33	1	1	37.6	4.83	0.262	0.26	16.24	82.93	1.06	63.95	3.04	16.21	31.7	68.84	95.29	33.08	2.38	2.38	0	36.96	52.18	2.18765	93.161	475.729	6.08071	512.733	24.3739	83.114	254.162	9.1402
PMS_033	SPMS naive	SPMS	PMS	59.6	1	7	186	0	0	0	none	0	0	0	210	455	214	0.75	1.77	1	0	31	3.15	0.179	0.83	28.99	71.98	0	70.59	1.29	7.55	25.92	24.11	90.82	45.66	1.84	1.84	0.83	18.18	72.73	2.0928	75.7855	188.17	0	161.649	2.95407	12.2045	59.3562	0
PMS_034	SPMS naive	SPMS	PMS	65.31	1	5.5	254	0	0	0	none	3	3	0	0	513	166	0.75	1.94	2	0	108	4.49	0.595	7.84	70.42	29.58	0	74.19	0.26	18.8	20.73	45.91	79.15	6.21	7.64	7.64	4.75	2.7	54.05	46.0128	30.3017	12.7283	0	344.634	1.20778	64.7913	96.297	0
PMS_035	SPMS naive	SPMS	PMS	57.9	1	6.5	162	0	0	0	none	1	1	0	0	394									0.97	39.7	59.93	0.37	72.26	0.68	9.48	24.66	43.06	94.19	33.04	3.23	3.23	0	10	90	1.57595	55.5405	83.8423	0.517632	110.579	1.0406	10.4829	37.7371	0
PMS_036	SPMS naive	SPMS	PMS	45.15	0	5.5	234	0	0	0	none	1	1	0	186	927	528	0.54	1.86	1	1	41.9	10	0.199	0.56	25.96	74.55	0	73.82	1.76	13.94	19.12	63.08	95.51	43.91	2.25	2.25	0	12.5	75	1.0298	52.1704	149.819	0	129.655	3.09121	18.0739	33.5817	1.0303
PMS_037	SPMS naive	SPMS	PMS	53.37	1	7	343	0	0	0	none	1	1	0	0	433	200	0.78	1.84	3	0	29.8	3.28	0.208	0.8	53.27	45.33	0.93	86.48	0.64	5.46	11.16	28.85	92.64	21.23	3.58	3.58	0	44.44	55.56	1.47961	41.9168	35.669	0.731793	148.173	1.09657	8.09027	19.1214	0
PMS_038	SPMS naive	SPMS	PMS	35.98	1	6.5	117	0	0	0	none	0	0	0	0	523	286	0.62	1.3	2	1	35.3	2.49	0.157	0.52	73.47	28.57	0	78.23	1.61	4.81	18.82	34.29	96.12	8.77	0.78	0.78	0	0	33.33	1.73893	31.1239	12.103	0	251.458	5.1751	12.0951	60.494	0
PMS_039	SPMS naive	SPMS	PMS	63.76	1	6.5	187	0	0	0	none	0	0	0	78	230	112	0.7	1.9	3	0	30	1.42	0.154	0.58	77.1	22.14	0.76	68.01	2.17	10.5	27.33	29.55	93.33	8.41	2.61	2.61	0.29	22.22	55.55	1.11698	56.3505	16.1816	0.555466	122.239	3.9003	12.8351	49.1222	0
PMS_040	SPMS naive	SPMS	PMS	48.36	0	7	92	0	1	1	none	6	5	0	372	908	573	0.52	1.9	1	1	48	4.96	0.265	3.63	18.58	79.84	2.22	82.73	1.15	6.36	14.56	34.08	93.51	22.5	1.22	1.22	0.35	17.31	65.38	70.9471	118.639	509.801	14.1753	1511.99	21.0176	96.1626	266.102	1.37035
PMS_041	SPMS naive	SPMS	PMS	46.44	0	4	63	0	0	0	none	2	2	0	0	723	399	0.51	1.82	4	1	56.4	7.31	0.207	0.36	22.11	78.53	0	61.44	1.89	31.69	34.59	66.67	94.8	43.03	1.79	1.79	0	20	70	1.01737	53.1985	188.95	0	164.602	5.06343	52.1623	92.6688	1.51903
PMS_042	SPMS naive	SPMS	PMS	30.24	1	3.5	131	2	0	0	none	3	3	0	0	530	290	0.81	1.94	3	1	36.3	0.879	0.335	0.82	44.12	55.29	0	61.33	1.67	7.07	34.56	24.12	92.02	13.09	3.78	3.78	0	13.51	64.86	4.46981	41.8132	52.3992	0	307.631	8.37673	21.7495	173.353	1.67535
PMS_043	SPMS naive	SPMS	PMS	65.15	1	6	200	0	0	0	none	0	0	0	0	498	242	0.65	1.98		0	19.6	8.57	0.259	0	77.06	22.02	1.83	78.08	1.37	5.26	19.18	21.43	92.41	18.26	0	0	0	0	0	0	59.9349	17.1265	1.42332	40.6601	0.713427	2.13872	9.98798	0
PMS_044	SPMS naive	SPMS	PMS	59.94	1	4.5	138	0	0	0	none	1	1	0	0	298	169	0.978	1.96	2	0	21.9	5.4	1.18	0	85.87	15.22	0	72.8	2.33	10.68	23.06	41.57	96.02	15.86	0.75	0.75	0	0	66.67	0	155.799	27.6145	0	554.254	17.7392	59.1944	175.565	3.94165
PMS_045	SPMS naive	SPMS	PMS	63.16	0	6	153	0	0	0	none	3	3	0	0	253	135	0.73	1.75	1	0	16.8	2.17	0.143	0.86	37.2	62.58	0.43	68.74	3.06	6.88	26.81	20.42	51.65	7.73	42.26	42.26	0	89.46	1.02	5.48425	52.846	88.9006	0.610854	226.412	10.0788	15.5771	88.3052	0.916167
PMS_046	SPMS naive	SPMS	PMS	65.5	0	6	181	0	0	0	none	2	2	0	0	241	136	0.46	1.53	1	0	19.2	2.88	0.158	2.88	36	54	4	48.35	2.2	2.27	46.15	14.29	87.5	13.81	2.88	2.88	0	66.67	33.33	1.28787	7.73823	11.6073	0.859804	18.9185	0.860819	0.429449	18.0576	0
PMS_047	SPMS naive	SPMS	PMS	60.52	0	5	121	0	0	0	none	0	0	0	0	292	220	0.3	1.44	1	0	19.1	2.14	0.15	2.12	40.64	58.17	0.4	68.75	0.63	22.12	30	42.36	92.31	28.92	0.96	0.96	0.19	0	20	3.90078	36.0968	51.667	0.355283	116.772	1.07005	25.8299	50.9549	0.713404
PMS_048	SPMS naive	SPMS	PMS	52.4	1	7	332	0	0	0	none	0	0	0	0	857	287	0.85	1.59	1	1	16.3	1.38	0.175	2.34	51.38	49.54	0	76.8	2.58	6.04	18.56	19.44	90.65	30.03	3.74	3.74	0	12.5	50	2.21304	24.7536	23.8672	0	65.8419	2.21187	3.97685	15.9118	0
PMS_049	SPMS naive	SPMS	PMS	49.4	1	5	232	0	0	0	none	1	1	0	0	718	355	0.56	2.24	3	1	66.6	12.8	2.4	1.24	31.16	68.84	0	81.36	0.63	13.4	14.22	51.11	87.31	19.72	9.1	9.1	0	13.64	72.72	10.9482	75.5091	166.818	0	627.187	4.85653	84.043	109.619	0
PMS_050	SPMS naive	SPMS	PMS	55.26	1	4	134	0	0	0	none	7	7	0	0	625	482	0.6	1.37	3	0	256	12.5	0.14	1.99	43.19	60.35	0.13	76.34	1.97	13.42	19.25	40.47	91.58	14.21	3.78	3.78	0.11	14.74	75.1	145.981	571.486	798.545	1.72015	5128.58	132.346	688.255	1293.23	44.2962
PMS_051	SPMS naive	SPMS	PMS	50.45	0	5.5	229	0	0	0	none	1	1	0	0	427	192	0.63	1.42	2	0	39.8	3.22	0.145	0.86	27.62	71.32	1.06	77.69	1.61	19.98	18.95	66.79	94.45	24.84	1.92	1.92	0	20.69	51.73	9.37604	131.066	338.436	5.03003	799.997	16.5786	159.839	195.134	3.6042
PMS_052	SPMS naive	SPMS	PMS	63.52	0						none	2	2	0	0	682	398		2.35	2		41.3	4.17	0.7	4.21	44.84	55.87	0.23	70.84	2.48	21.26	24.63	56.82	93.04	8.93	1.41	1.41	0.12	16.67	75	544.872	581.115	724.061	2.98074	8530.23	298.63	1813.53	2965.83	97.5028
PMS_053	SPMS naive	SPMS	PMS	58.97	0						none	1	1	0	0	649	293	0.52	1.42	4	0	34.5	3.71	0.142	3.93	75.95	20.25	1.27	83.22	1.84	8.56	12.64	23.64	89.88	11.67	4.96	4.96	0	12.5	50	7.89732	24.9138	6.6426	0.416597	150.307	3.32329	12.8662	22.8296	0
PMS_054	SPMS naive	SPMS	PMS	65.68	0						none	0	0	0	0	431	208	0.7	1.58	1	0	51.8	7.29	0.35	3.34	69.07	30.4	0	29.66	1.87	35.33	66.39	67.29	87.46	10.86	2.72	2.72	0.39	14.29	64.29	29.3127	88.3042	38.8656	0	227.662	14.3536	80.433	509.591	6.83519
PMS_055	SPMS naive	SPMS	PMS	56.64	1						none	1	1	0	380	640	290	0.66	1.53	1	0	39.3	3.42	0.592	0	40.64	58.55	0	73.86	1.96	18.36	19.28	56.78	92.17	37.74	2.71	2.71	0.45	0	83.33	0	67.5626	97.3374	0	151.2	4.01236	27.7604	39.4685	1.33732
PMS_056	SPMS naive	SPMS	PMS	61.94	1						none	2	2	0	0	207	144	0.6	1.49	2	0	19.9	0.74	0.13	0.07	20	77.06	3.82	79.97	2.23	11.05	16.71	45.15	95.21	5.23	2.36	2.36	0	14.79	76.05	1.41716	22.817	87.9138	4.35804	1541.46	42.9842	170.331	322.092	7.05371
[truncated: 7 more columns]

## Sheet: final scRNA-seq
definition				CSF sample type		descriptive		scRNA-seq info		clinical outcome								radiological						CSF standard parameter
sample	cohort	group	diagnosis of Ctrls	sample type	publicly available data	sex	age	cell count	median genes	disease duration	EDSS	EDSS 2 years later	EDSS at last FU	DMT at sampling	DMT first 2 years before sampling	relapses last 3 months	relapses last 2 years	Gd+ lesions at onset	Posterior fossa lesion at onset	Spinal cord lesions at onset	Cortical lesions	New T2 lesions at 2 years	New Gd+ lesions at 2 years	Cell count (/ul)	Proteins (mg/L)	OCB	OCB (type)	Barrier disruption
Ctrl_1	Ctrl	Ctrl	intrakranielle Hypertension infolge Sinushtrombose	frozen	new	male	60	893	1271	-	-	-	-	-	-	-	-	-	-	-	-	-	-	7	420	1	2	0
Ctrl_3	Ctrl	Ctrl	IIH	frozen	new	female	27	485	1327	-	-	-	-	-	-	-	-	-	-	-	-	-	-	53	802	0	1	1
Ctrl_4	Ctrl	Ctrl	IIH	frozen	new	female	32	827	1223	-	-	-	-	-	-	-	-	-	-	-	-	-	-	0	322	NA	NA	NA
Ctrl_5	Ctrl	Ctrl	V.a. IIH	frozen	new	female	32	2348	1028.	-	-	-	-	-	-	-	-	-	-	-	-	-	-	0	465	NA	NA	NA
Ctrl_6	Ctrl	Ctrl	Kognitive Störung, mglw. Affektiver Genese	frozen	new	female	67	351	1012	-	-	-	-	-	-	-	-	-	-	-	-	-	-	3	431	0	1	0
Ctrl_9	Ctrl	Ctrl	V.a. NPH	frozen	new	male	73	455	481	-	-	-	-	-	-	-	-	-	-	-	-	-	-	0	410	0	1	0
Ctrl_10	Ctrl	Ctrl	IIH	frozen	new	female	29	2140	485	-	-	-	-	-	-	-	-	-	-	-	-	-	-	1	173	NA	NA	0
Ctrl_11	Ctrl	Ctrl	IIH	fresh	Schafflick 2020	female	43	734	962.	-	-	-	-	-	-	-	-	-	-	-	-	-	-	1	199	0	-	NA
Ctrl_12	Ctrl	Ctrl	IIH	fresh	Schafflick 2020	male	42	1081	1776	-	-	-	-	-	-	-	-	-	-	-	-	-	-	4	796	0	-	1
Ctrl_13	Ctrl	Ctrl	IIH	fresh	Heming 2021	female	45	1126	600	-	-	-	-	-	-	-	-	-	-	-	-	-	-	1	433	0	-	0
Ctrl_14	Ctrl	Ctrl	IIH	fresh	Heming 2021	female	34	3338	2482	-	-	-	-	-	-	-	-	-	-	-	-	-	-	0	471	0	-	0
RMS_1	RRMS	RRMS	-	frozen	new	male	37	504	1286	2	0	NA	0	0	0	0	1	0	0	1	1	NA	NA	4	449	1	3	0
RMS_2	RRMS	RRMS	-	frozen	new	female	27	4103	1207	0	4.5	0	2	0	0	1	1	0	1	NA	1	0	0	5	211	1	2	0
RMS_3	RRMS	RRMS	-	frozen	new	female	51	8627	1155	0	3	0	2.5	0	0	1	1	1	1	1	1	0	0	11	607	1	2	1
RMS_4	RRMS	RRMS	-	frozen	new	male	41	1247	1003	1	NA	NA	0	0	0	1	1	1	0	NA	1	NA	NA	2	436	1	2	0
RMS_5	RRMS	RRMS	-	frozen	new	female	40	389	973	4	2	NA	2	0	0	1	1	0	0	NA	1	NA	NA	2	148	0	1	0
RMS_6	RRMS	RRMS	-	frozen	new	female	31	2532	890.	0	3	1.5	1.5	0	0	1	1	1	1	NA	1	1	0	7	375	1	2	0
RMS_7	RRMS	RRMS	-	frozen	new	female	46	2603	965	0	NA	1	0	0	0	1	1	1	1	0	1	0	0	18	375	1	2	0
RMS_10	RRMS	RRMS	-	fresh	Heming 2021	male	51	7831	802	NA	1	3	3	0	0	1	1	1	1	NA	1	1	0	27	645	1	3	1
RMS_11	RRMS	RRMS	-	fresh	Straeten 2022	female	44	3940	1121	NA	1	2	NA	0	0	1	0	0	NA	NA	NA	NA	NA	1	349	1	3	0
RMS_11
RMS_12	RRMS	RRMS	-	fresh	Schafflick 2020	male	42	802	2234.	NA	NA	NA	NA	NA	NA	NA	NA	NA	NA	NA	NA	NA	NA	NA	NA	NA	NA	NA
RMS_13	RRMS	RRMS	-	fresh	Schafflick 2020	female	47	2904	1475	0	6	6	6	1	0	1	1	1	1	1	1	NA	NA	0	368	1	2	0
RMS_14	RRMS	RRMS	-	fresh	Schafflick 2020	female	47	1376	1594.	NA	4.5	3	2	0	1	1	0	1	0	1	1	1	0	0	521	1	3	0
PPMS_1	PMS	PPMS	-	frozen	new	female	67	300	1206.	17	7	6	6	1	1	0	0	NA	NA	NA	NA	0	0	0	463	0	1	0
PPMS_2	PMS	PPMS	-	frozen	new	female	44	462	980	8	2.5	NA	2.5	1	1	0	0	0	0	1	0	NA	NA	1	222	1	2	0
PPMS_3	PMS	PPMS	-	frozen	new	male	60	228	952.	2	5	3	3	0	0	0	0	1	0	1	1	1	1	1	1680	1	4	0
PPMS_4	PMS	PPMS	-	frozen	new	male	71	231	486	40	4.5	6.5	6.5	0	0	0	0	0	0	0	0	1	0	6	567	1	2	0
PPMS_6	PMS	PPMS	-	fresh	new	male	46	10022	959	12	5	5	5	0	0	0	0	0	1	1	0	NA	NA	10	669	1	2	0
SPMS_1	PMS	SPMS	-	frozen	new	female	64	373	1244	19	6.5	6.5	6.5	1	1	0	0	NA	NA	NA	NA	NA	NA	1	433	NA	NA	NA
SPMS_2	PMS	SPMS	-	frozen	new	female	61	1867	993	38	6.5	NA	6.5	1	1	0	0	NA	NA	NA	NA	NA	NA	0	739	NA	NA	NA
SPMS_3	PMS	SPMS	-	frozen	new	male	62	703	458	4	4.5	NA	5.5	1	1	0	0	1	0	1	0	0	0	2	531	0	1	0
SPMS_4	PMS	SPMS	-	fresh	new	female	68	4244	1602	20	4	6.5	6.5	1	1	0	0	NA	NA	NA	NA	NA	NA	3	318	1	2	0
SPMS_4																								7	318	1	2	0
SPMS_5	PMS	SPMS	-	fresh	new	female	66	209	1216	NA	7	7	7	1	1	0	0	NA	NA	NA	NA	NA	0	1	398	1	2	NA
SPMS_6	PMS	SPMS	-	fresh	new	female	61	528	1836.	24	7.5	7.5	6.5	1	1	0	0	NA	NA	NA	NA	0	0	0	382	NA	NA	NA
SPMS_7	PMS	SPMS	-	fresh	new	female	57	1656	1356.	19	2.5	2.5	4	0	0	0	0	1	0	1	0	1	0	1	541	0	1	0

## Sheet: expanded scRNA-seq
definition			source				descriptive		scRNA-seq info
sample	cohort	group	internal/ external	GEO	sample type	publicly available data	sex	age	cell count	median genes
Ctrl_1	Ctrl	Ctrl	internal	will be available upon final publication	frozen	new	male	60	893	1271
Ctrl_3	Ctrl	Ctrl	internal	will be available upon final publication	frozen	new	female	27	485	1327
Ctrl_4	Ctrl	Ctrl	internal	will be available upon final publication	frozen	new	female	32	827	1223
Ctrl_5	Ctrl	Ctrl	internal	will be available upon final publication	frozen	new	female	32	2348	1028.
Ctrl_6	Ctrl	Ctrl	internal	will be available upon final publication	frozen	new	female	67	351	1012
Ctrl_9	Ctrl	Ctrl	internal	will be available upon final publication	frozen	new	male	73	455	481
Ctrl_10	Ctrl	Ctrl	internal	will be available upon final publication	frozen	new	female	29	2140	485
Ctrl_11	Ctrl	Ctrl	internal	will be available upon final publication	fresh	Schafflick 2020	female	43	734	962.
Ctrl_12	Ctrl	Ctrl	internal	will be available upon final publication	fresh	Schafflick 2020	male	42	1081	1776
Ctrl_13	Ctrl	Ctrl	internal	will be available upon final publication	fresh	Heming 2021	female	45	1126	600
Ctrl_14	Ctrl	Ctrl	internal	will be available upon final publication	fresh	Heming 2021	female	34	3338	2482
RMS_1	RRMS	RRMS	internal	will be available upon final publication	frozen	new	male	37	504	1286
RMS_2	RRMS	RRMS	internal	will be available upon final publication	frozen	new	female	27	4103	1207
RMS_3	RRMS	RRMS	internal	will be available upon final publication	frozen	new	female	51	8627	1155
RMS_4	RRMS	RRMS	internal	will be available upon final publication	frozen	new	male	41	1247	1003
RMS_5	RRMS	RRMS	internal	will be available upon final publication	frozen	new	female	40	389	973
RMS_6	RRMS	RRMS	internal	will be available upon final publication	frozen	new	female	31	2532	890.
RMS_7	RRMS	RRMS	internal	will be available upon final publication	frozen	new	female	46	2603	965
RMS_10	RRMS	RRMS	internal	will be available upon final publication	fresh	Heming 2021	male	51	7831	802
RMS_11	RRMS	RRMS	internal	will be available upon final publication	fresh	Straeten 2022	female	44	3940	1121
RMS_11
RMS_12	RRMS	RRMS	internal	will be available upon final publication	fresh	Schafflick 2020	male	42	802	2234.
RMS_13	RRMS	RRMS	internal	will be available upon final publication	fresh	Schafflick 2020	female	47	2904	1475
RMS_14	RRMS	RRMS	internal	will be available upon final publication	fresh	Schafflick 2020	female	47	1376	1594.
PPMS_1	PMS	PPMS	internal	will be available upon final publication	frozen	new	female	67	300	1206.
PPMS_2	PMS	PPMS	internal	will be available upon final publication	frozen	new	female	44	462	980
PPMS_3	PMS	PPMS	internal	will be available upon final publication	frozen	new	male	60	228	952.
PPMS_4	PMS	PPMS	internal	will be available upon final publication	frozen	new	male	71	231	486
PPMS_6	PMS	PPMS	internal	will be available upon final publication	fresh	new	male	46	10022	959
SPMS_1	PMS	SPMS	internal	will be available upon final publication	frozen	new	female	64	373	1244
SPMS_2	PMS	SPMS	internal	will be available upon final publication	frozen	new	female	61	1867	993
SPMS_3	PMS	SPMS	internal	will be available upon final publication	frozen	new	male	62	703	458
SPMS_4	PMS	SPMS	internal	will be available upon final publication	fresh	new	female	68	4244	1602
SPMS_4
SPMS_5	PMS	SPMS	internal	will be available upon final publication	fresh	new	female	66	209	1216
SPMS_6	PMS	SPMS	internal	will be available upon final publication	fresh	new	female	61	528	1836.
SPMS_7	PMS	SPMS	internal	will be available upon final publication	fresh	new	female	57	1656	1356.
CSF_AD9	AD	AD	external	GSE134578	frozen	Gate et al.	female	58	343	1374
CSF_AD7	AD	AD	external	GSE134578	frozen	Gate et al.	female	64	1195	1426
CSF_AD6	AD	AD	external	GSE134578	frozen	Gate et al.	male	77	1477	1089
CSF_MCI_AD_E1	AD	AD	external	GSE200164	frozen	Piehl et al.	female	63	2058	1900.5
CSF_MCI_AD_B7	AD	AD	external	GSE200164	frozen	Piehl et al.	female	64	1450	1996
CSF_MCI_AD_B6	AD	AD	external	GSE200164	frozen	Piehl et al.	female	76	258	2110
CSF_MCI_AD_G6	AD	AD	external	GSE200164	frozen	Piehl et al.	female	64	567	2512
CSF_HC17	Ctrl	Ctrl	external	GSE134578	frozen	Gate et al.	male	69	1056	1245.5
CSF_HC9	Ctrl	Ctrl	external	GSE134578	frozen	Gate et al.	male	88	1060	1275.5
CSF_Healthy_C4	Ctrl	Ctrl	external	GSE200164	frozen	Piehl et al.	male	54	1206	2097
CSF_Healthy_G3	Ctrl	Ctrl	external	GSE200164	frozen	Piehl et al.	female	62	541	2112
CSF_Healthy_A7	Ctrl	Ctrl	external	GSE200164	frozen	Piehl et al.	female	63	1139	1990
CSF_Healthy_C3	Ctrl	Ctrl	external	GSE200164	frozen	Piehl et al.	female	63	745	2107
CSF_Healthy_G1	Ctrl	Ctrl	external	GSE200164	frozen	Piehl et al.	male	63	1112	2019.5
CSF_Healthy_D8	Ctrl	Ctrl	external	GSE200164	frozen	Piehl et al.	female	64	370	2161
CSF_Healthy_G2	Ctrl	Ctrl	external	GSE200164	frozen	Piehl et al.	female	64	2338	1634.5
CSF_Healthy_D1	Ctrl	Ctrl	external	GSE200164	frozen	Piehl et al.	female	65	1398	2062.5
CSF_Healthy_E3	Ctrl	Ctrl	external	GSE200164	frozen	Piehl et al.	female	65	2311	1665
CSF_Healthy_B2	Ctrl	Ctrl	external	GSE200164	frozen	Piehl et al.	female	67	797	1193
CSF_Healthy_F7	Ctrl	Ctrl	external	GSE200164	frozen	Piehl et al.	male	67	1131	1865
CSF_Healthy_F8	Ctrl	Ctrl	external	GSE200164	frozen	Piehl et al.	female	67	1023	2020
CSF_Healthy_F4	Ctrl	Ctrl	external	GSE200164	frozen	Piehl et al.	male	69	497	2172
CSF_Healthy_B5	Ctrl	Ctrl	external	GSE200164	frozen	Piehl et al.	male	70	408	2251.5
CSF_Healthy_C1	Ctrl	Ctrl	external	GSE200164	frozen	Piehl et al.	male	70	2235	1971
CSF_Healthy_D5	Ctrl	Ctrl	external	GSE200164	frozen	Piehl et al.	female	70	154	2362
CSF_Healthy_F5	Ctrl	Ctrl	external	GSE200164	frozen	Piehl et al.	male	70	1802	1968.5
CSF_Healthy_A8	Ctrl	Ctrl	external	GSE200164	frozen	Piehl et al.	female	71	164	1934
CSF_Healthy_B3	Ctrl	Ctrl	external	GSE200164	frozen	Piehl et al.	male	71	622	2005
CSF_Healthy_B8	Ctrl	Ctrl	external	GSE200164	frozen	Piehl et al.	female	76	965	2143
CSF_Healthy_D6	Ctrl	Ctrl	external	GSE200164	frozen	Piehl et al.	female	76	532	2121.5
CSF_Healthy_A2	Ctrl	Ctrl	external	GSE200164	frozen	Piehl et al.	male	77	3936	1313
CSF_Healthy_F6	Ctrl	Ctrl	external	GSE200164	frozen	Piehl et al.	male	78	478	2261
CSF_Healthy_D4	Ctrl	Ctrl	external	GSE200164	frozen	Piehl et al.	male	79	341	2244
CSF_Healthy_F3	Ctrl	Ctrl	external	GSE200164	frozen	Piehl et al.	male	81	4438	1345
CSF_Healthy_C6	Ctrl	Ctrl	external	GSE200164	frozen	Piehl et al.	male	82	842	2148
CSF_Healthy_H2	Ctrl	Ctrl	external	GSE200164	frozen	Piehl et al.	female	55	490	1975.5
CSF_Healthy_H6	Ctrl	Ctrl	external	GSE200164	frozen	Piehl et al.	female	62	610	2249
CSF_Healthy_H7	Ctrl	Ctrl	external	GSE200164	frozen	Piehl et al.	female	54	557	2115

## Sheet: ELISA
batch ELISA	biobank	sample_id	included in final scRNA-seq	cohort	group	sex	age	matches
1	Münster	SPMS_1.10	yes (SPMS_1)	PMS	SPMS	female	58	10
1	Münster	SPMS_1.12	yes (SPMS_2)	PMS	SPMS	female	61	12
1	Münster	SPMS_1.13	yes (SPMS_3)	PMS	SPMS	male	62	13
1	Münster	Ctrl_1.15	yes (Ctrl_6)	Ctrl	Ctrl	female	67	15
1	Münster	PPMS_1.15	yes (PPMS_1)	PMS	PPMS	female	67	15
1	Münster	SPMS_1.15	yes (SPMS_5)	PMS	SPMS	female	66	15
1	Münster	PPMS_1.17	yes (PPMS_4)	PMS	PPMS	male	71	17
1	Münster	SPMS_1.17	yes (SPMS_4)	PMS	SPMS	female	70	17
1	Münster	Ctrl_1.18	no	Ctrl	Ctrl	female	39	18
1	Münster	PPMS_1.18	no	PMS	PPMS	female	40	18
1	Münster	RRMS_1.18	yes (RMS_5)	RRMS	RRMS	female	40	18
1	Münster	Ctrl_1.19	no	Ctrl	Ctrl	female	41	19
1	Münster	PPMS_1.19	yes (PPMS_2)	PMS	PPMS	female	44	19
1	Münster	RRMS_1.19	no	RRMS	RRMS	male	44	19
1	Münster	RRMS_1.x10	no	RRMS	RRMS	female	36	x10
1	Münster	RRMS_1.x12	yes (RMS_4)	RRMS	RRMS	male	41	x12
1	Münster	RRMS_1.x14	yes (RMS_11)	RRMS	RRMS	female	43	x14
1	Münster	RRMS_1.x15	yes (RMS_7)	RRMS	RRMS	female	46	x15
1	Münster	RRMS_1.x17	yes (RMS_3)	RRMS	RRMS	female	51	x17
1	Münster	RRMS_1.x18	yes (RMS_10)	RRMS	RRMS	male	51	x18
1	Münster	PMS_1.x19	yes (PPMS_3)	PMS	PPMS	male	60	x19
1	Münster	Ctrl_1.x3	yes (Ctrl_3)	Ctrl	Ctrl	female	27	x3
1	Münster	RRMS_1.x4	yes (RMS_2)	RRMS	RRMS	female	27	x4
1	Münster	RRMS_1.x5	yes (RMS_6)	RRMS	RRMS	female	31	x5
1	Münster	Ctrl_1.x6	yes (Ctrl_4)	Ctrl	Ctrl	female	32	x6
1	Münster	Ctrl_1.x7	yes (Ctrl_5)	Ctrl	Ctrl	female	32	x7
2	Lausanne	Ctrl_2.1	no	Ctrl	Ctrl		30	1
2	Lausanne	RRMS_2.1	no	RRMS	RRMS	female	28.9589	1
2	Lausanne	SPMS_2.1	no	PMS	SPMS	male	28.2849	1
2	Lausanne	Ctrl_2.3	no	Ctrl	Ctrl		37	3
2	Lausanne	RRMS_2.3	no	RRMS	RRMS	female	36.3068	3
2	Lausanne	PPMS_2.3	no	PMS	PPMS	female	35.1178	3
2	Lausanne	SPMS_2.3	no	PMS	SPMS	female	38.3288	3
2	Münster	AD_2.3	no	AD	AD	female	40	3
2	Lausanne	Ctrl_2.5	no	Ctrl	Ctrl		47	5
2	Lausanne	RRMS_2.5	no	RRMS	RRMS	male	45.2932	5
2	Lausanne	PPMS_2.5	no	PMS	PPMS	male	45.8164	5
2	Lausanne	SPMS_2.5	no	PMS	SPMS	male	45.1507	5
2	Lausanne	AD_2.5	no	AD	AD		48	5
2	Lausanne	Ctrl_2.7	no	Ctrl	Ctrl		54	7
2	Lausanne	RRMS_2.7	no	RRMS	RRMS	male	54.0274	7
2	Lausanne	PPMS_2.7	no	PMS	PPMS	male	51.274	7
2	Lausanne	SPMS_2.7	no	PMS	SPMS	male	52.6219	7
2	Lausanne	AD_2.7	no	AD	AD		53	7
2	Münster	Ctrl_2.9	no	Ctrl	Ctrl	male	55	9
2	Lausanne	RRMS_2.9	no	RRMS	RRMS	male	56.5918	9
2	Lausanne	PPMS_2.9	no	PMS	PPMS	male	56.5479	9
2	Lausanne	SPMS_2.9	no	PMS	SPMS	male	57	9
2	Lausanne	AD_2.9	no	AD	AD		56	9
2	Münster	PPMS_2.10	no	PMS	PPMS	female	56	10
2	Lausanne	AD_2.10	no	AD	AD		61	10
2	Münster	Ctrl_2.12	no	Ctrl	Ctrl	female	59	12
2	Münster	RRMS_2.12	no	RRMS	RRMS	female	59	12
2	Münster	PPMS_2.12	no	PMS	PPMS	male	59	12
2	Lausanne	AD_2.12	no	AD	AD		59	12
2	Münster	RRMS_2.14	no	RRMS	RRMS	female	71	14
2	Münster	PPMS_2.14	no	PMS	PPMS	female	66	14
2	Münster	SPMS_2.14	no	PMS	SPMS	female	65	14
2	Lausanne	AD_2.14	no	AD	AD		69	14
2	Lausanne	AD_2.15	no	AD	AD		66	15
2	Lausanne	AD_2.17	no	AD	AD		72	17
2	Lausanne	Ctrl_2.x1	no	Ctrl	Ctrl		26	x1
2	Lausanne	Ctrl_2.1211	no	Ctrl	Ctrl		40	x11
2	Münster	AD_2.16	no	AD	AD	female	51	x16
2	Lausanne	Ctrl_2.x8	no	Ctrl	Ctrl		33	x8
3	Lausanne	Ctrl_3.2	no	Ctrl	Ctrl		39	2
3	Lausanne	RRMS_3.2	no	RRMS	RRMS	male	35.5151	2
3	Lausanne	PPMS_3.2	no	PMS	PPMS	male	38.5096	2
3	Lausanne	SPMS_3.2	no	PMS	SPMS	male	35.4247	2
3	Lausanne	Ctrl_3.4	no	Ctrl	Ctrl		38	4
3	Lausanne	RRMS_3.4	no	RRMS	RRMS	female	37.4274	4
3	Lausanne	PPMS_3.4	no	PMS	PPMS	female	40.5041	4
3	Lausanne	SPMS_3.4	no	PMS	SPMS	female	38.4438	4
3	Münster	AD_3.4	no	AD	AD	female	43	4
3	Lausanne	Ctrl_3.6	no	Ctrl	Ctrl		49	6
3	Lausanne	RRMS_3.6	no	RRMS	RRMS	female	50.5589	6
3	Lausanne	PPMS_3.6	no	PMS	PPMS	female	51.9726	6
3	Lausanne	SPMS_3.6	no	PMS	SPMS	female	49.5945	6
3	Lausanne	AD_3.6	no	AD	AD		54	6
3	Münster	Ctrl_3.8	no	Ctrl	Ctrl	female	53	8
3	Münster	RRMS_3.8	no	RRMS	RRMS	female	57	8
3	Münster	PPMS_3.8	no	PMS	PPMS	female	55	8
3	Münster	SPMS_3.8	no	PMS	SPMS	female	55	8
3	Lausanne	AD_3.8	no	AD	AD		58	8
3	Münster	Ctrl_3.11	no	Ctrl	Ctrl	male	59	11
3	Lausanne	RRMS_3.11	no	RRMS	RRMS	male	61.263	11
3	Lausanne	PPMS_3.11	no	PMS	PPMS	male	60.7945	11
3	Lausanne	SPMS_3.11	no	PMS	SPMS		59.0247	11
3	Lausanne	AD_3.11	no	AD	AD		60	11
3	Lausanne	Ctrl_3.13	no	Ctrl	Ctrl		64	13
3	Lausanne	RRMS_3.13	no	RRMS	RRMS	male	65.0027	13
3	Lausanne	PPMS_3.13	no	PMS	PPMS	male	63.1151	13
3	Lausanne	AD_1.13	no	AD	AD		63	13
3	Münster	PPMS_3.16	no	PMS	PPMS	female	68	16
3	Münster	SPMS_3.16	no	PMS	SPMS	female	69	16
3	Lausanne	AD_3.16	no	AD	AD		72	16
3	Münster	Ctrl_3.20	no	Ctrl	Ctrl	female	53	20
3	Lausanne	RRMS_3.20	no	RRMS	RRMS	female	48.8548	20
3	Lausanne	PPMS_3.20	no	PMS	PPMS	female	48.9562	20
3	Münster	AD_3.20	no	AD	AD	female	50	20
3	Lausanne	Ctrl_3.x13	no	Ctrl	Ctrl		42	x13
3	Lausanne	Ctrl_3.x2	no	Ctrl	Ctrl		26	x2
3	Lausanne	AD_3.x20	no	AD	AD		72	x20
3	Lausanne	Ctrl_3.x9	no	Ctrl	Ctrl		35	x9
