# Supplementary material for: A CSF disease-associated macrophage signature defines progressive multiple sclerosis
Source: J Neuroinflammation. 2026 May 13;23:156. doi: 10.1186/s12974-026-03861-9 (PMC13179637; doi:10.1186/s12974-026-03861-9)
Supplement: Supplementary file 2 — Supplementary Material 2. [file 12974_2026_3861_MOESM2_ESM.xlsx]

## Sheet: cMono
p_val	avg_log2FC	pct.1	pct.2	p_val_adj	cluster	gene
0	8.2882	0.851	0.004	0	cMono	FCN1
0	8.26855	0.706	0.004	0	cMono	VCAN
0	8.01992	0.767	0.011	0	cMono	S100A8
0	7.80796	0.781	0.012	0	cMono	S100A9
0	6.53838	0.419	0.005	0	cMono	PID1
0	6.39407	0.982	0.056	0	cMono	LYZ
0	5.8336	0.29	0.007	0	cMono	TMEM176B
0	5.6495	0.536	0.012	0	cMono	CSTA
0	5.47322	0.658	0.022	0	cMono	MNDA
0	5.23363	0.299	0.008	0	cMono	CSF3R
0	4.52402	0.296	0.013	0	cMono	KCTD12
0	4.36501	0.484	0.027	0	cMono	SERPINA1
0	4.33602	0.254	0.013	0	cMono	NCF2
0	4.24876	0.806	0.055	0	cMono	LST1
0	4.16276	0.928	0.075	0	cMono	AIF1
0	4.08507	0.253	0.015	0	cMono	RAB32
0	3.96242	0.676	0.064	0	cMono	AP1S2
0	3.95247	0.799	0.058	0	cMono	MS4A6A
0	3.92682	0.272	0.018	0	cMono	MARCH1
0	3.91375	0.317	0.023	0	cMono	TNFSF13B
0	3.84204	0.746	0.084	0	cMono	CTSS
0	3.78744	0.405	0.029	0	cMono	SLC8A1
0	3.78207	0.278	0.02	0	cMono	IGSF6
0	3.76794	0.72	0.051	0	cMono	PLXDC2
0	3.76265	0.459	0.032	0	cMono	LRMDA
0	3.74585	0.423	0.024	0	cMono	CPVL
0	3.70727	0.887	0.077	0	cMono	IFI30
0	3.69946	0.346	0.025	0	cMono	CFD
0	3.67499	0.416	0.038	0	cMono	HDAC9
0	3.67421	0.317	0.024	0	cMono	CLEC7A
0	3.62062	0.982	0.129	0	cMono	TYROBP
0	3.59354	0.43	0.043	0	cMono	TYMP
0	3.47491	0.991	0.113	0	cMono	CST3
0	3.39939	0.348	0.033	0	cMono	FGL2
0	3.362	0.62	0.075	0	cMono	ZEB2
0	3.35457	0.412	0.042	0	cMono	SPI1
0	3.29821	0.556	0.06	0	cMono	RNF130
0	3.26287	0.439	0.048	0	cMono	FCGRT
0	3.21824	0.405	0.042	0	cMono	CD68
0	3.15712	0.557	0.069	0	cMono	GRN
0	3.1397	0.394	0.039	0	cMono	CYBB
0	3.04314	0.885	0.107	0	cMono	FCER1G
0	2.99226	0.396	0.045	0	cMono	CEBPD
0	2.93556	0.993	0.658	0	cMono	FTL
0	2.87206	0.78	0.165	0	cMono	TSPO
0	2.78009	0.67	0.105	0	cMono	NPC2
0	2.73716	0.817	0.198	0	cMono	LGALS1
0	2.70753	0.805	0.152	0	cMono	PSAP
0	2.70342	0.982	0.499	0	cMono	S100A6
0	2.45518	0.878	0.265	0	cMono	GABARAP
0	2.34348	0.504	0.05	0	cMono	CD14
0	2.31625	0.957	0.179	0	cMono	HLA-DRA
0	2.27781	0.928	0.201	0	cMono	HLA-DRB1
0	2.20382	0.891	0.203	0	cMono	HLA-DPB1
0	1.94035	0.878	0.204	0	cMono	HLA-DPA1
3.97393e-303	2.35736	0.611	0.108	1.11326e-298	cMono	HLA-DMA
1.847e-302	3.15131	0.348	0.038	5.17417e-298	cMono	SYK
3.68359e-302	3.10123	0.396	0.049	1.03192e-297	cMono	APLP2
1.95807e-299	1.8777	0.986	0.37	5.48534e-295	cMono	CD74
6.06036e-293	2.74349	0.529	0.087	1.69775e-288	cMono	PYCARD
1.93381e-292	3.66747	0.253	0.021	5.41739e-288	cMono	BLVRB
1.91631e-285	1.84014	0.629	0.117	5.36836e-281	cMono	HLA-DQB1
9.75368e-273	2.67923	0.446	0.066	2.73239e-268	cMono	MEF2C
1.84053e-272	2.28235	0.909	0.356	5.15605e-268	cMono	S100A11
8.77851e-269	1.99234	0.986	0.665	2.45921e-264	cMono	FTH1
1.43385e-254	3.27301	0.289	0.031	4.0168e-250	cMono	LY86
5.33767e-248	2.09395	0.568	0.112	1.4953e-243	cMono	HLA-DRB5
9.49949e-241	2.95292	0.36	0.049	2.66119e-236	cMono	LGALS3
3.48078e-218	3.08134	0.276	0.032	9.75105e-214	cMono	RAB31
1.15803e-217	1.8423	0.896	0.415	3.2441e-213	cMono	OAZ1
1.34386e-199	2.16029	0.498	0.102	3.76469e-195	cMono	AOAH
3.43816e-199	2.82958	0.321	0.046	9.63165e-195	cMono	CD302
1.18017e-198	2.53812	0.41	0.073	3.30614e-194	cMono	AP2S1
1.04969e-193	2.558	0.392	0.069	2.94061e-189	cMono	C1orf162
3.43861e-174	2.78843	0.296	0.044	9.63292e-170	cMono	CTSZ
2.34657e-171	1.59765	0.939	0.6	6.57368e-167	cMono	S100A4
7.01162e-171	2.153	0.602	0.172	1.96424e-166	cMono	DPYD
2.90029e-168	2.13871	0.539	0.138	8.12487e-164	cMono	GSTP1
3.29913e-161	2.65648	0.263	0.038	9.24217e-157	cMono	RNASE6
1.21724e-151	2.76131	0.267	0.041	3.40997e-147	cMono	CRTAP
2.76927e-148	2.39554	0.419	0.096	7.75782e-144	cMono	IFITM3
4.55351e-143	2.61969	0.251	0.038	1.27562e-138	cMono	LYN
1.0926e-140	1.36309	0.896	0.535	3.06081e-136	cMono	SERF2
1.79843e-140	2.60334	0.294	0.052	5.03812e-136	cMono	LTA4H
6.79294e-138	2.41358	0.296	0.053	1.90297e-133	cMono	CTSH
1.3615e-137	2.03484	0.511	0.143	3.81412e-133	cMono	ALOX5AP
3.01161e-137	2.37245	0.256	0.041	8.43673e-133	cMono	CD86
2.40854e-132	2.14869	0.4	0.094	6.74727e-128	cMono	RAC1
1.32816e-129	2.35088	0.373	0.086	3.72072e-125	cMono	TKT
1.7648e-128	1.90521	0.563	0.181	4.9439e-124	cMono	COTL1
8.08292e-128	2.3193	0.489	0.145	2.26435e-123	cMono	FOS
1.49124e-126	1.59522	0.71	0.288	4.17755e-122	cMono	ARPC3
5.37032e-126	1.02822	0.977	0.844	1.50444e-121	cMono	TMSB10
6.75195e-123	2.58481	0.28	0.053	1.89149e-118	cMono	BRI3
1.93235e-122	1.84528	0.522	0.161	5.41327e-118	cMono	VAMP8
5.63675e-122	2.59137	0.254	0.045	1.57908e-117	cMono	TRPS1
1.66312e-119	1.83914	0.608	0.225	4.65905e-115	cMono	ITGB2
8.49363e-118	1.40081	0.866	0.516	2.3794e-113	cMono	GAPDH
6.56129e-112	2.85122	0.317	0.075	1.83808e-107	cMono	GPX1
1.859e-110	1.49754	0.713	0.319	5.20781e-106	cMono	ARPC1B
3.06798e-110	1.32959	0.38	0.094	8.59465e-106	cMono	HLA-DQA1
3.33713e-109	2.07923	0.362	0.09	9.34864e-105	cMono	ATP6V0B
3.46448e-101	2.22144	0.287	0.063	9.70541e-97	cMono	CAPG
6.65812e-101	1.76356	0.502	0.17	1.8652e-96	cMono	ANXA2
5.77282e-100	1.12563	0.876	0.564	1.6172e-95	cMono	ATP5F1E
1.6239e-97	1.41328	0.758	0.4	4.54918e-93	cMono	CYBA
1.08844e-96	1.66714	0.355	0.092	3.04914e-92	cMono	CTSB
2.22997e-96	1.98044	0.358	0.096	6.24705e-92	cMono	TIMP1
4.6804e-95	0.931055	0.986	0.868	1.31117e-90	cMono	ACTB
6.21806e-95	1.48081	0.694	0.342	1.74193e-90	cMono	S100A10
7.62624e-95	1.81561	0.435	0.137	2.13642e-90	cMono	ATP6V0C
2.5942e-94	2.1705	0.305	0.074	7.26738e-90	cMono	IFNGR1
4.13148e-93	1.55465	0.48	0.162	1.15739e-88	cMono	SAT1
6.84183e-93	2.22802	0.262	0.057	1.91667e-88	cMono	JAML
1.28746e-92	1.52258	0.591	0.24	3.6067e-88	cMono	RNASEK
1.9828e-92	1.78103	0.407	0.122	5.5546e-88	cMono	ANXA5
3.05637e-92	2.10474	0.314	0.079	8.56212e-88	cMono	CARD16
5.19555e-88	2.10576	0.29	0.071	1.45548e-83	cMono	TRAPPC5
1.46526e-87	2.2167	0.26	0.059	4.10477e-83	cMono	PPT1
1.84887e-87	2.04829	0.254	0.056	5.17944e-83	cMono	HLA-DMB
4.42382e-86	1.687	0.556	0.24	1.23929e-81	cMono	H3F3A
3.81927e-84	2.00533	0.297	0.076	1.06993e-79	cMono	LYST
1.43301e-83	1.99975	0.278	0.068	4.01444e-79	cMono	PTPRE
6.3627e-80	1.90216	0.315	0.087	1.78245e-75	cMono	FKBP1A
3.09482e-79	1.62449	0.432	0.149	8.66983e-75	cMono	CKLF
4.99164e-79	2.08711	0.297	0.08	1.39836e-74	cMono	ARHGAP26
1.31224e-78	1.64862	0.427	0.147	3.6761e-74	cMono	GNG5
1.74568e-78	1.36848	0.579	0.249	4.89035e-74	cMono	NME2
1.03788e-76	2.03963	0.274	0.071	2.90753e-72	cMono	MEF2A
7.79067e-76	1.72636	0.351	0.107	2.18248e-71	cMono	CD63
8.87512e-75	1.33674	0.584	0.262	2.48628e-70	cMono	SRGN
8.15084e-72	1.37024	0.584	0.271	2.28338e-67	cMono	YBX1
1.29033e-71	1.88317	0.283	0.078	3.61473e-67	cMono	CNPY3
7.01751e-71	1.4377	0.487	0.193	1.96588e-66	cMono	SAMHD1
2.29908e-70	2.02747	0.251	0.065	6.44066e-66	cMono	IL17RA
4.8327e-70	1.84773	0.297	0.086	1.35383e-65	cMono	ZYX
5.42738e-65	1.23689	0.636	0.339	1.52043e-60	cMono	SLC25A6
5.30349e-64	0.766948	0.928	0.824	1.48572e-59	cMono	RPS24
5.70216e-62	1.53344	0.396	0.148	1.5974e-57	cMono	LAMTOR4
1.52299e-60	1.84644	0.262	0.076	4.26651e-56	cMono	ATP5MPL
8.93677e-60	1.51362	0.428	0.174	2.50355e-55	cMono	NEAT1
1.8723e-59	1.0177	0.701	0.39	5.24507e-55	cMono	ATP5MC2
7.96878e-58	1.74963	0.276	0.085	2.23237e-53	cMono	GNAQ
3.93604e-57	1.8316	0.254	0.075	1.10264e-52	cMono	SDCBP
2.44921e-56	1.31449	0.48	0.215	6.86121e-52	cMono	EIF4A1
2.73548e-53	1.50331	0.366	0.141	7.66317e-49	cMono	GNAI2
1.80855e-52	1.34915	0.427	0.186	5.06647e-48	cMono	TUBA1B
8.18811e-52	1.36607	0.398	0.163	2.29382e-47	cMono	COX8A
5.07462e-51	1.40569	0.382	0.153	1.4216e-46	cMono	SLC25A5
1.06681e-48	1.53849	0.312	0.114	2.98856e-44	cMono	PRELID1
1.37683e-47	1.21766	0.446	0.202	3.85706e-43	cMono	GPX4
2.38712e-47	0.911263	0.806	0.601	6.68727e-43	cMono	MT-CO3
4.50367e-47	0.78734	0.982	0.949	1.26166e-42	cMono	TMSB4X
7.77035e-46	1.61629	0.26	0.088	2.17679e-41	cMono	ATP6V1F
4.54366e-45	0.842035	0.815	0.6	1.27286e-40	cMono	SH3BGRL3
4.69322e-43	1.23762	0.405	0.183	1.31476e-38	cMono	COX5B
7.87761e-43	1.12834	0.45	0.213	2.20683e-38	cMono	SERP1
5.91289e-42	1.42174	0.281	0.104	1.65644e-37	cMono	TUBA1A
6.30155e-42	1.28248	0.387	0.173	1.76532e-37	cMono	TPI1
8.43794e-42	1.39861	0.332	0.137	2.3638e-37	cMono	DYNLL1
5.93125e-40	1.25319	0.358	0.155	1.66158e-35	cMono	NDUFB2
1.23296e-39	1.20826	0.382	0.171	3.45402e-35	cMono	CSTB
9.08483e-39	1.3809	0.29	0.114	2.54502e-34	cMono	SEC11A
1.67615e-37	1.30252	0.375	0.175	4.69558e-33	cMono	ALDOA
2.8114e-37	0.924493	0.582	0.347	7.87585e-33	cMono	ARPC2
1.76651e-34	1.58979	0.262	0.105	4.9487e-30	cMono	DUSP1
1.09324e-33	1.25652	0.294	0.124	3.06261e-29	cMono	SH3BGRL
3.18204e-33	1.20467	0.289	0.121	8.91417e-29	cMono	SNX3
3.76458e-33	1.33697	0.262	0.105	1.05461e-28	cMono	UQCRQ
2.35549e-32	0.778839	0.667	0.449	6.59867e-28	cMono	MYL6
5.70386e-31	0.811079	0.697	0.525	1.59788e-26	cMono	MT-ND4
1.76402e-30	0.781125	0.652	0.439	4.94172e-26	cMono	MT-ND1
1.72055e-29	1.18689	0.317	0.148	4.81995e-25	cMono	PKM
4.86304e-29	0.932452	0.47	0.271	1.36233e-24	cMono	RHOA
1.713e-28	0.867559	0.609	0.407	4.79879e-24	cMono	RPL23
2.55722e-28	0.624837	0.808	0.651	7.1638e-24	cMono	EIF1
1.14606e-27	1.08214	0.33	0.16	3.21058e-23	cMono	ARPC5
3.06871e-27	1.06831	0.337	0.167	8.59668e-23	cMono	UQCRH
9.08773e-27	1.09544	0.297	0.139	2.54584e-22	cMono	ATP5MF
2.16773e-24	0.945773	0.375	0.203	6.07267e-20	cMono	ELOB
2.0098e-23	1.03385	0.448	0.282	5.63026e-19	cMono	CALM2
1.82774e-22	1.02073	0.315	0.164	5.12024e-18	cMono	UQCR10
2.28671e-22	1.07651	0.339	0.185	6.40598e-18	cMono	ZFP36L1
3.53238e-22	1.06697	0.29	0.147	9.89562e-18	cMono	POLR2L
7.80292e-22	0.822934	0.418	0.245	2.18591e-17	cMono	COX6B1
1.31655e-21	0.675806	0.577	0.396	3.68817e-17	cMono	ATP5MG
6.10402e-21	0.933324	0.323	0.172	1.70998e-16	cMono	HIGD2A
1.00871e-20	0.574734	0.844	0.771	2.82579e-16	cMono	MT-CO2
1.31874e-20	1.03711	0.283	0.145	3.69431e-16	cMono	ATP5ME
1.91483e-20	0.564516	0.643	0.462	5.3642e-16	cMono	COX4I1
2.24029e-20	0.79627	0.428	0.26	6.27594e-16	cMono	UQCR11
1.02359e-17	0.867037	0.321	0.182	2.8675e-13	cMono	NDUFA13
1.04218e-16	0.515952	0.616	0.449	2.91957e-12	cMono	PABPC1
5.29351e-16	0.730597	0.448	0.298	1.48292e-11	cMono	H3F3B
1.03275e-15	0.722677	0.412	0.267	2.89314e-11	cMono	LSP1
3.42876e-15	0.251319	0.953	0.956	9.60532e-11	cMono	RPLP1
6.37278e-15	0.84376	0.315	0.188	1.78527e-10	cMono	DOCK8
1.78857e-14	0.823762	0.258	0.143	5.01049e-10	cMono	ATP5MC3
3.88895e-14	0.388887	0.828	0.753	1.08945e-09	cMono	RPL15
4.02948e-13	0.418197	0.685	0.551	1.12882e-08	cMono	PFDN5
1.97637e-12	0.787816	0.258	0.151	5.53662e-08	cMono	NDUFA11
2.38343e-12	0.521476	0.527	0.39	6.67695e-08	cMono	COMMD6
1.6826e-11	0.749233	0.262	0.157	4.71363e-07	cMono	NDUFA1
2.45951e-11	0.458007	0.731	0.665	6.89008e-07	cMono	RPL36A
5.24303e-11	0.500203	0.652	0.539	1.46878e-06	cMono	VIM
1.65227e-10	0.672428	0.26	0.16	4.62866e-06	cMono	HMGN2
3.12537e-10	0.439303	0.59	0.467	8.75542e-06	cMono	MT-ND2
4.43643e-10	0.712887	0.276	0.177	1.24282e-05	cMono	TMEM258
4.83614e-10	0.367216	0.647	0.518	1.3548e-05	cMono	CFL1
5.488e-10	0.678455	0.254	0.158	1.53741e-05	cMono	BRK1
4.32128e-09	0.451752	0.708	0.648	0.000121056	cMono	RPL37A
9.90907e-08	0.276244	0.753	0.646	0.00277593	cMono	UBA52
1.51128e-07	0.571207	0.26	0.175	0.0042337	cMono	SLC25A3
1.70559e-07	0.39	0.491	0.384	0.00477804	cMono	RPS17
1.94685e-07	0.559578	0.28	0.192	0.00545391	cMono	ATP6V0E1
9.8935e-07	0.353266	0.437	0.332	0.0277157	cMono	LAPTM5
1.09119e-06	0.257176	0.658	0.568	0.0305685	cMono	MT-ATP6
1.1436e-06	0.485597	0.269	0.186	0.0320367	cMono	HCLS1
4.24072e-06	0.512943	0.29	0.213	0.1188	cMono	ZFAS1
2.32544e-05	0.349789	0.629	0.556	0.651449	cMono	RPL7
0.00132213	0.373231	0.267	0.211	1	cMono	JUN
4.23165e-05	0.36605	0.369	0.288	1	cMono	UQCRB
0.00193524	0.339815	0.283	0.229	1	cMono	UBL5
0.000352967	0.298551	0.489	0.42	1	cMono	ITM2B
0.00326701	0.294005	0.335	0.282	1	cMono	YWHAB

## Sheet: BAM
p_val	avg_log2FC	pct.1	pct.2	p_val_adj	cluster	gene
0	7.34927	0.504	0.005	0	BAM	C5AR1
0	7.31617	0.254	0.002	0	BAM	OLR1
0	6.64645	0.356	0.005	0	BAM	DOCK4
0	6.63356	0.49	0.012	0	BAM	APOE
0	6.57111	0.84	0.019	0	BAM	C1QB
0	6.51597	0.325	0.006	0	BAM	LYVE1
0	6.50546	0.853	0.02	0	BAM	C1QC
0	6.4689	0.815	0.02	0	BAM	CD14
0	6.4523	0.39	0.005	0	BAM	SLC11A1
0	6.43252	0.829	0.019	0	BAM	C1QA
0	6.38491	0.551	0.008	0	BAM	TREM2
0	6.32246	0.448	0.007	0	BAM	MSR1
0	6.28662	0.344	0.006	0	BAM	EPB41L3
0	6.17248	0.254	0.006	0	BAM	SELENOP
0	6.03068	0.281	0.005	0	BAM	VMO1
0	5.98433	0.367	0.011	0	BAM	FCGBP
0	5.87594	0.383	0.011	0	BAM	APOC1
0	5.74965	0.25	0.007	0	BAM	CD163
0	5.74183	0.311	0.007	0	BAM	LPCAT2
0	5.6747	0.547	0.021	0	BAM	RHOB
0	5.67113	0.354	0.009	0	BAM	CD9
0	5.62872	0.342	0.008	0	BAM	MS4A7
0	5.62343	0.268	0.006	0	BAM	FPR1
0	5.55816	0.41	0.01	0	BAM	PILRA
0	5.3843	0.353	0.011	0	BAM	FCGR3A
0	5.29349	0.466	0.014	0	BAM	CSF1R
0	5.29051	0.352	0.01	0	BAM	C3AR1
0	5.13504	0.345	0.012	0	BAM	CLEC7A
0	5.07367	0.49	0.021	0	BAM	CYBB
0	5.03396	0.357	0.012	0	BAM	FCGR2A
0	5.00022	0.66	0.029	0	BAM	PLXDC2
0	4.99858	0.334	0.013	0	BAM	CFD
0	4.98901	0.275	0.01	0	BAM	FGD4
0	4.93078	0.466	0.018	0	BAM	CXCL16
0	4.85922	0.552	0.022	0	BAM	CD68
0	4.83049	0.413	0.018	0	BAM	LRMDA
0	4.76525	0.268	0.012	0	BAM	F13A1
0	4.72844	0.75	0.053	0	BAM	IFI30
0	4.72617	0.373	0.015	0	BAM	SERPINA1
0	4.72373	0.401	0.021	0	BAM	CD83
0	4.68679	0.493	0.022	0	BAM	CD86
0	4.60445	0.387	0.022	0	BAM	A2M
0	4.59315	0.315	0.014	0	BAM	VSIG4
0	4.57824	0.313	0.015	0	BAM	PLAUR
0	4.22268	0.322	0.02	0	BAM	TGFBI
0	4.19078	0.405	0.031	0	BAM	CEBPD
0	4.18848	0.677	0.068	0	BAM	CTSB
0	4.10605	0.337	0.02	0	BAM	CSF2RA
0	4.07617	0.332	0.021	0	BAM	RAB31
0	4.04478	0.8	0.136	0	BAM	SAT1
0	4.03995	0.257	0.016	0	BAM	ETS2
0	3.99766	0.841	0.127	0	BAM	PSAP
0	3.97888	0.884	0.079	0	BAM	FCER1G
0	3.86447	0.921	0.084	0	BAM	CST3
0	3.85754	0.682	0.054	0	BAM	AIF1
0	3.84905	0.305	0.024	0	BAM	FGL2
0	3.81791	0.258	0.021	0	BAM	SRGAP2
0	3.80276	0.392	0.029	0	BAM	SPI1
0	3.76417	0.92	0.101	0	BAM	TYROBP
0	3.75536	0.283	0.021	0	BAM	SLC8A1
0	3.74965	0.461	0.04	0	BAM	HLA-DMB
0	3.64332	0.302	0.025	0	BAM	TBXAS1
0	3.57711	0.396	0.035	0	BAM	FCGRT
0	3.5369	0.344	0.033	0	BAM	GSN
0	3.50397	0.956	0.655	0	BAM	FTH1
0	3.50136	0.703	0.083	0	BAM	NPC2
0	3.47799	0.51	0.049	0	BAM	MEF2C
0	3.45769	0.293	0.029	0	BAM	LYN
0	3.42579	0.628	0.038	0	BAM	LYZ
0	3.40446	0.754	0.083	0	BAM	HLA-DMA
0	3.39793	0.709	0.089	0	BAM	HLA-DRB5
0	3.39659	0.963	0.15	0	BAM	HLA-DRA
0	3.39312	0.334	0.04	0	BAM	ASAH1
0	3.34721	0.428	0.09	0	BAM	HSPB1
0	3.34319	0.446	0.047	0	BAM	RNF130
0	3.2961	0.942	0.174	0	BAM	HLA-DRB1
0	3.29579	0.454	0.062	0	BAM	ZEB2
0	3.2733	0.524	0.043	0	BAM	MS4A6A
0	3.21704	0.298	0.035	0	BAM	TYMP
0	3.21074	0.99	0.347	0	BAM	CD74
0	3.20506	0.441	0.044	0	BAM	LST1
0	3.20307	0.483	0.055	0	BAM	GRN
0	3.13789	0.325	0.065	0	BAM	GPX1
0	3.11882	0.358	0.041	0	BAM	CTSH
0	3.09411	0.331	0.05	0	BAM	ATP1B3
0	3.09147	0.289	0.036	0	BAM	CTSZ
0	3.09066	0.929	0.177	0	BAM	HLA-DPA1
0	3.03719	0.945	0.648	0	BAM	FTL
0	3.00808	0.491	0.081	0	BAM	IFITM3
0	2.989	0.294	0.04	0	BAM	APLP2
0	2.97997	0.822	0.239	0	BAM	SRGN
0	2.9261	0.532	0.09	0	BAM	CD63
0	2.92136	0.589	0.128	0	BAM	FOS
0	2.89825	0.269	0.042	0	BAM	QKI
0	2.88716	0.757	0.092	0	BAM	HLA-DQB1
0	2.8828	0.407	0.066	0	BAM	TNFRSF1B
0	2.84487	0.364	0.056	0	BAM	PTPRE
0	2.83726	0.42	0.092	0	BAM	DUSP1
0	2.82123	0.347	0.06	0	BAM	MEF2A
0	2.79474	0.345	0.062	0	BAM	HIF1A
0	2.79324	0.332	0.065	0	BAM	SIPA1L1
0	2.70569	0.583	0.157	0	BAM	NEAT1
0	2.70018	0.253	0.045	0	BAM	LTA4H
0	2.66371	0.331	0.088	0	BAM	TIMP1
0	2.63739	0.907	0.177	0	BAM	HLA-DPB1
0	2.62772	0.645	0.071	0	BAM	HLA-DQA1
0	2.60185	0.363	0.094	0	BAM	TUBA1A
0	2.55305	0.338	0.065	0	BAM	SDCBP
0	2.54348	0.405	0.083	0	BAM	RAC1
0	2.53793	0.498	0.111	0	BAM	HERPUD1
0	2.45071	0.304	0.07	0	BAM	CD55
0	2.42291	0.279	0.059	0	BAM	YWHAH
0	2.38952	0.367	0.077	0	BAM	CTSS
0	2.36512	0.295	0.066	0	BAM	IFNGR1
0	2.32988	0.369	0.08	0	BAM	ATP6V0B
0	2.32445	0.475	0.109	0	BAM	ANXA5
0	2.25623	0.279	0.059	0	BAM	AP1S2
0	2.24267	0.798	0.341	0	BAM	S100A11
0	2.23372	0.283	0.062	0	BAM	C1orf162
0	2.16225	0.288	0.069	0	BAM	LAPTM4A
0	2.0693	0.518	0.164	0	BAM	RNASET2
0	2.01522	0.634	0.406	0	BAM	EMP3
0	1.94342	0.302	0.081	0	BAM	PYCARD
0	1.90395	0.435	0.177	0	BAM	TUBA1B
0	1.82386	0.468	0.191	0	BAM	LGALS1
0	1.81374	0.419	0.134	0	BAM	ALOX5AP
0	1.77697	0.314	0.094	0	BAM	ARRB2
0	1.76136	0.699	0.25	0	BAM	GABARAP
0	1.75566	0.464	0.156	0	BAM	TSPO
0	1.71881	0.387	0.128	0	BAM	ATP6V0C
0	1.66981	0.614	0.257	0	BAM	RHOA
0	1.64769	0.447	0.174	0	BAM	ZFP36L1
0	1.58729	0.569	0.27	0	BAM	CALM2
0	1.56885	0.423	0.152	0	BAM	VAMP8
0	1.49628	0.59	0.236	0	BAM	NME2
0	1.23795	0.712	0.408	0	BAM	ITM2B
0	1.21729	0.794	0.506	0	BAM	GAPDH
0	1.42378	0.462	0.192	9.93657e-305	BAM	GPX4
0	1.68011	0.456	0.195	1.18189e-304	BAM	ZFP36
4.73168e-303	1.45188	0.487	0.216	1.32553e-298	BAM	ITGB2
6.86154e-301	1.04188	0.696	0.407	1.92219e-296	BAM	OAZ1
4.40634e-289	1.88544	0.289	0.092	1.23439e-284	BAM	CD81
8.30564e-288	1.10222	0.67	0.391	2.32674e-283	BAM	CYBA
8.64639e-285	1.61922	0.318	0.106	2.4222e-280	BAM	SEC11A
6.73097e-281	1.62059	0.34	0.121	1.88561e-276	BAM	RGS10
1.28969e-270	1.29287	0.466	0.206	3.61293e-266	BAM	EIF4A1
5.80685e-269	1.69214	0.375	0.15	1.62673e-264	BAM	DBI
8.67003e-265	1.47066	0.365	0.139	2.42882e-260	BAM	GNG5
7.00248e-250	1.27082	0.513	0.263	1.96167e-245	BAM	YBX1
2.07965e-245	1.24052	0.543	0.285	5.82593e-241	BAM	JUNB
2.15489e-232	1.05741	0.572	0.311	6.03672e-228	BAM	ARPC1B
8.07691e-215	1.44454	0.306	0.117	2.26266e-210	BAM	SH3BGRL
6.69889e-212	1.02806	0.53	0.28	1.87663e-207	BAM	ARPC3
3.66809e-199	1.46277	0.297	0.117	1.02758e-194	BAM	TLN1
4.95158e-164	1.39185	0.258	0.102	1.38714e-159	BAM	BST2
1.773e-147	0.580055	0.93	0.866	4.96688e-143	BAM	ACTB
3.87725e-145	1.22074	0.338	0.166	1.08617e-140	BAM	CSTB
2.9924e-141	1.13591	0.34	0.167	8.38292e-137	BAM	TPI1
8.95657e-126	1.06366	0.288	0.134	2.50909e-121	BAM	GSTP1
5.16762e-121	0.881071	0.417	0.235	1.44766e-116	BAM	RNASEK
1.8812e-119	1.10803	0.285	0.136	5.27001e-115	BAM	GNAI2
8.84971e-119	1.05592	0.302	0.148	2.47916e-114	BAM	SLC25A5
2.30412e-118	0.843398	0.509	0.325	6.45477e-114	BAM	LAPTM5
3.5216e-115	1.26489	0.315	0.167	9.8654e-111	BAM	ANXA2
2.40368e-100	0.655294	0.609	0.443	6.73366e-96	BAM	MYL6
1.36348e-98	1.23551	0.573	0.5	3.81964e-94	BAM	S100A6
1.79256e-86	0.663045	0.498	0.334	5.02169e-82	BAM	SLC25A6
1.59771e-83	0.901039	0.286	0.156	4.47583e-79	BAM	ARPC5
4.01258e-83	1.02246	0.291	0.163	1.12408e-78	BAM	SSH2
2.35965e-80	0.937581	0.309	0.178	6.61034e-76	BAM	COTL1
1.87527e-72	0.905309	0.294	0.172	5.25339e-68	BAM	ALDOA
4.19544e-67	0.815592	0.311	0.188	1.17531e-62	BAM	ATP6V0E1
2.94672e-55	0.399935	0.743	0.648	8.25495e-51	BAM	EIF1
2.40597e-52	0.785105	0.406	0.295	6.74008e-48	BAM	H3F3B
2.6107e-51	0.344879	0.877	0.839	7.31361e-47	BAM	TPT1
2.40481e-47	0.96237	0.419	0.342	6.73683e-43	BAM	S100A10
4.84657e-39	0.492679	0.415	0.307	1.35772e-34	BAM	CLIC1
6.68102e-39	0.569495	0.408	0.305	1.87162e-34	BAM	HSP90AB1
1.52179e-38	0.57643	0.334	0.235	4.26313e-34	BAM	TPM3
1.75478e-38	0.322758	0.835	0.845	4.91585e-34	BAM	TMSB10
7.09007e-38	0.628352	0.261	0.171	1.98621e-33	BAM	SLC25A3
7.64869e-37	0.709755	0.34	0.25	2.14271e-32	BAM	IER2
1.06635e-34	0.609298	0.304	0.214	2.98726e-30	BAM	CELF2
6.41605e-34	0.375697	0.549	0.447	1.79739e-29	BAM	PPIA
1.35384e-30	0.38575	0.443	0.344	3.79264e-26	BAM	ARPC2
5.00206e-30	0.514651	0.276	0.192	1.40128e-25	BAM	SAMHD1
2.81036e-29	0.586435	0.396	0.311	7.87293e-25	BAM	HSP90AA1
3.51049e-28	0.557035	0.262	0.184	9.83427e-24	BAM	HCLS1
5.9811e-26	0.577343	0.357	0.277	1.67554e-21	BAM	AHNAK
8.99403e-24	0.622677	0.358	0.288	2.51959e-19	BAM	KLF2
8.25031e-22	0.366146	0.517	0.437	2.31124e-17	BAM	MT-ND1
9.27091e-20	0.691628	0.252	0.19	2.59715e-15	BAM	KLF6
9.782e-20	0.485043	0.273	0.208	2.74033e-15	BAM	TMBIM6
1.87734e-19	0.388972	0.472	0.405	5.25918e-15	BAM	RPL23
3.22809e-11	0.342749	0.258	0.21	9.04317e-07	BAM	GNAS
2.1427e-10	0.27136	0.441	0.39	6.00255e-06	BAM	UBC
2.17646e-10	0.323578	0.292	0.243	6.09714e-06	BAM	MSN
3.3336e-10	0.253693	0.292	0.24	9.33874e-06	BAM	H3F3A
0.00185804	0.359117	0.521	0.541	1	BAM	VIM

## Sheet: preBAM
p_val	avg_log2FC	pct.1	pct.2	p_val_adj	cluster	gene
0	3.94017	0.368	0.022	0	preBAM	APOC1
0	3.66516	0.713	0.073	0	preBAM	AIF1
0	3.5257	0.649	0.049	0	preBAM	C1QC
0	3.50642	0.333	0.028	0	preBAM	TREM2
0	3.43341	0.622	0.046	0	preBAM	C1QA
0	3.37726	0.626	0.048	0	preBAM	C1QB
0	3.11842	0.353	0.041	0	preBAM	CD68
0	2.95037	0.442	0.049	0	preBAM	CD14
0	2.85591	0.312	0.029	0	preBAM	APOE
0	2.84002	0.99	0.656	0	preBAM	FTL
0	2.78721	0.781	0.112	0	preBAM	CST3
0	2.67346	0.804	0.127	0	preBAM	TYROBP
0	2.53237	0.608	0.109	0	preBAM	HLA-DRB5
0	2.48117	0.635	0.107	0	preBAM	FCER1G
0	2.28735	0.983	0.664	0	preBAM	FTH1
0	2.27634	0.894	0.369	0	preBAM	CD74
0	2.21518	0.806	0.202	0	preBAM	HLA-DPA1
0	2.18766	0.418	0.059	0	preBAM	LYZ
0	2.17895	0.835	0.177	0	preBAM	HLA-DRA
0	1.84703	0.799	0.201	0	preBAM	HLA-DPB1
0	1.97546	0.679	0.201	4.62984e-307	preBAM	HLA-DRB1
1.02343e-302	2.29251	0.493	0.104	2.86703e-298	preBAM	NPC2
3.96809e-295	2.79024	0.284	0.038	1.11162e-290	preBAM	CYBB
3.19286e-290	2.15271	0.494	0.107	8.94448e-286	preBAM	HLA-DMA
4.50491e-271	1.9387	0.734	0.264	1.262e-266	preBAM	GABARAP
5.82521e-256	1.78432	0.493	0.116	1.63188e-251	preBAM	HLA-DQB1
8.37586e-256	2.00066	0.4	0.079	2.34641e-251	preBAM	IFI30
5.78873e-249	1.7068	0.896	0.514	1.62165e-244	preBAM	GAPDH
1.58781e-245	2.34175	0.427	0.095	4.44809e-241	preBAM	IFITM3
7.82202e-239	1.87419	0.687	0.246	2.19126e-234	preBAM	NME2
4.97483e-235	2.23048	0.536	0.153	1.39365e-230	preBAM	PSAP
3.02775e-229	2.32268	0.321	0.058	8.48194e-225	preBAM	LST1
3.36394e-223	1.85194	0.763	0.355	9.42374e-219	preBAM	S100A11
3.96386e-220	1.37645	0.415	0.092	1.11044e-215	preBAM	HLA-DQA1
2.9158e-197	2.65055	0.534	0.184	8.16833e-193	preBAM	TUBA1B
5.41686e-190	2.59418	0.25	0.043	1.51748e-185	preBAM	GSN
2.56116e-184	2.12729	0.373	0.091	7.17482e-180	preBAM	CTSB
1.92436e-177	1.83559	0.298	0.061	5.39091e-173	preBAM	MS4A6A
1.50159e-164	1.19124	0.978	0.867	4.20656e-160	preBAM	ACTB
1.47598e-162	2.11692	0.472	0.156	4.1348e-158	preBAM	DBI
4.47509e-149	0.883036	0.96	0.823	1.25365e-144	preBAM	RPS24
5.31513e-149	1.78179	0.482	0.165	1.48898e-144	preBAM	TSPO
1.96912e-138	0.744146	0.974	0.897	5.5163e-134	preBAM	RPL26
9.21172e-131	0.693552	0.987	0.907	2.58057e-126	preBAM	RPS23
5.67791e-127	0.914343	0.917	0.708	1.59061e-122	preBAM	RPLP0
3.85133e-126	0.741876	0.971	0.854	1.07891e-121	preBAM	RPL12
6.66911e-125	1.90633	0.343	0.102	1.86829e-120	preBAM	HSPB1
5.94332e-119	1.48436	0.582	0.269	1.66496e-114	preBAM	RHOA
2.21197e-117	2.18524	0.276	0.074	6.19661e-113	preBAM	GPX1
9.07983e-117	0.740717	0.963	0.816	2.54362e-112	preBAM	RPL8
1.202e-114	0.552845	0.994	0.955	3.36729e-110	preBAM	RPLP1
7.17896e-114	0.969048	0.856	0.599	2.01111e-109	preBAM	EEF1B2
1.5019e-113	0.571344	0.996	0.966	4.20743e-109	preBAM	EEF1A1
4.33362e-113	1.73848	0.369	0.121	1.21402e-108	preBAM	ANXA5
2.24037e-109	1.56776	0.43	0.16	6.27618e-105	preBAM	VAMP8
2.26809e-109	1.47884	0.492	0.2	6.35383e-105	preBAM	GPX4
1.04545e-103	1.73647	0.366	0.127	2.92872e-99	preBAM	RGS10
2.99809e-103	1.87944	0.294	0.088	8.39884e-99	preBAM	PYCARD
5.82875e-102	0.783907	0.92	0.746	1.63287e-97	preBAM	RPL5
4.90267e-100	0.821525	0.888	0.684	1.37343e-95	preBAM	NACA
5.51381e-100	1.09897	0.722	0.415	1.54464e-95	preBAM	OAZ1
1.34066e-97	0.695593	0.966	0.843	3.75573e-93	preBAM	TMSB10
8.58495e-96	0.611537	0.978	0.871	2.40499e-91	preBAM	RPS13
1.82095e-95	1.51354	0.553	0.28	5.1012e-91	preBAM	CALM2
2.33285e-95	0.631995	0.973	0.902	6.53525e-91	preBAM	RPS4X
7.13981e-88	0.678092	0.924	0.769	2.00015e-83	preBAM	RPS9
5.95371e-85	0.638984	0.952	0.812	1.66787e-80	preBAM	RPL29
1.32056e-84	1.43425	0.364	0.138	3.69941e-80	preBAM	GSTP1
2.68649e-84	1.47292	0.41	0.172	7.52594e-80	preBAM	TPI1
6.50567e-83	1.51766	0.372	0.146	1.8225e-78	preBAM	GNG5
1.66254e-82	1.591	0.333	0.123	4.65744e-78	preBAM	SH3BGRL
5.99239e-79	1.11133	0.59	0.319	1.67871e-74	preBAM	ARPC1B
6.84111e-79	0.643337	0.94	0.78	1.91647e-74	preBAM	RPL7A
1.48058e-77	1.57491	0.311	0.113	4.1477e-73	preBAM	SEC11A
1.432e-75	0.63421	0.911	0.752	4.01161e-71	preBAM	RPS5
6.79118e-75	0.721124	0.98	0.839	1.90248e-70	preBAM	TPT1
1.71335e-73	1.19273	0.54	0.288	4.79977e-69	preBAM	ARPC3
5.08361e-72	1.55524	0.284	0.101	1.42412e-67	preBAM	ARRB2
2.15739e-66	0.532589	0.947	0.834	6.04373e-62	preBAM	FAU
5.57635e-64	0.942985	0.635	0.39	1.56216e-59	preBAM	ATP5MC2
1.79197e-63	0.607115	0.912	0.747	5.02002e-59	preBAM	RPL35
3.3932e-63	0.36414	0.989	0.976	9.50571e-59	preBAM	RPL10
8.45445e-63	0.476994	0.983	0.895	2.36843e-58	preBAM	RPS8
3.53667e-62	1.29794	0.371	0.166	9.90763e-58	preBAM	UQCRH
2.35812e-61	1.34403	0.349	0.152	6.60604e-57	preBAM	SLC25A5
4.47787e-61	0.455987	0.98	0.918	1.25443e-56	preBAM	RPL19
9.39662e-60	0.42635	0.984	0.921	2.63237e-55	preBAM	RPL18A
1.48101e-58	0.392926	0.991	0.953	4.14889e-54	preBAM	RPS18
6.01849e-58	0.835788	0.687	0.461	1.68602e-53	preBAM	COX4I1
3.67209e-57	0.603987	0.87	0.715	1.0287e-52	preBAM	RACK1
5.54433e-56	0.935403	0.566	0.338	1.55319e-51	preBAM	SLC25A6
5.98508e-53	0.59141	0.913	0.788	1.67666e-48	preBAM	PTMA
3.8339e-51	0.781868	0.731	0.535	1.07403e-46	preBAM	SERF2
4.45493e-51	0.764662	0.754	0.564	1.248e-46	preBAM	ATP5F1E
5.86141e-49	0.901601	0.551	0.333	1.64202e-44	preBAM	SNHG29
2.87412e-48	0.81477	0.654	0.449	8.05156e-44	preBAM	PPIA
1.57599e-45	1.15871	0.327	0.156	4.41497e-41	preBAM	BRK1
2.83206e-45	1.21957	0.299	0.138	7.93372e-41	preBAM	ATP6V0C
2.73909e-44	1.16014	0.349	0.175	7.67328e-40	preBAM	ALDOA
8.31136e-44	0.491894	0.894	0.789	2.32834e-39	preBAM	RPL6
3.29557e-43	0.648816	0.76	0.574	9.23221e-39	preBAM	ACTG1
4.49872e-43	0.727755	0.698	0.517	1.26027e-38	preBAM	CFL1
9.1769e-41	1.1145	0.317	0.156	2.57082e-36	preBAM	ATP5PO
1.01777e-40	1.1077	0.336	0.171	2.85119e-36	preBAM	HIGD2A
2.15533e-40	1.14678	0.302	0.144	6.03795e-36	preBAM	ALOX5AP
2.51557e-40	1.06728	0.34	0.173	7.04712e-36	preBAM	SLC25A3
3.12345e-40	1.22169	0.267	0.122	8.75004e-36	preBAM	PRDX1
1.28544e-39	0.769578	0.327	0.163	3.60104e-35	preBAM	SAT1
3.35233e-39	0.386903	0.959	0.862	9.39121e-35	preBAM	RPS6
6.25109e-39	0.3526	0.985	0.925	1.75118e-34	preBAM	RPL11
2.23417e-38	0.400146	0.93	0.835	6.25881e-34	preBAM	RPS7
6.85332e-38	1.19778	0.364	0.201	1.91989e-33	preBAM	LGALS1
9.43745e-38	0.472329	0.889	0.752	2.64381e-33	preBAM	RPL15
3.32275e-37	0.904058	0.418	0.241	9.30836e-33	preBAM	RNASEK
9.33138e-37	1.07118	0.333	0.175	2.61409e-32	preBAM	EIF3L
1.15096e-36	0.327267	0.978	0.932	3.22429e-32	preBAM	RPL32
5.29314e-36	0.530833	0.796	0.615	1.48282e-31	preBAM	RPL22
1.3365e-34	1.03529	0.308	0.159	3.74408e-30	preBAM	ARPC5
6.60171e-34	1.05707	0.321	0.171	1.8494e-29	preBAM	CSTB
6.92493e-34	0.876542	0.379	0.213	1.93995e-29	preBAM	SERP1
2.09596e-33	0.598036	0.687	0.513	5.87162e-29	preBAM	BTF3
3.11242e-33	0.685976	0.621	0.448	8.71913e-29	preBAM	MYL6
2.84141e-29	0.923918	0.302	0.163	7.95992e-25	preBAM	COX8A
3.00884e-29	0.54021	0.739	0.574	8.42895e-25	preBAM	EEF1G
9.16092e-29	0.820992	0.4	0.245	2.56634e-24	preBAM	COX6B1
3.34177e-28	0.291225	0.988	0.94	9.36164e-24	preBAM	RPS12
4.14087e-28	0.848468	0.363	0.215	1.16002e-23	preBAM	EIF4A1
8.23288e-28	0.504208	0.785	0.65	2.30636e-23	preBAM	EIF1
2.3804e-27	0.759226	0.458	0.303	6.66845e-23	preBAM	EIF3K
2.95082e-27	1.14276	0.258	0.137	8.26641e-23	preBAM	LDHA
9.70581e-27	1.01134	0.309	0.177	2.71899e-22	preBAM	RNASET2
1.02873e-26	0.634151	0.61	0.449	2.8819e-22	preBAM	PABPC1
1.58592e-26	0.851001	0.37	0.226	4.44278e-22	preBAM	CAPZB
1.01977e-25	0.986578	0.259	0.139	2.85678e-21	preBAM	ATP5MF
1.86901e-25	0.8512	0.347	0.21	5.23585e-21	preBAM	EIF3H
2.69499e-25	0.993753	0.263	0.142	7.54975e-21	preBAM	ATP5MC3
2.81277e-25	1.03233	0.269	0.148	7.87969e-21	preBAM	PKM
7.53261e-25	0.389937	0.978	0.949	2.11019e-20	preBAM	TMSB4X
3.29486e-24	0.312061	0.977	0.883	9.23022e-20	preBAM	RPS3A
1.2292e-23	0.377243	0.834	0.663	3.44349e-19	preBAM	RPS10
1.82935e-23	0.892416	0.286	0.164	5.12474e-19	preBAM	UQCR10
2.65626e-23	0.951267	0.258	0.143	7.44125e-19	preBAM	ATP5F1B
7.31217e-23	0.388966	0.829	0.695	2.04843e-18	preBAM	RPL24
2.50872e-22	0.903761	0.264	0.149	7.02794e-18	preBAM	LAMTOR4
3.56032e-22	0.936643	0.265	0.15	9.97389e-18	preBAM	RBM3
3.6082e-22	0.59218	0.53	0.389	1.0108e-17	preBAM	COMMD6
1.18251e-21	0.804923	0.346	0.218	3.31268e-17	preBAM	NDUFA4
2.50257e-21	0.880877	0.269	0.156	7.01071e-17	preBAM	NDUFB2
6.28201e-21	0.287853	0.909	0.836	1.75984e-16	preBAM	RPL18
7.69559e-21	0.270117	0.949	0.885	2.15584e-16	preBAM	RPL3
4.58383e-20	0.829474	0.26	0.15	1.28411e-15	preBAM	NDUFA11
6.74217e-20	0.474648	0.667	0.55	1.88875e-15	preBAM	PFDN5
3.5926e-19	0.749279	0.363	0.241	1.00643e-14	preBAM	H3F3A
5.41069e-19	0.367346	0.771	0.635	1.51575e-14	preBAM	RPL27
1.36598e-18	0.762604	0.392	0.272	3.82666e-14	preBAM	YBX1
2.26694e-18	0.540173	0.526	0.396	6.3506e-14	preBAM	ATP5MG
3.36324e-17	0.77911	0.259	0.157	9.42177e-13	preBAM	NDUFA1
7.56904e-17	0.689849	0.292	0.183	2.12039e-12	preBAM	COX5B
3.38222e-16	0.46921	0.639	0.535	9.47495e-12	preBAM	EEF2
1.55756e-15	0.445207	0.259	0.157	4.36335e-11	preBAM	MTRNR2L12
8.30947e-14	0.636871	0.302	0.203	2.32782e-09	preBAM	ELOB
9.38621e-13	0.622733	0.333	0.238	2.62945e-08	preBAM	TPM3
1.32669e-12	0.374661	0.727	0.646	3.71659e-08	preBAM	UBA52
2.2735e-12	0.596044	0.307	0.213	6.36899e-08	preBAM	COX6A1
2.33991e-12	0.487504	0.417	0.311	6.55501e-08	preBAM	CLIC1
3.07768e-12	0.549313	0.407	0.308	8.6218e-08	preBAM	HSP90AB1
5.93722e-12	0.678876	0.267	0.181	1.66325e-07	preBAM	ENO1
6.84235e-12	0.560214	0.355	0.258	1.91682e-07	preBAM	CHCHD2
6.27597e-11	0.50159	0.439	0.347	1.75815e-06	preBAM	ARPC2
1.09855e-10	0.550809	0.291	0.204	3.07747e-06	preBAM	EDF1
1.72461e-10	0.485756	0.35	0.257	4.83134e-06	preBAM	EIF3F
2.53813e-10	0.549602	0.264	0.182	7.11032e-06	preBAM	NDUFA13
2.7515e-10	0.358386	0.356	0.263	7.70806e-06	preBAM	SRGN
2.75386e-10	0.540789	0.312	0.227	7.71466e-06	preBAM	ITGB2
6.89585e-10	0.567035	0.27	0.191	1.9318e-05	preBAM	PTGES3
7.84888e-10	0.544525	0.301	0.217	2.19879e-05	preBAM	CDC42
2.92324e-08	0.389075	0.394	0.31	0.000818916	preBAM	SRP14
4.03914e-08	0.349166	0.535	0.449	0.00113153	preBAM	COX7C
4.35744e-08	0.391363	0.364	0.281	0.00122069	preBAM	YWHAB
5.34713e-08	0.437909	0.34	0.261	0.00149795	preBAM	UQCR11
5.66474e-08	0.484195	0.431	0.362	0.00158692	preBAM	MIF
6.86508e-08	0.483131	0.336	0.263	0.00192318	preBAM	SUMO2
1.1226e-07	0.347466	0.706	0.647	0.00314485	preBAM	RPL37A
1.26847e-07	0.417801	0.363	0.288	0.0035535	preBAM	UQCRB
2.44006e-07	0.371842	0.485	0.407	0.00683559	preBAM	RPL23
4.28397e-07	0.448825	0.403	0.332	0.0120011	preBAM	LAPTM5
9.63031e-07	0.449786	0.278	0.212	0.0269784	preBAM	ZFAS1
1.19869e-06	0.472802	0.259	0.196	0.03358	preBAM	PSMA7
2.02083e-06	0.350593	0.558	0.495	0.0566116	preBAM	RPS11
3.32203e-06	0.257418	0.651	0.576	0.0930634	preBAM	RPL4
5.94623e-06	0.256726	0.511	0.44	0.166578	preBAM	FXYD5
1.11183e-05	0.297582	0.707	0.665	0.311469	preBAM	RPL36A
2.33214e-05	0.341375	0.476	0.42	0.653327	preBAM	ITM2B
0.00178087	0.318626	0.27	0.229	1	preBAM	UBL5
0.00455346	0.272507	0.276	0.237	1	preBAM	SKP1
0.001548	0.253174	0.361	0.314	1	preBAM	HSP90AA1

## Sheet: cDC2
p_val	avg_log2FC	pct.1	pct.2	p_val_adj	cluster	gene
0	8.6314	0.463	0.002	0	cDC2	CD1E
0	8.25615	0.784	0.007	0	cDC2	FCER1A
0	7.93566	0.712	0.006	0	cDC2	CD1C
0	6.72631	0.25	0.003	0	cDC2	IL1R2
0	6.53611	0.613	0.009	0	cDC2	CLEC10A
0	6.09913	0.292	0.005	0	cDC2	MS4A4E
0	5.93741	0.338	0.006	0	cDC2	RTN1
0	5.38247	0.97	0.073	0	cDC2	HLA-DQA1
0	5.06828	0.382	0.012	0	cDC2	GPAT3
0	4.96702	0.366	0.012	0	cDC2	IL13RA1
0	4.94112	0.99	0.188	0	cDC2	HLA-DPB1
0	4.87758	0.371	0.013	0	cDC2	IGSF6
0	4.84325	0.964	0.099	0	cDC2	HLA-DQB1
0	4.82359	0.506	0.02	0	cDC2	SLC8A1
0	4.81292	0.284	0.01	0	cDC2	RAB32
0	4.71505	0.737	0.046	0	cDC2	MS4A6A
0	4.6271	0.992	0.189	0	cDC2	HLA-DPA1
0	4.61992	0.385	0.015	0	cDC2	NAPSB
0	4.61264	0.423	0.017	0	cDC2	MNDA
0	4.54538	0.417	0.019	0	cDC2	CIITA
0	4.50291	0.313	0.014	0	cDC2	BASP1
0	4.48982	0.996	0.164	0	cDC2	HLA-DRA
0	4.47686	0.518	0.027	0	cDC2	RNASE6
0	4.44285	0.455	0.023	0	cDC2	CSF2RA
0	4.42471	0.989	0.187	0	cDC2	HLA-DRB1
0	4.41504	0.793	0.098	0	cDC2	HLA-DRB5
0	4.39266	0.396	0.022	0	cDC2	RGS2
0	4.36912	0.309	0.015	0	cDC2	FCGR2B
0	4.28837	0.329	0.018	0	cDC2	PAK1
0	4.19045	0.67	0.046	0	cDC2	LST1
0	4.15335	0.542	0.032	0	cDC2	SPI1
0	4.12406	0.408	0.017	0	cDC2	CPVL
0	4.11039	0.976	0.098	0	cDC2	CST3
0	4.09808	0.402	0.023	0	cDC2	LY86
0	4.06669	0.266	0.016	0	cDC2	ALDH2
0	4.06012	0.505	0.031	0	cDC2	CD86
0	3.99413	0.318	0.02	0	cDC2	VSIG4
0	3.97456	0.253	0.017	0	cDC2	ENTPD1
0	3.92464	0.477	0.035	0	cDC2	GSN
0	3.88434	0.373	0.026	0	cDC2	RAB31
0	3.87151	0.887	0.092	0	cDC2	HLA-DMA
0	3.85936	0.51	0.038	0	cDC2	AFF3
0	3.8342	0.281	0.02	0	cDC2	CALHM6
0	3.81837	0.361	0.018	0	cDC2	PLD4
0	3.81466	0.406	0.032	0	cDC2	HDAC9
0	3.76797	0.382	0.034	0	cDC2	MAP3K8
0	3.73126	0.577	0.045	0	cDC2	HLA-DMB
0	3.72901	0.999	0.359	0	cDC2	CD74
0	3.67715	0.489	0.066	0	cDC2	GPX1
0	3.65676	0.368	0.027	0	cDC2	FGL2
0	3.64478	0.643	0.054	0	cDC2	MEF2C
0	3.62981	0.497	0.058	0	cDC2	YWHAH
0	3.60311	0.268	0.022	0	cDC2	PLAUR
0	3.58707	0.269	0.021	0	cDC2	FCGR2A
0	3.57493	0.658	0.058	0	cDC2	GRN
0	3.52568	0.393	0.039	0	cDC2	CEBPD
0	3.5157	0.491	0.044	0	cDC2	CTSH
0	3.51116	0.574	0.043	0	cDC2	PLXDC2
0	3.50644	0.452	0.041	0	cDC2	FCGRT
0	3.49592	0.353	0.029	0	cDC2	CXCL16
0	3.42664	0.884	0.094	0	cDC2	FCER1G
0	3.41668	0.531	0.059	0	cDC2	C1orf162
0	3.41084	0.328	0.028	0	cDC2	LRMDA
0	3.38049	0.523	0.052	0	cDC2	RNF130
0	3.35505	0.254	0.025	0	cDC2	UBE2E2
0	3.30466	0.738	0.064	0	cDC2	AIF1
0	3.15627	0.939	0.115	0	cDC2	TYROBP
0	3.14493	0.338	0.039	0	cDC2	CTSZ
0	3.05392	0.261	0.028	0	cDC2	CSF1R
0	3.01984	0.419	0.06	0	cDC2	AP1S2
0	2.99797	0.566	0.051	0	cDC2	LYZ
0	2.98883	0.319	0.042	0	cDC2	CD302
0	2.9617	0.364	0.051	0	cDC2	JAML
0	2.88738	0.685	0.068	0	cDC2	IFI30
0	2.8487	0.271	0.039	0	cDC2	OTULINL
0	2.74419	0.27	0.04	0	cDC2	TYMP
0	2.73734	0.251	0.035	0	cDC2	SYK
0	2.68918	0.591	0.115	0	cDC2	HERPUD1
0	2.68415	0.446	0.09	0	cDC2	IFITM3
0	2.6412	0.311	0.051	0	cDC2	TMEM14C
0	2.6364	0.713	0.174	0	cDC2	TUBA1B
0	2.62287	0.476	0.096	0	cDC2	TUBA1A
0	2.57435	0.637	0.135	0	cDC2	FOS
0	2.54455	0.62	0.129	0	cDC2	GSTP1
0	2.44563	0.441	0.088	0	cDC2	RAC1
0	2.42052	0.309	0.059	0	cDC2	CAPG
0	2.40646	0.28	0.055	0	cDC2	PPT1
0	2.40266	0.332	0.063	0	cDC2	PTPRE
0	2.35794	0.313	0.066	0	cDC2	MEF2A
0	2.27402	0.66	0.184	0	cDC2	SAMHD1
0	2.25746	0.377	0.083	0	cDC2	PYCARD
0	2.21481	0.605	0.173	0	cDC2	COTL1
0	2.21118	0.49	0.1	0	cDC2	NPC2
0	2.1839	0.324	0.073	0	cDC2	CNPY3
0	2.08505	0.816	0.256	0	cDC2	GABARAP
0	2.05874	0.345	0.083	0	cDC2	CTSS
0	2.0563	0.492	0.142	0	cDC2	CKLF
0	1.93824	0.972	0.66	0	cDC2	FTH1
0	1.83204	0.701	0.253	0	cDC2	SRGN
0	1.8111	0.714	0.24	0	cDC2	NME2
0	1.75793	0.542	0.155	0	cDC2	SAT1
0	1.68724	0.562	0.193	0	cDC2	LGALS1
0	1.57894	0.535	0.148	0	cDC2	PSAP
0	1.52212	0.817	0.495	0	cDC2	S100A6
0	1.40221	0.704	0.312	0	cDC2	ARPC1B
0	1.3512	0.756	0.35	0	cDC2	S100A11
0	0.920194	0.927	0.654	0	cDC2	FTL
0	0.916811	0.963	0.821	0	cDC2	RPS24
9.47047e-306	1.87678	0.406	0.115	2.65306e-301	cDC2	SNX3
4.99899e-303	1.39641	0.667	0.281	1.40042e-298	cDC2	ARPC3
4.33242e-299	1.50249	0.625	0.259	1.21368e-294	cDC2	LSP1
2.58123e-297	1.20547	0.843	0.511	7.23105e-293	cDC2	GAPDH
1.86434e-292	2.13304	0.301	0.07	5.22275e-288	cDC2	AP2S1
9.54764e-287	2.19365	0.307	0.074	2.67468e-282	cDC2	SYNGR2
2.19253e-286	2.12549	0.304	0.072	6.14217e-282	cDC2	ETV6
3.75181e-286	0.858024	0.963	0.842	1.05103e-281	cDC2	TMSB10
7.30834e-284	2.18414	0.291	0.068	2.04736e-279	cDC2	RBPJ
2.85335e-283	2.14765	0.3	0.071	7.99336e-279	cDC2	UVRAG
9.09296e-246	1.09996	0.766	0.41	2.5473e-241	cDC2	OAZ1
1.56735e-241	1.90232	0.315	0.086	4.39076e-237	cDC2	GLIPR1
2.33749e-241	1.67252	0.419	0.141	6.54824e-237	cDC2	MTDH
6.46098e-239	1.73366	0.387	0.124	1.80998e-234	cDC2	GDI2
4.03652e-238	1.38409	0.595	0.266	1.13079e-233	cDC2	YBX1
7.62392e-238	1.15179	0.734	0.395	2.13577e-233	cDC2	CYBA
1.74789e-232	1.54912	0.442	0.156	4.89653e-228	cDC2	VAMP8
2.01208e-224	2.09935	0.272	0.071	5.63664e-220	cDC2	IFNGR1
1.81622e-221	1.73464	0.351	0.109	5.08796e-217	cDC2	SEC11A
8.32932e-219	1.642	0.377	0.124	2.33338e-214	cDC2	RGS10
8.22506e-207	0.871291	0.966	0.866	2.30417e-202	cDC2	ACTB
4.22934e-203	1.55728	0.408	0.148	1.18481e-198	cDC2	SLC25A5
1.03256e-201	1.61559	0.357	0.119	2.89261e-197	cDC2	ANXA5
5.79277e-194	1.73592	0.267	0.074	1.62279e-189	cDC2	ZEB2
5.30645e-184	1.48275	0.388	0.143	1.48655e-179	cDC2	GNG5
4.38506e-178	1.58236	0.376	0.14	1.22843e-173	cDC2	ALOX5AP
9.5709e-174	1.70039	0.306	0.101	2.68119e-169	cDC2	DUSP1
2.55536e-168	1.72689	0.268	0.082	7.1586e-164	cDC2	GNAQ
3.79181e-161	0.805293	0.816	0.56	1.06224e-156	cDC2	ATP5F1E
3.05916e-154	0.89205	0.785	0.534	8.56994e-150	cDC2	VIM
1.47247e-151	1.62142	0.27	0.088	4.12498e-147	cDC2	ATP6V0B
4.93087e-149	1.32027	0.408	0.173	1.38133e-144	cDC2	RNASET2
1.33532e-137	1.11222	0.488	0.237	3.74077e-133	cDC2	RNASEK
6.66843e-135	1.14131	0.465	0.222	1.86809e-130	cDC2	ITGB2
1.90484e-133	1.169	0.449	0.211	5.33622e-129	cDC2	EIF4A1
4.58426e-131	0.979727	0.648	0.402	1.28424e-126	cDC2	RPL23
6.03615e-112	0.77334	0.723	0.49	1.69097e-107	cDC2	RPS11
7.63055e-110	0.452857	0.957	0.896	2.13762e-105	cDC2	RPL26
1.75215e-108	1.02341	0.562	0.339	4.90848e-104	cDC2	S100A10
1.71469e-107	0.999213	0.505	0.277	4.80353e-103	cDC2	CALM2
5.8279e-107	1.26282	0.32	0.138	1.63263e-102	cDC2	GNAI2
2.00944e-106	1.18091	0.345	0.154	5.62924e-102	cDC2	BRK1
6.84787e-100	1.17128	0.366	0.176	1.91836e-95	cDC2	H3-3A
1.29968e-98	1.11739	0.363	0.172	3.64093e-94	cDC2	EIF3L
2.23766e-98	0.679775	0.788	0.571	6.26858e-94	cDC2	EEF1G
7.83853e-97	0.659565	0.792	0.598	2.19589e-92	cDC2	S100A4
2.28126e-96	1.01125	0.413	0.21	6.39073e-92	cDC2	SERP1
8.42512e-96	1.18859	0.352	0.168	2.36021e-91	cDC2	ANXA2
1.26001e-94	1.24497	0.284	0.121	3.52979e-90	cDC2	SH3BGRL
4.22376e-93	1.08348	0.49	0.291	1.18324e-88	cDC2	JUNB
5.05424e-91	0.566744	0.844	0.66	1.41589e-86	cDC2	RPL36A
3.42683e-90	0.750921	0.656	0.445	9.59993e-86	cDC2	PABPC1
1.11806e-85	1.13498	0.381	0.201	3.13214e-81	cDC2	ZFP36
2.55411e-84	0.452162	0.903	0.767	7.15508e-80	cDC2	RPS9
1.46872e-82	0.986579	0.392	0.207	4.11446e-78	cDC2	GNAS
4.74899e-80	0.49631	0.884	0.75	1.33038e-75	cDC2	RPL15
2.49754e-76	0.800803	0.532	0.336	6.99661e-72	cDC2	SLC25A6
1.213e-75	1.06744	0.35	0.183	3.3981e-71	cDC2	HCLS1
1.09655e-74	0.999357	0.336	0.17	3.07186e-70	cDC2	HMGN1
6.30861e-71	0.640458	0.64	0.447	1.76729e-66	cDC2	PPIA
8.57846e-69	0.546213	0.977	0.949	2.40317e-64	cDC2	TMSB4X
3.86333e-67	0.491279	0.805	0.643	1.08227e-62	cDC2	UBA52
4.93476e-67	0.564396	0.791	0.644	1.38242e-62	cDC2	RPL37A
2.06804e-66	1.02668	0.317	0.166	5.7934e-62	cDC2	TSPO
3.63671e-66	0.493316	0.929	0.838	1.01879e-61	cDC2	TPT1
1.38727e-65	0.532015	0.723	0.533	3.88629e-61	cDC2	SERF2
9.37328e-61	1.02198	0.27	0.135	2.62583e-56	cDC2	DYNLL1
2.77515e-58	0.93156	0.329	0.182	7.7743e-54	cDC2	ZFP36L1
7.34856e-57	0.829208	0.353	0.2	2.05863e-52	cDC2	GPX4
9.07184e-56	0.907062	0.296	0.158	2.54139e-51	cDC2	ARPC5
3.35538e-55	0.316752	0.944	0.87	9.39976e-51	cDC2	RPS13
9.25214e-54	0.983056	0.323	0.184	2.59189e-49	cDC2	NAP1L1
5.44747e-53	0.457698	0.784	0.633	1.52605e-48	cDC2	RPL27
8.63117e-52	0.858532	0.309	0.172	2.41794e-47	cDC2	SLC25A3
6.36939e-51	0.560837	0.559	0.386	1.78432e-46	cDC2	COMMD6
2.90746e-50	0.616677	0.494	0.329	8.14497e-46	cDC2	LAPTM5
1.24187e-48	0.85087	0.304	0.171	3.47898e-44	cDC2	TPI1
7.68351e-47	0.591315	0.506	0.344	2.15246e-42	cDC2	ARPC2
1.19032e-46	0.767132	0.403	0.259	3.33456e-42	cDC2	IFITM2
1.39863e-45	0.452887	0.672	0.511	3.91812e-41	cDC2	BTF3
6.50867e-43	0.878229	0.264	0.147	1.82334e-38	cDC2	PKM
9.1218e-43	0.493015	0.558	0.393	2.55538e-38	cDC2	ATP5MG
8.73831e-42	0.512163	0.546	0.389	2.44795e-37	cDC2	ATP5MC2
1.06435e-40	0.754481	0.308	0.183	2.98166e-36	cDC2	CAP1
1.13617e-40	0.299669	0.899	0.8	3.18287e-36	cDC2	RPL37
1.60224e-37	0.258598	0.964	0.906	4.48852e-33	cDC2	RPS23
2.15946e-37	0.575837	0.407	0.269	6.04952e-33	cDC2	RHOA
2.695e-37	0.477758	0.591	0.447	7.54979e-33	cDC2	MYL6
1.87979e-34	0.323033	0.743	0.598	5.26604e-30	cDC2	EEF1B2
3.49061e-31	0.710666	0.256	0.155	9.77859e-27	cDC2	NDUFB2
1.28555e-29	0.341978	0.707	0.574	3.60135e-25	cDC2	RPL4
6.68111e-28	0.457736	0.458	0.333	1.87165e-23	cDC2	SNHG29
1.15114e-26	0.699363	0.337	0.24	3.2248e-22	cDC2	H3F3A
2.01556e-26	0.653381	0.257	0.162	5.64638e-22	cDC2	COX8A
4.80675e-25	0.605594	0.265	0.171	1.34656e-20	cDC2	CSTB
7.30349e-25	0.675547	0.273	0.18	2.046e-20	cDC2	AKAP13
2.75241e-24	0.342663	0.587	0.46	7.71059e-20	cDC2	COX4I1
7.09692e-24	0.622222	0.305	0.209	1.98813e-19	cDC2	STK17B
3.71839e-22	0.378921	0.424	0.309	1.04167e-17	cDC2	CLIC1
6.31874e-22	0.516787	0.324	0.227	1.77013e-17	cDC2	ANXA1
5.33556e-21	0.403894	0.351	0.25	1.4947e-16	cDC2	H3-3B
2.49211e-19	0.490842	0.473	0.382	6.98139e-15	cDC2	RPS17
1.43641e-18	0.274032	0.622	0.516	4.02397e-14	cDC2	CFL1
3.40581e-18	0.509416	0.274	0.191	9.54104e-14	cDC2	ATP6V0E1
1.52053e-14	0.469581	0.26	0.188	4.25962e-10	cDC2	DOCK8
6.74173e-14	0.364408	0.317	0.237	1.88863e-09	cDC2	TPM3
8.33896e-14	0.29058	0.377	0.291	2.33608e-09	cDC2	CD37
3.93824e-09	0.325543	0.275	0.216	0.000110326	cDC2	CELF2
4.38043e-07	0.261012	0.299	0.245	0.0122713	cDC2	COX6B1

## Sheet: cDC1
p_val	avg_log2FC	pct.1	pct.2	p_val_adj	cluster	gene
0	11.1166	0.479	0	0	cDC1	TACSTD2
0	10.5421	0.613	0.001	0	cDC1	XCR1
0	8.96153	0.529	0.001	0	cDC1	IDO1
0	8.69211	0.58	0.002	0	cDC1	RAB7B
0	8.2243	0.882	0.005	0	cDC1	DNASE1L3
0	7.90756	0.84	0.005	0	cDC1	CLEC9A
0	7.86702	0.966	0.009	0	cDC1	C1orf54
0	7.828	0.345	0.001	0	cDC1	C15orf48
0	7.71837	0.849	0.007	0	cDC1	CLNK
0	7.69828	0.983	0.026	0	cDC1	CPVL
0	7.59702	0.765	0.006	0	cDC1	LGALS2
0	7.40005	0.975	0.014	0	cDC1	WDFY4
0	7.372	0.546	0.004	0	cDC1	CCND1
0	7.02351	0.395	0.003	0	cDC1	BATF3
0	6.82209	0.412	0.004	0	cDC1	NEGR1
0	6.77475	0.563	0.006	0	cDC1	NET1
0	6.7122	0.857	0.015	0	cDC1	CCSER1
0	6.68045	0.723	0.009	0	cDC1	CADM1
0	6.44551	0.731	0.01	0	cDC1	SHTN1
0	6.42025	0.454	0.007	0	cDC1	CCDC26
0	6.17085	0.555	0.009	0	cDC1	FLT3
0	6.13142	0.966	0.021	0	cDC1	IRF8
0	6.09034	0.571	0.023	0	cDC1	NAPSB
0	5.99588	0.496	0.009	0	cDC1	PTK2
0	5.84351	0.672	0.016	0	cDC1	MPEG1
0	5.66258	0.328	0.007	0	cDC1	S100B
0	5.62785	0.697	0.016	0	cDC1	RAB32
0	5.51417	0.42	0.009	0	cDC1	RUBCNL
0	5.47944	0.84	0.034	0	cDC1	FGL2
0	5.35702	0.639	0.02	0	cDC1	BASP1
0	5.08541	0.773	0.039	0	cDC1	RNASE6
0	4.65102	0.765	0.04	0	cDC1	HDAC9
0	4.58553	0.739	0.036	0	cDC1	CXCL16
2.08724e-301	4.34713	0.857	0.059	5.8472e-297	cDC1	PPT1
1.79559e-299	4.28243	0.739	0.043	5.03016e-295	cDC1	SPI1
5.31364e-296	4.58281	0.723	0.043	1.48856e-291	cDC1	CPNE3
2.66305e-293	5.34496	0.286	0.006	7.46026e-289	cDC1	NCKAP5
4.31497e-281	4.59463	1	0.094	1.20879e-276	cDC1	HLA-DQA1
1.84559e-264	2.86238	0.849	0.062	5.17024e-260	cDC1	LYZ
5.49514e-263	4.83797	0.429	0.016	1.53941e-258	cDC1	VMO1
7.51289e-263	4.41576	0.706	0.045	2.10466e-258	cDC1	CTSZ
4.01055e-242	4.70966	0.42	0.017	1.12352e-237	cDC1	CDK2AP1
2.51372e-238	5.11834	1	0.119	7.04192e-234	cDC1	CST3
4.40137e-231	5.38394	0.983	0.121	1.233e-226	cDC1	SNX3
7.71029e-231	4.71693	0.328	0.011	2.15996e-226	cDC1	RHEX
1.27874e-219	4.36268	0.983	0.12	3.58227e-215	cDC1	HLA-DQB1
5.14473e-211	3.78653	0.798	0.072	1.44124e-206	cDC1	GRN
2.58143e-192	4.02073	0.546	0.036	7.23161e-188	cDC1	CD83
2.80154e-187	4.09896	0.496	0.03	7.84823e-183	cDC1	CHN2
3.99219e-186	3.45285	0.924	0.11	1.11837e-181	cDC1	HLA-DMA
2.54236e-184	3.78168	0.731	0.068	7.12217e-180	cDC1	PTPRE
1.67356e-176	4.13353	0.462	0.028	4.6883e-172	cDC1	CIITA
1.62843e-175	3.75121	0.723	0.07	4.56188e-171	cDC1	C1orf162
4.42548e-175	4.82699	0.269	0.01	1.23975e-170	cDC1	SMCO4
2.476e-168	4.05417	0.429	0.025	6.93627e-164	cDC1	CLEC7A
5.15583e-168	4.60651	0.336	0.016	1.44436e-163	cDC1	ADISSP
2.04592e-161	4.50255	0.311	0.014	5.73143e-157	cDC1	KCNK6
1.13528e-158	4.05109	1	0.184	3.18037e-154	cDC1	HLA-DRA
2.794e-154	4.75593	0.252	0.01	7.8271e-150	cDC1	FNIP2
3.20991e-154	3.45759	0.924	0.14	8.99224e-150	cDC1	GSTP1
5.63668e-151	4.63433	1	0.207	1.57906e-146	cDC1	HLA-DPB1
1.82755e-150	4.26214	0.824	0.115	5.11971e-146	cDC1	HLA-DRB5
2.05763e-150	4.72953	1	0.208	5.76423e-146	cDC1	HLA-DPA1
7.33287e-149	2.96004	0.739	0.08	2.05423e-144	cDC1	AIF1
3.30372e-144	3.65606	0.605	0.058	9.25504e-140	cDC1	ASAP1
8.28112e-143	4.10004	1	0.206	2.31987e-138	cDC1	HLA-DRB1
1.27488e-141	3.3487	0.866	0.129	3.57146e-137	cDC1	RGS10
5.12289e-138	4.39472	0.252	0.011	1.43513e-133	cDC1	FMNL2
1.03887e-137	3.57334	0.437	0.031	2.91028e-133	cDC1	SLC8A1
2.62e-133	3.98083	0.269	0.013	7.33966e-129	cDC1	SERPINF1
5.43258e-128	3.76817	0.445	0.035	1.52188e-123	cDC1	SPINT2
1.238e-127	3.51475	0.655	0.078	3.46813e-123	cDC1	CAMK2D
7.66195e-125	3.62541	0.42	0.032	2.14642e-120	cDC1	TGFBI
4.66455e-122	4.35612	0.261	0.013	1.30673e-117	cDC1	DST
1.14396e-119	4.3301	0.277	0.015	3.20468e-115	cDC1	VAC14
3.08819e-113	4.1716	0.319	0.021	8.65126e-109	cDC1	PLEKHM3
5.00656e-107	4.05539	0.286	0.018	1.40254e-102	cDC1	KIF16B
2.62587e-104	3.6147	0.387	0.032	7.35611e-100	cDC1	LY86
4.54773e-101	2.94496	0.824	0.156	1.274e-96	cDC1	PSAP
4.14803e-100	4.31217	1	0.374	1.16203e-95	cDC1	CD74
1.38409e-96	4.05639	0.252	0.015	3.87739e-92	cDC1	KCTD12
3.38523e-96	3.58512	0.546	0.07	9.48337e-92	cDC1	RGCC
8.6751e-96	2.56705	0.538	0.063	2.43024e-91	cDC1	MS4A6A
2.60688e-95	3.70022	0.328	0.025	7.30292e-91	cDC1	PAK1
2.24679e-89	3.23628	0.563	0.078	6.29416e-85	cDC1	ID2
6.70356e-85	2.64872	0.857	0.201	1.87794e-80	cDC1	LGALS1
2.90963e-84	3.14767	0.538	0.076	8.15103e-80	cDC1	GPX1
1.0926e-83	3.29262	0.403	0.042	3.06081e-79	cDC1	CYB5R3
1.68994e-81	3.52581	0.328	0.029	4.7342e-77	cDC1	SLAMF7
3.12279e-81	3.31013	0.353	0.034	8.74819e-77	cDC1	RAB31
4.12979e-79	3.42552	0.345	0.033	1.15692e-74	cDC1	CSF2RA
2.32459e-77	3.03803	0.529	0.077	6.51212e-73	cDC1	ETV6
2.46079e-76	3.52574	0.311	0.028	6.89365e-72	cDC1	PRCP
1.60167e-75	2.67411	0.941	0.344	4.48692e-71	cDC1	S100A10
7.5019e-74	3.50865	0.277	0.023	2.10158e-69	cDC1	CD1C
5.3756e-70	2.99435	0.387	0.046	1.50592e-65	cDC1	GSN
2.01635e-69	2.97941	0.487	0.072	5.64859e-65	cDC1	RBPJ
2.42227e-68	3.05732	0.42	0.055	6.78575e-64	cDC1	NAAA
4.84555e-67	2.47219	0.849	0.267	1.35743e-62	cDC1	LSP1
1.78283e-66	3.3331	0.311	0.032	4.99443e-62	cDC1	MACROH2A1
1.89817e-65	3.58917	0.252	0.022	5.31752e-61	cDC1	SULF2
1.41093e-64	2.00056	0.739	0.164	3.95258e-60	cDC1	SAT1
2.33495e-64	3.55518	0.252	0.022	6.54113e-60	cDC1	ALDH2
2.49783e-63	2.72776	0.42	0.057	6.99741e-59	cDC1	HLA-DMB
2.183e-60	2.69158	0.655	0.147	6.11546e-56	cDC1	FOS
1.58391e-59	2.93092	0.378	0.05	4.43717e-55	cDC1	FCGRT
2.46224e-58	2.46969	0.714	0.183	6.89771e-54	cDC1	COTL1
4.64655e-56	3.29339	0.269	0.028	1.30168e-51	cDC1	CCDC88A
1.22272e-55	1.74005	1	0.869	3.42534e-51	cDC1	ACTB
1.54033e-55	1.63358	0.975	0.667	4.31508e-51	cDC1	FTH1
1.70427e-55	2.14823	0.815	0.251	4.77435e-51	cDC1	NME2
7.44847e-55	3.35388	0.261	0.027	2.08661e-50	cDC1	TMEM14A
2.42722e-54	2.72653	0.403	0.061	6.79962e-50	cDC1	PLEK
5.98164e-52	1.43591	0.992	0.845	1.6757e-47	cDC1	TMSB10
2.5146e-50	2.32378	0.689	0.187	7.04439e-46	cDC1	NAP1L1
1.02918e-49	2.22822	0.681	0.185	2.88314e-45	cDC1	FNBP1
1.08807e-49	3.20154	0.252	0.028	3.04811e-45	cDC1	PLAUR
1.52654e-49	2.45055	0.479	0.09	4.27645e-45	cDC1	PYCARD
1.61469e-49	2.35104	0.689	0.195	4.52339e-45	cDC1	SAMHD1
1.24211e-48	2.86582	0.37	0.057	3.47966e-44	cDC1	AUTS2
3.14311e-47	3.01093	0.261	0.031	8.8051e-43	cDC1	RGS2
8.94185e-47	1.84653	1	0.949	2.50497e-42	cDC1	TMSB4X
1.4192e-46	2.50476	0.42	0.074	3.97573e-42	cDC1	RNH1
2.53018e-46	1.85904	0.933	0.54	7.08804e-42	cDC1	VIM
5.94413e-46	2.82502	0.345	0.053	1.66519e-41	cDC1	ADA2
2.13446e-45	3.04591	0.286	0.038	5.97947e-41	cDC1	VAV3
6.79449e-44	1.69799	0.908	0.45	1.90341e-39	cDC1	MYL6
1.02097e-41	2.52428	0.387	0.07	2.86015e-37	cDC1	LSM6
1.66085e-41	1.79792	0.824	0.321	4.6527e-37	cDC1	ARPC1B
4.30272e-41	2.11791	0.58	0.148	1.20537e-36	cDC1	GNG5
5.71097e-41	1.97856	0.639	0.178	1.59987e-36	cDC1	RNASET2
1.54224e-39	2.12458	0.605	0.171	4.32043e-35	cDC1	TAGLN2
1.02323e-38	2.09071	0.571	0.15	2.86648e-34	cDC1	CKLF
7.77202e-38	1.51344	0.966	0.575	2.17725e-33	cDC1	ACTG1
1.75667e-36	2.76569	0.269	0.04	4.92113e-32	cDC1	PIK3CB
6.30848e-35	2.69843	0.294	0.049	1.76726e-30	cDC1	PLEKHO1
7.33479e-35	2.6798	0.277	0.044	2.05477e-30	cDC1	DNAJC15
2.86817e-34	1.52834	0.824	0.348	8.03488e-30	cDC1	ARPC2
1.44914e-33	2.50184	0.311	0.056	4.05961e-29	cDC1	PARVG
1.46172e-32	2.6851	0.277	0.047	4.09487e-28	cDC1	EFHD2
2.02085e-32	1.99165	0.529	0.15	5.6612e-28	cDC1	UCP2
8.70558e-32	1.312	0.916	0.566	2.43878e-27	cDC1	ATP5F1E
1.32731e-31	2.25521	0.37	0.079	3.71832e-27	cDC1	SYNGR2
1.68579e-31	1.51152	0.739	0.269	4.72258e-27	cDC1	GABARAP
1.78964e-31	1.80685	0.622	0.208	5.01348e-27	cDC1	PSMB9
4.68574e-31	2.17417	0.412	0.098	1.31266e-26	cDC1	ARF5
1.37047e-30	2.57512	0.277	0.049	3.83924e-26	cDC1	ATG3
1.05015e-29	2.18365	0.387	0.09	2.9419e-25	cDC1	ELOVL5
2.40864e-28	2.04378	0.462	0.13	6.74756e-24	cDC1	GDI2
1.34685e-26	0.977204	0.958	0.825	3.77306e-22	cDC1	RPS24
3.18405e-26	2.42994	0.261	0.049	8.91979e-22	cDC1	DENND1B
4.50217e-26	1.69629	0.664	0.278	1.26124e-21	cDC1	LCP1
9.71053e-26	2.17647	0.395	0.106	2.72031e-21	cDC1	DUSP1
1.1537e-25	1.80913	0.496	0.154	3.23199e-21	cDC1	SLC25A5
1.50898e-24	1.80813	0.538	0.187	4.22727e-20	cDC1	TUBA1B
7.24679e-24	1.35716	0.798	0.408	2.03012e-19	cDC1	RPL23
1.46029e-23	1.8731	0.387	0.105	4.09087e-19	cDC1	TUBA1A
3.51607e-22	2.05084	0.311	0.075	9.84992e-18	cDC1	AP2S1
8.99426e-22	1.35699	0.672	0.29	2.51965e-17	cDC1	ARPC3
4.13597e-21	0.994696	0.412	0.113	1.15865e-16	cDC1	FCER1G
3.58339e-20	1.7695	0.286	0.068	1.00385e-15	cDC1	MEF2C
8.67242e-20	1.07071	0.84	0.495	2.42949e-15	cDC1	RPS11
1.61686e-19	1.44709	0.252	0.056	4.52947e-15	cDC1	PLXDC2
3.35547e-19	1.95308	0.277	0.068	9.4e-15	cDC1	AP1S2
4.56762e-19	1.76597	0.387	0.121	1.27957e-14	cDC1	LPP
5.02049e-19	1.7978	0.387	0.122	1.40644e-14	cDC1	ARF6
8.79603e-19	1.55866	0.454	0.158	2.46412e-14	cDC1	BRK1
1.50723e-18	1.60789	0.471	0.173	4.22236e-14	cDC1	ANXA2
2.95009e-18	2.07571	0.261	0.064	8.26438e-14	cDC1	IGFLR1
2.02232e-17	1.04154	0.765	0.402	5.66533e-13	cDC1	CYBA
3.81294e-17	1.61768	0.42	0.149	1.06816e-12	cDC1	PKM
8.69978e-17	1.0607	0.79	0.45	2.43716e-12	cDC1	PABPC1
1.14597e-16	0.897323	0.874	0.602	3.21032e-12	cDC1	EEF1B2
1.6136e-16	1.8947	0.286	0.08	4.52034e-12	cDC1	PPA1
2.85741e-16	1.68638	0.353	0.114	8.00474e-12	cDC1	RAB7A
4.40391e-16	1.51862	0.403	0.142	1.23371e-11	cDC1	GNAI2
4.81039e-16	1.35169	0.487	0.193	1.34758e-11	cDC1	ATP6V0E1
7.8434e-16	1.20315	0.597	0.273	2.19725e-11	cDC1	YBX1
9.44974e-16	1.71377	0.311	0.094	2.64725e-11	cDC1	CDK2AP2
1.21501e-15	1.6838	0.361	0.123	3.40373e-11	cDC1	MCL1
1.49705e-15	1.15152	0.605	0.283	4.19384e-11	cDC1	CALM2
1.84289e-15	1.89722	0.269	0.076	5.16267e-11	cDC1	LAMTOR1
2.45638e-15	1.91088	0.261	0.072	6.88131e-11	cDC1	TAP1
3.51166e-15	1.79187	0.319	0.103	9.83756e-11	cDC1	LDLRAD4
4.24804e-15	1.52359	0.437	0.173	1.19005e-10	cDC1	CSTB
8.69984e-15	1.98303	0.252	0.071	2.43717e-10	cDC1	TRERF1
1.95202e-14	1.99905	0.252	0.072	5.46838e-10	cDC1	SLC9A9
1.96475e-14	0.394219	0.882	0.66	5.50406e-10	cDC1	FTL
3.63537e-14	1.22949	0.529	0.239	1.01841e-09	cDC1	TPM3
5.65235e-14	1.32786	0.437	0.174	1.58345e-09	cDC1	HMGN1
6.51541e-14	0.91675	0.782	0.519	1.82523e-09	cDC1	CFL1
1.57569e-13	1.77952	0.277	0.087	4.41414e-09	cDC1	ZYX
2.05097e-13	1.42722	0.387	0.148	5.7456e-09	cDC1	MTDH
3.52324e-13	1.57504	0.311	0.105	9.87e-09	cDC1	NDUFC2
2.71692e-12	1.66642	0.277	0.092	7.61117e-08	cDC1	ATP6V0B
9.04478e-12	1.11465	0.605	0.34	2.5338e-07	cDC1	SLC25A6
9.22212e-12	1.19432	0.311	0.109	2.58348e-07	cDC1	NPC2
1.12361e-11	1.19492	0.546	0.28	3.14767e-07	cDC1	AHNAK
2.25695e-11	1.5793	0.269	0.091	6.32263e-07	cDC1	GLIPR1
4.42611e-11	1.48472	0.303	0.112	1.23993e-06	cDC1	COX5A
7.86836e-11	1.40331	0.395	0.173	2.20424e-06	cDC1	CALR
8.01223e-11	1.50109	0.277	0.099	2.24455e-06	cDC1	POLD4
1.37633e-10	1.13707	0.471	0.227	3.85565e-06	cDC1	ITGB2
2.54172e-10	1.42653	0.294	0.111	7.12038e-06	cDC1	INPP5D
4.68211e-10	1.19979	0.437	0.211	1.31165e-05	cDC1	GNAS
9.183e-10	0.458442	0.95	0.908	2.57253e-05	cDC1	RPS23
9.51004e-10	1.26351	0.336	0.14	2.66414e-05	cDC1	ATP5MF
9.52354e-10	1.22664	0.471	0.252	2.66792e-05	cDC1	H3-3B
1.45916e-09	0.637626	0.924	0.831	4.08769e-05	cDC1	HLA-B
4.15886e-09	0.723819	0.697	0.419	0.000116506	cDC1	OAZ1
5.91693e-09	1.1628	0.361	0.163	0.000165757	cDC1	VAMP8
6.03031e-09	0.603081	0.782	0.518	0.000168933	cDC1	GAPDH
8.05843e-09	1.21882	0.387	0.187	0.000225749	cDC1	HCLS1
1.00219e-08	1.24935	0.319	0.138	0.000280753	cDC1	DYNLL1
3.34194e-08	1.37255	0.252	0.1	0.000936212	cDC1	CD81
4.57767e-08	0.523559	0.866	0.646	0.00128239	cDC1	UBA52
6.89817e-08	0.383982	0.983	0.956	0.00193245	cDC1	RPLP1
1.18304e-07	0.628802	0.815	0.648	0.00331417	cDC1	RPL37A
1.6593e-07	1.51054	0.252	0.108	0.00464835	cDC1	FAM49B
3.91418e-07	1.0568	0.328	0.157	0.0109652	cDC1	NDUFB2
1.39978e-06	0.879837	0.429	0.243	0.0392133	cDC1	SUB1
1.53135e-06	1.06657	0.37	0.197	0.0428991	cDC1	ACTR3
4.90044e-06	0.973072	0.336	0.177	0.137281	cDC1	EIF3L
5.38105e-06	0.948124	0.269	0.127	0.150745	cDC1	HERPUD1
6.7313e-06	0.59518	0.605	0.397	0.188571	cDC1	ATP5MG
7.19708e-06	0.990419	0.336	0.18	0.201619	cDC1	H3-3A
9.23272e-06	1.06348	0.261	0.125	0.258645	cDC1	SH3BGRL
9.46555e-06	0.407354	0.857	0.749	0.265168	cDC1	RPL35
1.07334e-05	0.960819	0.328	0.175	0.300685	cDC1	SLC25A3
1.0877e-05	0.496173	0.731	0.537	0.30471	cDC1	SERF2
3.45978e-05	0.549726	0.63	0.451	0.969224	cDC1	PPIA
0.000170544	0.97537	0.252	0.135	1	cDC1	PSME2
0.000137206	0.940117	0.252	0.133	1	cDC1	TOMM6
5.89456e-05	0.870292	0.303	0.164	1	cDC1	COX8A
0.000312829	0.867703	0.311	0.186	1	cDC1	CAP1
0.00132695	0.773333	0.294	0.182	1	cDC1	ENO1
0.00370831	0.762564	0.261	0.164	1	cDC1	PDIA3
0.000679876	0.752639	0.294	0.174	1	cDC1	TPI1
0.000100063	0.746505	0.395	0.243	1	cDC1	RNASEK
0.00181232	0.701855	0.277	0.168	1	cDC1	UQCRH
0.00339427	0.656299	0.277	0.173	1	cDC1	HIGD2A
0.00336107	0.625883	0.294	0.186	1	cDC1	ZFP36L1
6.24936e-05	0.456519	0.546	0.36	1	cDC1	S100A11
0.00378636	0.357664	0.782	0.661	1	cDC1	RPL27A
0.00227735	0.300062	0.882	0.753	1	cDC1	RPL15
0.00916183	0.26471	0.378	0.264	1	cDC1	SRGN

## Sheet: pDC
p_val	avg_log2FC	pct.1	pct.2	p_val_adj	cluster	gene
0	11.2212	0.426	0	0	pDC	LRRC26
0	11.0427	0.434	0	0	pDC	PTCRA
0	10.7513	0.383	0	0	pDC	SCT
0	10.2727	0.287	0	0	pDC	LAMP5
0	10.0615	0.515	0.001	0	pDC	LINC01478
0	9.93459	0.821	0.002	0	pDC	LILRA4
0	9.49175	0.648	0.001	0	pDC	CLEC4C
0	8.46976	0.403	0.001	0	pDC	CUX2
0	8.43954	0.906	0.01	0	pDC	GZMB
0	8.38433	0.258	0.001	0	pDC	EPHB1
0	8.23164	0.581	0.003	0	pDC	PTPRS
0	8.10428	0.253	0.001	0	pDC	MAP1A
0	8.00612	0.306	0.004	0	pDC	PTGDS
0	7.81376	0.251	0.001	0	pDC	ENSG00000225885
0	7.77007	0.829	0.006	0	pDC	SERPINF1
0	7.74113	0.4	0.002	0	pDC	TSPAN13
0	7.73648	0.362	0.002	0	pDC	LINC00996
0	7.69554	0.545	0.004	0	pDC	TPM2
0	7.48393	0.938	0.015	0	pDC	IRF8
0	7.45718	0.26	0.002	0	pDC	TCL1A
0	7.29919	0.47	0.004	0	pDC	LINC01374
0	7.26681	0.674	0.006	0	pDC	RHEX
0	7.23865	0.272	0.002	0	pDC	ENSG00000290104
0	7.11922	0.501	0.003	0	pDC	DNASE1L3
0	6.98753	0.694	0.006	0	pDC	NIBAN3
0	6.94968	0.315	0.003	0	pDC	SMPD3
0	6.81305	0.67	0.008	0	pDC	BCL11A
0	6.79662	0.354	0.004	0	pDC	PLXNA4
0	6.64946	0.579	0.008	0	pDC	ZFAT
0	6.60161	0.627	0.008	0	pDC	SPIB
0	6.5386	0.884	0.021	0	pDC	TCF4
0	6.47228	0.841	0.02	0	pDC	PLD4
0	6.33381	0.867	0.021	0	pDC	CCDC50
0	6.25605	0.658	0.012	0	pDC	MPEG1
0	6.23804	0.892	0.034	0	pDC	IRF7
0	5.9291	0.627	0.008	0	pDC	DERL3
0	5.89811	0.337	0.006	0	pDC	COBLL1
0	5.83321	0.25	0.006	0	pDC	AC023590.1
0	5.74821	0.291	0.006	0	pDC	PACSIN1
0	5.7268	0.349	0.007	0	pDC	RUBCNL
0	5.69515	0.667	0.017	0	pDC	IL3RA
0	5.68422	0.68	0.027	0	pDC	PPP1R14B
0	5.67205	0.35	0.007	0	pDC	LILRB4
0	5.61799	0.802	0.032	0	pDC	APP
0	5.48921	0.802	0.029	0	pDC	UGCG
0	5.45673	0.268	0.006	0	pDC	MYO1E
0	5.4061	0.354	0.009	0	pDC	GAPT
0	5.31119	0.52	0.015	0	pDC	BLNK
0	5.24462	0.836	0.038	0	pDC	ITM2C
0	5.19276	0.504	0.016	0	pDC	CYB561A3
0	5.15384	0.308	0.009	0	pDC	P2RY14
0	5.04957	0.32	0.012	0	pDC	SUSD1
0	5.02418	0.385	0.014	0	pDC	SLC15A4
0	4.93454	0.487	0.021	0	pDC	NAPSB
0	4.87818	0.279	0.01	0	pDC	SETBP1
0	4.85608	0.732	0.047	0	pDC	CLIC3
0	4.66033	0.865	0.015	0	pDC	JCHAIN
0	4.59499	0.362	0.013	0	pDC	WDFY4
0	4.48642	0.86	0.082	0	pDC	PLAC8
0	4.45285	0.335	0.017	0	pDC	UNC93B1
0	4.4213	0.496	0.028	0	pDC	MAPKAPK2
0	4.41818	0.287	0.014	0	pDC	RPS6KA4
0	4.36119	0.381	0.02	0	pDC	IDH3A
0	4.30506	0.27	0.014	0	pDC	CXXC5
0	4.25803	0.609	0.013	0	pDC	MZB1
0	4.24151	0.832	0.089	0	pDC	FCHSD2
0	4.16732	0.338	0.019	0	pDC	SULF2
0	4.08106	0.39	0.026	0	pDC	CCDC88A
0	4.07464	0.321	0.019	0	pDC	GNG7
0	4.02184	0.684	0.056	0	pDC	PLEK
0	3.97604	0.251	0.012	0	pDC	TXNDC5
0	3.89475	0.378	0.028	0	pDC	UBE2E2
0	3.88957	0.439	0.029	0	pDC	TGFBI
0	3.88436	0.617	0.045	0	pDC	AFF3
0	3.86933	0.892	0.103	0	pDC	NPC2
0	3.81579	0.788	0.093	0	pDC	C12orf75
0	3.80826	0.59	0.056	0	pDC	RUNX2
0	3.79655	0.35	0.027	0	pDC	VEGFB
0	3.76709	0.338	0.026	0	pDC	RRBP1
0	3.75676	0.475	0.036	0	pDC	SYK
0	3.69636	0.467	0.036	0	pDC	RNASE6
0	3.68455	0.262	0.022	0	pDC	GRAMD1B
0	3.67792	0.696	0.068	0	pDC	GRN
0	3.62338	0.303	0.026	0	pDC	ZDHHC17
0	3.61708	0.432	0.037	0	pDC	LYN
0	3.53155	0.634	0.065	0	pDC	PTPRE
0	3.52152	0.646	0.098	0	pDC	TXN
0	3.4995	0.544	0.059	0	pDC	SELENOS
0	3.48978	0.448	0.043	0	pDC	CTSZ
0	3.48745	0.432	0.04	0	pDC	STMN1
0	3.45198	0.41	0.041	0	pDC	CD2AP
0	3.43287	0.467	0.042	0	pDC	CD68
0	3.39365	0.824	0.141	0	pDC	ALOX5AP
0	3.32043	0.521	0.061	0	pDC	IGFLR1
0	3.31465	0.45	0.045	0	pDC	UBE2J1
0	3.28813	0.508	0.073	0	pDC	GPX1
0	3.25251	0.846	0.157	0	pDC	SEC61B
0	3.24662	0.537	0.06	0	pDC	RNF130
0	3.21532	0.385	0.017	0	pDC	IGHM
0	3.13793	0.39	0.038	0	pDC	CYBB
0	3.13477	0.366	0.038	0	pDC	HDAC9
0	3.11615	0.562	0.065	0	pDC	MEF2C
0	3.03958	0.576	0.059	0	pDC	MS4A6A
0	2.95804	0.793	0.15	0	pDC	SPCS1
0	2.93658	0.737	0.122	0	pDC	HERPUD1
0	2.87722	0.81	0.108	0	pDC	FCER1G
0	2.85392	0.703	0.167	0	pDC	TAGLN2
0	2.58616	0.867	0.13	0	pDC	TYROBP
0	2.4064	0.744	0.153	0	pDC	PSAP
0	2.33027	0.997	0.37	0	pDC	CD74
0	1.74619	0.856	0.114	0	pDC	CST3
0	1.18609	0.942	0.179	0	pDC	HLA-DRA
3.40889e-306	3.0087	0.426	0.057	9.54966e-302	pDC	SEL1L3
4.20393e-305	3.51468	0.289	0.027	1.17769e-300	pDC	PLAAT3
2.83626e-298	2.98441	0.415	0.056	7.94549e-294	pDC	JAML
1.97516e-297	2.59708	0.667	0.147	5.53321e-293	pDC	UCP2
2.73428e-295	0.884636	0.844	0.204	7.65981e-291	pDC	HLA-DPA1
2.8483e-288	2.61216	0.482	0.076	7.97922e-284	pDC	ZEB2
4.11091e-288	2.7708	0.48	0.076	1.15163e-283	pDC	CNPY3
4.29221e-283	3.28218	0.311	0.034	1.20242e-278	pDC	SPINT2
5.29049e-268	2.72388	0.482	0.082	1.48208e-263	pDC	CD4
1.3014e-260	2.57189	0.568	0.115	3.64573e-256	pDC	CTSC
3.02749e-260	3.19071	0.303	0.034	8.48122e-256	pDC	SFT2D2
5.00145e-258	2.98686	0.362	0.049	1.40111e-253	pDC	MAN2B1
1.78537e-256	2.90993	0.376	0.053	5.00154e-252	pDC	PPM1K
1.01584e-251	3.12926	0.313	0.038	2.84576e-247	pDC	CCDC186
8.97239e-247	2.38206	0.65	0.16	2.51353e-242	pDC	VAMP8
2.52359e-242	2.41512	0.728	0.209	7.06959e-238	pDC	RABGAP1L
6.0744e-231	2.20353	0.653	0.164	1.70168e-226	pDC	PLP2
1.09872e-226	2.32298	0.605	0.145	3.07795e-222	pDC	PARK7
7.28007e-223	3.27682	0.251	0.028	2.03944e-218	pDC	CDYL
9.02929e-223	2.67796	0.388	0.062	2.52947e-218	pDC	CAPG
3.22054e-221	2.80485	0.369	0.058	9.02203e-217	pDC	NPC1
3.48692e-220	2.16052	0.479	0.091	9.76826e-216	pDC	CTSB
2.54763e-214	0.825128	0.749	0.202	7.13693e-210	pDC	HLA-DRB1
6.02522e-214	2.97104	0.299	0.04	1.68791e-209	pDC	IRF2BP2
6.5302e-207	2.01399	0.615	0.159	1.82937e-202	pDC	HSP90B1
1.00007e-205	1.06181	0.54	0.112	2.80158e-201	pDC	HLA-DRB5
1.17283e-201	3.15371	0.255	0.031	3.28557e-197	pDC	ARHGAP17
8.31611e-201	1.95367	0.851	0.399	2.32968e-196	pDC	CYBA
1.10561e-196	1.91761	0.759	0.266	3.09727e-192	pDC	GABARAP
8.96432e-191	2.44753	0.465	0.1	2.51126e-186	pDC	ERN1
3.46449e-185	2.65036	0.39	0.074	9.70542e-181	pDC	OFD1
5.19631e-182	2.57828	0.383	0.072	1.45569e-177	pDC	B4GALT1
6.64594e-180	1.97129	0.648	0.194	1.86179e-175	pDC	ERP29
1.45105e-174	0.84411	0.957	0.665	4.06497e-170	pDC	FTH1
6.81365e-170	0.39889	0.708	0.204	1.90878e-165	pDC	HLA-DPB1
8.59592e-170	2.48018	0.379	0.075	2.40806e-165	pDC	UVRAG
1.46665e-157	1.85547	0.593	0.176	4.10868e-153	pDC	RNASET2
5.89784e-157	2.68582	0.282	0.046	1.65222e-152	pDC	CYTH4
1.6077e-156	1.87313	0.675	0.244	4.50381e-152	pDC	PPIB
3.02894e-153	1.79237	0.656	0.226	8.48526e-149	pDC	SSR4
5.12437e-142	2.35631	0.366	0.08	1.43554e-137	pDC	TM9SF2
1.23441e-139	1.64992	0.45	0.109	3.45809e-135	pDC	HLA-DMA
2.69316e-139	2.60876	0.301	0.057	7.54462e-135	pDC	NCF1
5.4625e-137	2.0949	0.436	0.111	1.53026e-132	pDC	CARD11
4.36338e-132	2.39741	0.321	0.066	1.22236e-127	pDC	CUX1
1.09381e-129	2.13377	0.376	0.088	3.06421e-125	pDC	PYCARD
2.41481e-123	2.3016	0.251	0.044	6.76486e-119	pDC	GSN
3.89263e-122	2.35973	0.352	0.084	1.09048e-117	pDC	PDE4B
1.07665e-119	2.01654	0.421	0.114	3.01612e-115	pDC	CD164
2.38014e-117	1.73686	0.557	0.193	6.66773e-113	pDC	SAMHD1
1.61696e-112	1.98408	0.412	0.115	4.52974e-108	pDC	SEC61G
1.49356e-109	1.56431	0.614	0.24	4.18406e-105	pDC	RNASEK
5.08447e-108	2.23961	0.285	0.062	1.42436e-103	pDC	DBNL
6.90091e-106	1.36363	0.754	0.388	1.93322e-101	pDC	COMMD6
1.9825e-105	2.01992	0.344	0.087	5.55378e-101	pDC	TMED10
3.00358e-102	1.94829	0.349	0.09	8.41424e-98	pDC	ATP6V0B
5.19398e-100	2.11985	0.294	0.069	1.45504e-95	pDC	NUCB2
5.16345e-98	1.44494	0.668	0.308	1.44649e-93	pDC	SRP14
2.71312e-97	2.23848	0.251	0.053	7.60053e-93	pDC	BRI3
7.09063e-95	1.11355	0.831	0.565	1.98637e-90	pDC	ATP5F1E
6.23304e-92	1.73116	0.395	0.12	1.74612e-87	pDC	SNX3
2.29651e-91	2.21565	0.265	0.061	6.43343e-87	pDC	DNAJC7
3.67964e-90	1.96499	0.335	0.093	1.03082e-85	pDC	CDK2AP2
2.25241e-88	2.09048	0.284	0.07	6.3099e-84	pDC	RPL22L1
5.22429e-87	1.58435	0.47	0.167	1.46353e-82	pDC	PRKCB
1.20766e-84	1.92019	0.306	0.082	3.38313e-80	pDC	OSTC
2.15647e-84	1.76546	0.371	0.113	6.04112e-80	pDC	CANX
2.5296e-83	1.60707	0.439	0.152	7.08643e-79	pDC	SLC25A5
4.13933e-83	1.9996	0.28	0.072	1.15959e-78	pDC	ITPR2
2.62963e-80	1.85099	0.349	0.107	7.36663e-76	pDC	BST2
4.08932e-78	0.99404	0.826	0.535	1.14558e-73	pDC	SERF2
7.45483e-78	1.38461	0.504	0.198	2.08839e-73	pDC	SELL
2.33769e-77	1.15385	0.75	0.449	6.54879e-73	pDC	PPIA
1.01595e-76	0.896464	0.903	0.71	2.84608e-72	pDC	RPLP0
1.2364e-74	1.85085	0.297	0.085	3.46364e-70	pDC	P4HB
1.59255e-70	1.95223	0.265	0.073	4.46138e-66	pDC	CHD9
2.68548e-70	0.530139	0.378	0.119	7.52311e-66	pDC	HLA-DQB1
3.42143e-70	1.87553	0.274	0.077	9.58481e-66	pDC	ETV6
5.84223e-70	1.69553	0.345	0.113	1.63664e-65	pDC	TRAM1
3.54921e-69	0.904492	0.874	0.685	9.94277e-65	pDC	NACA
5.68831e-69	1.77929	0.304	0.092	1.59352e-64	pDC	DNAJA1
7.84898e-69	1.73587	0.321	0.101	2.19881e-64	pDC	ZNF706
6.64115e-62	1.60598	0.35	0.124	1.86045e-57	pDC	SELPLG
1.92281e-61	1.41725	0.475	0.209	5.38655e-57	pDC	GNAS
2.01225e-59	1.37957	0.429	0.175	5.63713e-55	pDC	TMEM258
1.50873e-57	1.7497	0.251	0.075	4.22654e-53	pDC	SSR3
1.78332e-57	1.1961	0.533	0.257	4.9958e-53	pDC	CHCHD2
2.15997e-57	1.57106	0.279	0.088	6.05094e-53	pDC	CTSS
2.20537e-57	1.77305	0.26	0.08	6.17813e-53	pDC	SND1
2.62716e-57	1.07986	0.583	0.288	7.35973e-53	pDC	ARPC3
1.36807e-52	1.76093	0.251	0.08	3.83252e-48	pDC	IFNAR2
9.41955e-50	1.10213	0.545	0.281	2.63879e-45	pDC	CALM2
1.76313e-49	1.08635	0.511	0.249	4.93924e-45	pDC	NME2
1.04854e-45	1.26273	0.345	0.139	2.93738e-41	pDC	GSTP1
5.53098e-45	1.31487	0.34	0.138	1.54945e-40	pDC	ATP6V0C
2.43764e-44	1.50639	0.268	0.096	6.82879e-40	pDC	TGFBR2
3.55267e-44	0.841157	0.68	0.417	9.95245e-40	pDC	OAZ1
3.68851e-43	1.33864	0.311	0.122	1.0333e-38	pDC	RBX1
2.44568e-42	1.2618	0.349	0.148	6.85133e-38	pDC	GNG5
4.6718e-39	1.20719	0.354	0.157	1.30876e-34	pDC	BRK1
4.38606e-38	1.19429	0.352	0.158	1.22871e-33	pDC	DBI
7.84087e-38	1.06495	0.429	0.213	2.19654e-33	pDC	SERP1
7.85455e-38	1.28463	0.309	0.13	2.20037e-33	pDC	SELENOH
3.4878e-37	0.765216	0.687	0.448	9.77071e-33	pDC	MYL6
4.18421e-37	0.942464	0.503	0.271	1.17216e-32	pDC	RHOA
5.08612e-37	0.757911	0.667	0.422	1.42483e-32	pDC	HINT1
8.27014e-37	1.33143	0.285	0.117	2.3168e-32	pDC	GABARAPL2
3.65277e-36	0.900641	0.55	0.32	1.02329e-31	pDC	ARPC1B
1.61287e-34	0.676252	0.496	0.262	4.5183e-30	pDC	SRGN
6.74197e-34	1.28022	0.308	0.137	1.88869e-29	pDC	DYNLL1
1.81413e-33	1.04065	0.378	0.186	5.08209e-29	pDC	TUBA1B
2.661e-33	0.923445	0.465	0.25	7.45452e-29	pDC	H3-3B
2.94516e-33	1.25009	0.308	0.138	8.25056e-29	pDC	PAXX
1.22722e-32	0.983704	0.47	0.266	3.43794e-28	pDC	LSP1
1.88589e-32	0.421086	0.954	0.896	5.28312e-28	pDC	RPS8
6.76335e-30	1.17426	0.306	0.142	1.89468e-25	pDC	ATP5MC3
5.57787e-29	1.24713	0.25	0.106	1.56258e-24	pDC	GNB1
8.8303e-29	1.05316	0.354	0.179	2.47372e-24	pDC	H3-3A
5.7524e-26	0.937886	0.364	0.192	1.61148e-21	pDC	ATP6V0E1
2.06024e-25	0.73719	0.489	0.291	5.77154e-21	pDC	CD37
1.08623e-23	1.04681	0.27	0.129	3.04296e-19	pDC	GDI2
1.57926e-23	0.600374	0.687	0.494	4.42414e-19	pDC	RPS11
1.91752e-23	0.842641	0.426	0.251	5.37173e-19	pDC	UBB
2.71886e-23	1.12852	0.267	0.129	7.61661e-19	pDC	RASGEF1B
8.7797e-23	0.944976	0.328	0.174	2.45955e-18	pDC	SLC25A3
1.36866e-22	1.06734	0.28	0.141	3.83418e-18	pDC	ARF1
7.9299e-22	0.347145	0.938	0.871	2.22148e-17	pDC	RPS13
1.06144e-21	0.616018	0.597	0.407	2.9735e-17	pDC	RPL23
2.95282e-21	0.928249	0.303	0.159	8.27204e-17	pDC	HMGN2
4.74823e-21	0.677881	0.515	0.337	1.33017e-16	pDC	OST4
4.37205e-20	0.910893	0.304	0.163	1.22479e-15	pDC	COX8A
4.5186e-19	0.715457	0.397	0.236	1.26584e-14	pDC	LIME1
7.41471e-19	0.866524	0.313	0.173	2.07716e-14	pDC	HMGN1
2.09743e-18	0.567363	0.573	0.396	5.87575e-14	pDC	ATP5MG
5.44894e-18	0.935521	0.274	0.147	1.52647e-13	pDC	MTDH
7.00906e-18	0.936335	0.268	0.143	1.96352e-13	pDC	ATP5F1B
8.46152e-17	0.29314	0.945	0.908	2.37041e-12	pDC	RPS23
1.77719e-16	0.930972	0.253	0.136	4.97862e-12	pDC	C11orf58
8.53746e-16	0.478425	0.641	0.502	2.39168e-11	pDC	S100A6
8.9746e-16	0.647162	0.528	0.392	2.51414e-11	pDC	UBC
3.78276e-15	0.320665	0.877	0.79	1.0597e-10	pDC	RPL6
5.56757e-15	0.418176	0.769	0.647	1.5597e-10	pDC	RPL37A
1.07344e-13	0.707929	0.326	0.202	3.00714e-09	pDC	COX7A2
4.81515e-13	0.616374	0.368	0.242	1.34892e-08	pDC	SUB1
1.09879e-12	0.709538	0.294	0.18	3.07815e-08	pDC	SRRM2
3.23801e-12	0.646836	0.335	0.216	9.07095e-08	pDC	EIF4A1
4.28636e-12	0.540543	0.465	0.335	1.20078e-07	pDC	SNHG29
9.15094e-12	0.75787	0.256	0.154	2.56354e-07	pDC	GUK1
6.85338e-11	0.383298	0.675	0.556	1.91991e-06	pDC	MYL12A
1.51319e-10	0.699409	0.267	0.168	4.23905e-06	pDC	PCBP2
3.26675e-10	0.309631	0.738	0.601	9.15146e-06	pDC	EEF1B2
3.44964e-10	0.652883	0.287	0.187	9.66383e-06	pDC	HNRNPU
7.23439e-10	0.577706	0.335	0.229	2.02664e-05	pDC	UBL5
1.0933e-09	0.582855	0.316	0.213	3.06277e-05	pDC	APBB1IP
3.61047e-09	0.612712	0.272	0.177	0.000101144	pDC	DDX17
5.56173e-09	0.654304	0.263	0.173	0.000155806	pDC	CALR
2.54143e-08	0.601132	0.253	0.166	0.000711957	pDC	IQGAP2
3.42998e-08	0.354808	0.299	0.202	0.000960875	pDC	LGALS1
6.73039e-08	0.570161	0.299	0.21	0.00188545	pDC	TMBIM6
4.00179e-07	0.306912	0.568	0.462	0.0112106	pDC	COX4I1
4.47599e-07	0.423586	0.357	0.263	0.012539	pDC	SUMO2
8.31406e-07	0.489184	0.301	0.217	0.023291	pDC	CIRBP
3.83688e-06	0.350624	0.443	0.353	0.107486	pDC	HNRNPA2B1
6.36726e-06	0.446362	0.262	0.187	0.178372	pDC	SEPTIN9
1.44363e-05	0.435954	0.277	0.204	0.404418	pDC	ANAPC16
7.1605e-05	0.431462	0.251	0.186	1	pDC	ATP6V1G1
7.52642e-05	0.429089	0.285	0.219	1	pDC	NDUFA4
5.89216e-05	0.413519	0.282	0.214	1	pDC	COX6A1
0.00107393	0.347863	0.26	0.205	1	pDC	EDF1
0.0032112	0.323821	0.277	0.227	1	pDC	ANKRD12
0.00071241	0.28759	0.325	0.261	1	pDC	UQCR11
0.00184417	0.265251	0.315	0.256	1	pDC	PSME1

## Sheet: Bc
p_val	avg_log2FC	pct.1	pct.2	p_val_adj	cluster	gene
0	8.96571	0.261	0.001	0	Bc	CD19
0	8.45246	0.421	0.001	0	Bc	LINC00926
0	8.01674	0.282	0.001	0	Bc	CD24
0	7.95297	0.279	0.001	0	Bc	EBF1
0	7.64622	0.749	0.006	0	Bc	BANK1
0	7.22441	0.821	0.012	0	Bc	MS4A1
0	6.57965	0.369	0.004	0	Bc	BLK
0	6.25605	0.377	0.006	0	Bc	OSBPL10
0	6.08211	0.594	0.013	0	Bc	RALGPS2
0	6.01265	0.812	0.011	0	Bc	CD79A
0	5.81967	0.511	0.009	0	Bc	IGHM
0	4.95603	0.259	0.009	0	Bc	CDK14
0	4.89267	0.256	0.008	0	Bc	SPIB
0	4.88212	0.307	0.011	0	Bc	SWAP70
0	4.85702	0.505	0.019	0	Bc	ARHGAP24
0	4.74507	0.486	0.022	0	Bc	CD79B
0	4.54125	0.305	0.014	0	Bc	ADAM28
0	4.46413	0.309	0.016	0	Bc	GNG7
0	4.3467	0.261	0.01	0	Bc	WDFY4
0	4.135	0.359	0.026	0	Bc	SMIM14
0	4.04772	0.537	0.039	0	Bc	AFF3
0	4.032	0.422	0.032	0	Bc	SYK
0	3.99247	0.373	0.027	0	Bc	PLCG2
0	3.81819	0.273	0.021	0	Bc	HVCN1
0	3.61432	0.269	0.006	0	Bc	IGHA1
0	3.58691	0.367	0.033	0	Bc	LYN
0	3.19468	0.526	0.059	0	Bc	MEF2C
0	3.05309	0.287	0.037	0	Bc	STX7
0	2.8861	0.25	0.024	0	Bc	TCF4
0	2.74646	0.351	0.057	0	Bc	SNX2
0	2.72861	0.296	0.052	0	Bc	CD82
0	2.72575	0.315	0.053	0	Bc	POU2F2
0	2.56098	0.365	0.069	0	Bc	SP140
0	2.54108	0.999	0.361	0	Bc	CD74
0	2.45333	0.814	0.281	0	Bc	CD37
0	2.38167	0.99	0.168	0	Bc	HLA-DRA
0	2.24053	0.644	0.084	0	Bc	HLA-DQA1
0	2.16022	0.373	0.089	0	Bc	FCHSD2
0	2.14007	0.69	0.109	0	Bc	HLA-DQB1
0	2.08834	0.41	0.076	0	Bc	IFI30
0	1.99416	0.483	0.104	0	Bc	HLA-DMA
0	1.77206	0.89	0.192	0	Bc	HLA-DRB1
0	1.75565	0.874	0.194	0	Bc	HLA-DPB1
0	1.61789	0.889	0.195	0	Bc	HLA-DPA1
0	1.52044	0.526	0.107	0	Bc	HLA-DRB5
0	1.0801	0.442	0.058	0	Bc	IGKC
2.27114e-293	1.95539	0.52	0.173	6.36238e-289	Bc	EZR
2.5239e-281	2.52879	0.251	0.047	7.07046e-277	Bc	TPD52
8.11948e-264	2.48138	0.253	0.051	2.27459e-259	Bc	CTSH
1.03616e-258	2.1585	0.313	0.075	2.90269e-254	Bc	SYNGR2
2.41015e-252	2.05612	0.359	0.097	6.7518e-248	Bc	NCOA3
5.27506e-250	2.12197	0.259	0.054	1.47776e-245	Bc	HLA-DMB
3.25007e-244	2.03979	0.347	0.093	9.10474e-240	Bc	POLD4
3.37901e-234	1.55818	0.663	0.326	9.46595e-230	Bc	LAPTM5
3.0415e-224	1.69569	0.56	0.241	8.52045e-220	Bc	CXCR4
4.25577e-223	2.25217	0.263	0.061	1.19221e-218	Bc	CAPG
2.30103e-215	2.07281	0.287	0.072	6.4461e-211	Bc	UVRAG
8.85432e-201	2.0168	0.297	0.081	2.48045e-196	Bc	PDE4B
6.75556e-197	1.18673	0.724	0.412	1.8925e-192	Bc	OAZ1
8.75617e-182	1.99203	0.296	0.087	2.45295e-177	Bc	VOPP1
6.62379e-174	1.84526	0.321	0.101	1.85559e-169	Bc	PTPN6
3.75823e-170	1.77658	0.311	0.097	1.05283e-165	Bc	SP110
3.23834e-147	1.54587	0.405	0.164	9.07188e-143	Bc	PRKCB
1.13904e-146	1.48817	0.344	0.123	3.19092e-142	Bc	HERPUD1
2.43563e-141	1.51369	0.416	0.176	6.82317e-137	Bc	RCSD1
1.50473e-140	1.62013	0.31	0.107	4.21535e-136	Bc	INPP5D
1.03645e-138	1.49971	0.328	0.118	2.9035e-134	Bc	SNX3
5.111e-115	1.87114	0.268	0.096	1.4318e-110	Bc	BACH2
3.54645e-113	1.54307	0.279	0.102	9.93501e-109	Bc	BTG2
2.80905e-109	0.854235	0.715	0.491	7.86928e-105	Bc	RPS11
1.06102e-102	0.864626	0.642	0.398	2.97235e-98	Bc	CYBA
1.28469e-99	1.02809	0.517	0.286	3.59893e-95	Bc	ARPC3
8.02583e-89	0.624384	0.878	0.787	2.24836e-84	Bc	PTMA
4.11732e-84	1.28223	0.318	0.144	1.15343e-79	Bc	FCMR
7.52376e-81	1.34172	0.266	0.111	2.10771e-76	Bc	GRB2
2.89011e-72	1.32474	0.289	0.134	8.09634e-68	Bc	LBH
4.52303e-70	1.41336	0.278	0.128	1.26708e-65	Bc	CIB1
6.0811e-69	1.06258	0.352	0.18	1.70356e-64	Bc	SP100
5.56613e-60	1.14224	0.295	0.148	1.5593e-55	Bc	UCP2
1.11211e-59	1.01768	0.338	0.18	3.11547e-55	Bc	CD53
1.46048e-59	0.878099	0.441	0.264	4.09138e-55	Bc	LSP1
1.80788e-56	0.608478	0.702	0.533	5.06458e-52	Bc	EEF2
2.6819e-54	0.388138	0.94	0.896	7.51306e-50	Bc	RPS8
1.6835e-52	0.443822	0.888	0.816	4.71615e-48	Bc	RPL8
5.54536e-52	0.886384	0.414	0.253	1.55348e-47	Bc	TSC22D3
3.18806e-51	1.06896	0.281	0.146	8.93103e-47	Bc	ST6GAL1
6.74945e-51	0.634121	0.687	0.541	1.89079e-46	Bc	CD52
2.99198e-48	0.928695	0.305	0.165	8.38174e-44	Bc	UQCRH
9.27013e-46	0.747761	0.435	0.278	2.59693e-41	Bc	LIMD2
5.2348e-42	0.308754	0.961	0.921	1.46648e-37	Bc	RPL18A
2.06654e-40	0.771943	0.369	0.23	5.78921e-36	Bc	ANKRD44
3.52915e-39	0.394404	0.842	0.752	9.88655e-35	Bc	RPS5
8.08473e-31	0.431197	0.704	0.574	2.26486e-26	Bc	EEF1G
1.97899e-30	0.904778	0.289	0.181	5.54395e-26	Bc	COTL1
9.92554e-30	0.858762	0.272	0.166	2.78054e-25	Bc	SSH2
2.60064e-29	0.304866	0.896	0.834	7.28544e-25	Bc	FAU
4.60979e-28	0.694175	0.289	0.179	1.29139e-23	Bc	KMT2E
9.67251e-28	0.26954	0.272	0.162	2.70966e-23	Bc	SAT1
1.61836e-27	0.287104	0.967	0.956	4.53368e-23	Bc	RPLP1
3.21869e-27	0.54792	0.461	0.338	9.01684e-23	Bc	SLC25A6
2.32894e-26	0.28494	0.938	0.907	6.52429e-22	Bc	RPS23
2.92383e-26	0.528162	0.444	0.319	8.19082e-22	Bc	RIPOR2
3.46556e-23	0.476419	0.565	0.452	9.70841e-19	Bc	LTB
6.60486e-22	0.730969	0.277	0.184	1.85029e-17	Bc	ZFP36L1
9.56138e-20	0.316782	0.816	0.752	2.67853e-15	Bc	RPL15
2.6956e-19	0.584185	0.287	0.196	7.55147e-15	Bc	SEPTIN6
6.86238e-19	0.472493	0.412	0.31	1.92243e-14	Bc	CLIC1
7.34381e-19	0.608212	0.268	0.181	2.05729e-14	Bc	AKAP13
1.34957e-18	0.572852	0.285	0.196	3.78068e-14	Bc	ERP29
4.4039e-18	0.552375	0.306	0.215	1.23371e-13	Bc	SMCHD1
9.32517e-18	0.582061	0.329	0.241	2.61235e-13	Bc	H3F3A
1.90577e-17	0.49731	0.263	0.177	5.33883e-13	Bc	RNASET2
1.95943e-16	0.56439	0.251	0.171	5.48914e-12	Bc	PNISR
1.03857e-15	0.513255	0.278	0.195	2.90946e-11	Bc	TNRC6B
4.72035e-14	0.295122	0.633	0.55	1.32236e-09	Bc	PFDN5
2.89606e-13	0.397006	0.373	0.288	8.11303e-09	Bc	YWHAZ
7.72351e-13	0.318085	0.808	0.771	2.16366e-08	Bc	MT-CO2
8.16641e-12	0.481726	0.26	0.192	2.28774e-07	Bc	ATP6V0E1
6.16455e-10	0.305796	0.528	0.455	1.72694e-05	Bc	BTG1
7.30884e-10	0.459729	0.255	0.193	2.0475e-05	Bc	SEPTIN7
2.46941e-09	0.360578	0.374	0.308	6.9178e-05	Bc	HSP90AB1
5.63982e-09	0.428042	0.27	0.212	0.000157994	Bc	RABGAP1L
8.35975e-09	0.768945	0.291	0.242	0.00023419	Bc	SUB1
1.66623e-08	0.453484	0.267	0.212	0.000466778	Bc	ZFAS1
3.05221e-08	0.338904	0.267	0.208	0.000855046	Bc	PSMB9
1.15076e-07	0.334762	0.257	0.202	0.00322374	Bc	ZBTB20
2.41634e-07	0.431381	0.377	0.322	0.00676914	Bc	MT-ND4L
7.34367e-07	0.295963	0.297	0.242	0.0205725	Bc	RNASEK
1.47025e-06	0.275165	0.393	0.34	0.0411876	Bc	HMGB1
2.28241e-06	0.294668	0.334	0.282	0.0639394	Bc	CALM2

## Sheet: Plasma
p_val	avg_log2FC	pct.1	pct.2	p_val_adj	cluster	gene
0	10.5519	0.829	0.018	0	Plasma	IGHG1
0	10.1407	0.752	0.062	0	Plasma	IGKC
0	9.75385	0.636	0.012	0	Plasma	IGHG3
0	9.60876	0.634	0.008	0	Plasma	IGHGP
0	9.08048	0.4	0.005	0	Plasma	IGHG2
0	8.94616	0.328	0.006	0	Plasma	IGHG4
0	8.68419	0.411	0.001	0	Plasma	TNFRSF17
0	8.569	0.777	0.017	0	Plasma	JCHAIN
0	8.5481	0.882	0.012	0	Plasma	MZB1
0	8.49095	0.471	0.009	0	Plasma	IGHA1
0	7.18996	0.677	0.009	0	Plasma	DERL3
0	7.17614	0.634	0.01	0	Plasma	TXNDC5
0	6.109	0.805	0.023	0	Plasma	CD79A
0	5.99486	0.537	0.012	0	Plasma	CD38
0	5.90705	0.321	0.006	0	Plasma	POU2AF1
0	5.09863	0.396	0.013	0	Plasma	EAF2
0	5.03619	0.308	0.013	0	Plasma	IRF4
0	4.96759	0.782	0.044	0	Plasma	UBE2J1
0	4.76175	0.931	0.158	0	Plasma	HSP90B1
0	4.72414	0.501	0.026	0	Plasma	PRDX4
0	4.697	0.754	0.064	0	Plasma	SEC11C
0	4.65519	0.827	0.122	0	Plasma	XBP1
0	4.29435	0.6	0.044	0	Plasma	PDIA4
0	4.26906	0.666	0.059	0	Plasma	MYDGF
0	4.14123	0.662	0.06	0	Plasma	FKBP11
0	4.06805	0.37	0.027	0	Plasma	MAN1A1
0	4.06498	0.251	0.015	0	Plasma	SPATS2
0	4.05303	0.49	0.046	0	Plasma	TENT5C
0	3.861	0.319	0.022	0	Plasma	ELL2
0	3.7172	0.465	0.041	0	Plasma	ITM2C
0	3.70962	0.572	0.057	0	Plasma	SEL1L3
0	3.65261	0.522	0.05	0	Plasma	SDF2L1
0	3.58696	0.604	0.073	0	Plasma	SSR3
0	3.58358	0.505	0.052	0	Plasma	LMAN1
0	3.56655	0.831	0.226	0	Plasma	SSR4
0	3.41557	0.578	0.068	0	Plasma	SPCS3
0	3.16152	0.582	0.089	0	Plasma	PDIA6
0	2.98547	0.516	0.066	0	Plasma	MEF2C
0	2.89578	0.692	0.126	0	Plasma	SPCS2
2.01886e-305	3.46059	0.842	0.244	5.65563e-301	Plasma	PPIB
7.81979e-302	3.20929	0.473	0.06	2.19064e-297	Plasma	SELENOS
5.87274e-300	3.39279	0.456	0.057	1.64519e-295	Plasma	KDELR2
5.78471e-294	2.91764	0.719	0.151	1.62053e-289	Plasma	SPCS1
3.51749e-255	2.92365	0.69	0.159	9.85391e-251	Plasma	SEC61B
5.32912e-240	3.33318	0.398	0.053	1.4929e-235	Plasma	CTSH
7.76086e-230	2.94201	0.602	0.124	2.17413e-225	Plasma	HERPUD1
4.4662e-222	3.01811	0.758	0.24	1.25116e-217	Plasma	SUB1
2.59984e-221	2.73825	0.478	0.078	7.2832e-217	Plasma	LMAN2
1.18919e-217	3.57936	0.257	0.025	3.33141e-213	Plasma	TXNDC11
3.65039e-214	2.97527	0.428	0.067	1.02262e-209	Plasma	HM13
2.21938e-210	3.34275	0.261	0.026	6.21738e-206	Plasma	DNAJB11
9.74265e-210	2.47568	0.681	0.173	2.72931e-205	Plasma	ISG20
2.86474e-200	3.3871	0.259	0.027	8.02529e-196	Plasma	ZBP1
1.75848e-199	2.8871	0.542	0.112	4.9262e-195	Plasma	HSPA5
9.18211e-197	3.07643	0.343	0.046	2.57228e-192	Plasma	MANF
4.16843e-192	2.62401	0.458	0.081	1.16774e-187	Plasma	OSTC
5.14945e-182	2.80117	0.452	0.084	1.44257e-177	Plasma	P4HB
2.8545e-181	3.46005	0.251	0.028	7.9966e-177	Plasma	RRBP1
2.47021e-174	2.58838	0.51	0.109	6.92004e-170	Plasma	RABAC1
1.67232e-165	0.687722	0.957	0.371	4.68484e-161	Plasma	CD74
1.7534e-165	2.5668	0.572	0.145	4.91199e-161	Plasma	MTDH
5.36354e-158	2.72174	0.351	0.058	1.50254e-153	Plasma	ARF4
4.85589e-150	2.89806	0.291	0.043	1.36033e-145	Plasma	ERLEC1
2.20267e-141	2.69502	0.358	0.066	6.17056e-137	Plasma	RPN1
4.5771e-139	2.50635	0.381	0.074	1.28223e-134	Plasma	SELENOK
1.15471e-137	2.43676	0.475	0.115	3.2348e-133	Plasma	SEC61G
2.71291e-133	2.34025	0.574	0.171	7.59994e-129	Plasma	CALR
1.1701e-123	2.39934	0.409	0.093	3.27791e-119	Plasma	FCHSD2
1.70714e-121	2.25025	0.428	0.102	4.78238e-117	Plasma	PRDX5
7.63455e-121	2.15614	0.561	0.175	2.13874e-116	Plasma	TMEM258
2.21834e-119	2.42819	0.39	0.088	6.21446e-115	Plasma	RPN2
6.3829e-117	2.35618	0.347	0.071	1.78811e-112	Plasma	TMED9
9.75947e-114	2.52236	0.283	0.05	2.73402e-109	Plasma	TPD52
1.54814e-112	2.72922	0.257	0.043	4.33697e-108	Plasma	SEC61A1
1.19232e-110	2.57692	0.405	0.101	3.34018e-106	Plasma	NCOA3
4.56131e-109	2.26054	0.377	0.087	1.2778e-104	Plasma	TMED10
4.94395e-108	2.41598	0.317	0.064	1.385e-103	Plasma	IDH2
1.32668e-106	2.12168	0.428	0.111	3.71657e-102	Plasma	COPE
1.82977e-104	2.64064	0.308	0.063	5.12591e-100	Plasma	PIM2
3.94413e-103	2.13393	0.473	0.139	1.10491e-98	Plasma	GSTP1
1.49546e-96	2.66061	0.255	0.048	4.18937e-92	Plasma	HDLBP
1.03727e-94	2.39939	0.343	0.082	2.90582e-90	Plasma	GLCCI1
3.21767e-94	2.21403	0.338	0.079	9.01399e-90	Plasma	DDOST
3.56951e-92	2.34092	0.313	0.071	9.99962e-88	Plasma	RPL22L1
1.79228e-82	2.02548	0.345	0.089	5.02088e-78	Plasma	VOPP1
1.97225e-82	1.69033	0.555	0.213	5.52505e-78	Plasma	SERP1
2.44462e-78	1.97653	0.4	0.122	6.84837e-74	Plasma	PRDX1
5.08479e-72	1.93356	0.456	0.167	1.42445e-67	Plasma	UQCRH
2.7693e-71	2.23093	0.253	0.058	7.75793e-67	Plasma	MRPL52
4.90767e-70	1.89172	0.349	0.102	1.37483e-65	Plasma	ZNF706
3.76159e-61	1.96269	0.276	0.074	1.05377e-56	Plasma	SSR1
1.06247e-58	1.53047	0.495	0.208	2.9764e-54	Plasma	TMBIM6
8.83926e-58	1.78727	0.424	0.163	2.47623e-53	Plasma	CD27
1.26259e-54	1.09947	0.717	0.401	3.53703e-50	Plasma	CYBA
1.63531e-51	1.76156	0.317	0.105	4.58116e-47	Plasma	UQCRQ
2.19627e-50	1.54735	0.52	0.257	6.15264e-46	Plasma	CHCHD2
5.23611e-50	1.60719	0.332	0.113	1.46684e-45	Plasma	TRAM1
2.41246e-48	1.54845	0.3	0.097	6.75828e-44	Plasma	IFNG-AS1
5.85207e-48	1.90452	0.251	0.074	1.6394e-43	Plasma	PRDM1
3.08058e-40	1.88086	0.289	0.104	8.62992e-36	Plasma	BTG2
5.38792e-40	1.33604	0.405	0.176	1.50937e-35	Plasma	KRTCAP2
5.49502e-39	1.59595	0.428	0.201	1.53937e-34	Plasma	LGALS1
5.11988e-36	1.6321	0.261	0.093	1.43428e-31	Plasma	VCP
1.34068e-35	1.53625	0.323	0.134	3.75579e-31	Plasma	PSME2
5.48268e-35	1.66163	0.291	0.114	1.53592e-30	Plasma	CANX
9.5631e-34	1.16508	0.467	0.24	2.67901e-29	Plasma	SSR2
1.24042e-33	1.24622	0.473	0.25	3.47491e-29	Plasma	NME2
2.16709e-33	1.36817	0.328	0.138	6.0709e-29	Plasma	DAD1
3.18209e-32	1.52794	0.253	0.094	8.9143e-28	Plasma	CDK2AP2
8.39317e-25	1.25971	0.287	0.129	2.35126e-20	Plasma	PEBP1
1.37305e-24	0.928594	0.535	0.337	3.84647e-20	Plasma	OST4
1.09676e-22	1.00526	0.531	0.362	3.07245e-18	Plasma	MIF
7.01248e-22	0.80739	0.666	0.537	1.96448e-17	Plasma	SERF2
2.0731e-21	1.15623	0.634	0.518	5.80759e-17	Plasma	GAPDH
2.33738e-20	1.14747	0.263	0.123	6.54794e-16	Plasma	ATP5F1A
2.05559e-19	1.04982	0.36	0.202	5.75852e-15	Plasma	COX7A2
6.62232e-19	0.782333	0.775	0.711	1.85518e-14	Plasma	RPLP0
3.70824e-16	1.07233	0.272	0.143	1.03883e-11	Plasma	ATP5MC3
9.50245e-15	1.89723	0.274	0.158	2.66202e-10	Plasma	MTRNR2L12
3.25432e-13	0.828072	0.403	0.267	9.11667e-09	Plasma	LSP1
1.22087e-12	0.573819	0.563	0.418	3.42014e-08	Plasma	OAZ1
4.24188e-11	0.74321	0.3	0.182	1.18832e-06	Plasma	NDUFA13
1.04218e-07	0.539343	0.225	0.379	0.00291956	Plasma	CRIP1
5.87309e-05	0.485264	0.289	0.214	1	Plasma	COX6A1
0.0030964	0.457913	0.743	0.772	1	Plasma	MT-CO2
0.00231237	0.382313	0.276	0.22	1	Plasma	NDUFA4

## Sheet: NK
p_val	avg_log2FC	pct.1	pct.2	p_val_adj	cluster	gene
0	8.19377	0.316	0.001	0	NK	NCAM1
0	7.6678	0.317	0.002	0	NK	KLRF1
0	6.07834	0.603	0.011	0	NK	TRDC
0	5.93783	0.785	0.037	0	NK	GNLY
0	5.81927	0.596	0.014	0	NK	XCL1
0	5.81065	0.665	0.02	0	NK	XCL2
0	5.76099	0.417	0.008	0	NK	KLRC1
0	5.61759	0.29	0.007	0	NK	KLRC2
0	5.23862	0.708	0.027	0	NK	KLRD1
0	4.74337	0.287	0.012	0	NK	LINC00299
0	3.59082	0.265	0.023	0	NK	PTGDR
0	3.56622	0.581	0.069	0	NK	HOPX
0	3.48121	0.462	0.053	0	NK	IL2RB
0	3.27389	0.588	0.092	0	NK	CMC1
0	3.2599	0.368	0.043	0	NK	MATK
0	3.24549	0.906	0.176	0	NK	NKG7
0	3.2336	0.834	0.157	0	NK	CTSW
0	3.15583	0.765	0.149	0	NK	CD7
0	3.12806	0.294	0.036	0	NK	MCTP2
0	2.90752	0.302	0.045	0	NK	CLIC3
0	2.7707	0.461	0.073	0	NK	KLRK1
0	2.7389	0.824	0.245	0	NK	IFITM2
0	2.62209	0.431	0.079	0	NK	PRF1
0	2.55321	0.872	0.113	0	NK	TYROBP
0	2.53587	0.341	0.07	0	NK	ID2
0	2.50485	0.487	0.094	0	NK	AOAH
0	2.34837	0.373	0.08	0	NK	PLAC8
0	2.31463	0.315	0.07	0	NK	TXK
0	2.28262	0.256	0.055	0	NK	TPST2
0	2.23759	0.31	0.072	0	NK	NCALD
0	2.23516	0.656	0.096	0	NK	FCER1G
0	2.15757	0.563	0.189	0	NK	SELL
0	2.02848	0.4	0.1	0	NK	CD63
0	2.02769	0.57	0.162	0	NK	KLRB1
0	2.02169	0.366	0.09	0	NK	IFITM3
0	1.5698	0.864	0.496	0	NK	IFITM1
0	1.44208	0.549	0.192	0	NK	CST7
0	1.39897	0.631	0.253	0	NK	SRGN
0	1.37302	0.736	0.386	0	NK	HCST
5.40687e-285	2.16031	0.25	0.058	1.51468e-280	NK	PLCB1
3.54625e-256	1.59083	0.447	0.172	9.93447e-252	NK	STK17A
3.04037e-225	1.62828	0.371	0.134	8.51729e-221	NK	GSTP1
8.13181e-219	1.48861	0.346	0.12	2.27805e-214	NK	XBP1
3.25516e-203	1.18872	0.539	0.255	9.11902e-199	NK	GZMA
2.07982e-202	1.43176	0.415	0.17	5.82642e-198	NK	RAP1B
3.58461e-180	1.31783	0.456	0.212	1.00419e-175	NK	JAK1
1.46285e-178	1.49336	0.337	0.128	4.09803e-174	NK	MBP
3.8404e-136	1.30758	0.333	0.143	1.07585e-131	NK	SAMD3
4.83044e-121	1.3965	0.261	0.104	1.3532e-116	NK	BST2
9.09599e-120	0.804399	0.665	0.45	2.54815e-115	NK	BTG1
1.27706e-116	1.05532	0.467	0.262	3.57757e-112	NK	CD44
3.2043e-105	0.872112	0.513	0.306	8.97652e-101	NK	CLIC1
3.64293e-95	1.11795	0.33	0.165	1.02053e-90	NK	UTRN
1.10237e-90	1.21515	0.275	0.127	3.08819e-86	NK	DDIT4
1.23997e-86	1.05079	0.327	0.168	3.47364e-82	NK	LY6E
2.65734e-84	1.0668	0.291	0.142	7.44428e-80	NK	MYO1F
6.90072e-80	1.0547	0.405	0.247	1.93317e-75	NK	H3-3B
8.06294e-79	0.939998	0.349	0.19	2.25875e-74	NK	SEPTIN7
1.29674e-78	0.873688	0.391	0.223	3.63268e-74	NK	ITGB2
1.34615e-63	0.941286	0.334	0.194	3.7711e-59	NK	EIF3G
2.52692e-61	0.798464	0.396	0.248	7.0789e-57	NK	UBB
3.24431e-61	0.376814	0.898	0.823	9.0886e-57	NK	RPS24
4.06992e-56	0.345918	0.908	0.828	1.14015e-51	NK	HLA-B
1.268e-54	0.413079	0.795	0.679	3.55218e-50	NK	PFN1
1.88193e-54	0.927304	0.252	0.135	5.27204e-50	NK	PAXX
3.04397e-50	0.91899	0.263	0.149	8.52738e-46	NK	GZMM
5.64415e-50	0.890516	0.258	0.144	1.58115e-45	NK	POLR2L
2.14901e-48	0.907524	0.264	0.151	6.02023e-44	NK	TGFB1
3.55942e-43	0.76991	0.255	0.147	9.97136e-39	NK	CBLB
2.03023e-42	0.536815	0.477	0.338	5.68748e-38	NK	CCL5
7.71545e-39	0.780786	0.253	0.151	2.16141e-34	NK	PIP4K2A
1.5276e-38	0.695036	0.286	0.178	4.27942e-34	NK	MACF1
9.98518e-37	0.664721	0.352	0.239	2.79725e-32	NK	CD247
5.42642e-36	0.742453	0.26	0.161	1.52016e-31	NK	BIN2
1.39589e-35	0.733861	0.264	0.164	3.91045e-31	NK	IQGAP2
1.32502e-32	0.289677	0.783	0.67	3.71191e-28	NK	HLA-C
4.22619e-32	0.598167	0.319	0.214	1.18393e-27	NK	CIRBP
3.20828e-31	0.718942	0.257	0.165	8.98769e-27	NK	ATM
2.79723e-30	0.57257	0.346	0.242	7.83616e-26	NK	MSN
2.9452e-30	0.651548	0.269	0.175	8.25068e-26	NK	DDX17
3.53499e-29	0.269518	0.374	0.252	9.90293e-25	NK	GZMK
8.35094e-29	0.476015	0.425	0.316	2.33943e-24	NK	RAC2
3.34774e-27	0.596158	0.301	0.207	9.37835e-23	NK	CD96
5.84174e-27	0.579012	0.289	0.197	1.63651e-22	NK	RBM39
2.5529e-25	0.530554	0.373	0.277	7.15171e-21	NK	PNRC1
4.23757e-24	0.540998	0.31	0.221	1.18711e-19	NK	NCL
8.48523e-24	0.632913	0.259	0.178	2.37705e-19	NK	H3-3A
8.51207e-24	0.480227	0.376	0.281	2.38457e-19	NK	EVL
2.41174e-23	0.476248	0.358	0.265	6.75626e-19	NK	LSP1
2.22395e-22	0.587816	0.252	0.172	6.23017e-18	NK	FUS
2.98112e-22	0.547536	0.257	0.176	8.35132e-18	NK	PARP8
1.46002e-21	0.387922	0.533	0.447	4.0901e-17	NK	DDX5
5.18114e-21	0.54491	0.25	0.172	1.45145e-16	NK	TPI1
4.48397e-20	0.465295	0.363	0.279	1.25614e-15	NK	SRSF5
6.17099e-20	0.469112	0.292	0.211	1.72874e-15	NK	RABGAP1L
8.18612e-19	0.434803	0.36	0.276	2.29326e-14	NK	LCP1
4.69439e-17	0.373698	0.304	0.227	1.31509e-12	NK	SSR4
9.53689e-17	0.466576	0.274	0.202	2.67166e-12	NK	ELOB
2.91714e-16	0.373944	0.342	0.262	8.17206e-12	NK	CCND3
4.17361e-14	0.258084	0.566	0.492	1.1692e-09	NK	CALM1
1.79984e-13	0.390152	0.39	0.321	5.04207e-09	NK	MT-ND4L
6.4226e-13	0.397831	0.258	0.196	1.79923e-08	NK	SEPTIN6
3.84252e-12	0.381924	0.264	0.203	1.07644e-07	NK	EDF1
1.23034e-11	0.324081	0.376	0.312	3.44667e-07	NK	HSP90AA1
4.48715e-11	0.357709	0.26	0.202	1.25703e-06	NK	DOCK10
1.35935e-10	0.369012	0.251	0.196	3.80808e-06	NK	N4BP2L2
4.49933e-10	0.29119	0.411	0.352	1.26044e-05	NK	HNRNPA2B1
1.8502e-08	0.366665	0.266	0.217	0.000518316	NK	MT-ATP8
6.69836e-08	0.305186	0.27	0.222	0.00187648	NK	HNRNPK
7.7877e-08	0.350235	0.302	0.256	0.00218165	NK	CD2
8.33252e-08	0.34437	0.341	0.298	0.00233427	NK	H3F3B
2.60868e-07	0.267339	0.328	0.28	0.00730796	NK	LIMD2
3.64521e-07	0.283202	0.257	0.211	0.0102117	NK	RNF213
4.43219e-07	0.278858	0.483	0.439	0.0124163	NK	FXYD5

## Sheet: CD8_TEM1
p_val	avg_log2FC	pct.1	pct.2	p_val_adj	cluster	gene
0	4.34683	0.295	0.017	0	CD8_TEM1	GZMH
0	3.82643	0.466	0.038	0	CD8_TEM1	CD8A
0	3.59602	0.469	0.044	0	CD8_TEM1	CD8B
0	3.49	0.876	0.089	0	CD8_TEM1	NKG7
0	3.11259	0.397	0.031	0	CD8_TEM1	CCL4
0	3.09543	0.735	0.117	0	CD8_TEM1	CST7
0	3.04613	0.963	0.242	0	CD8_TEM1	CCL5
0	2.92939	0.394	0.059	0	CD8_TEM1	AOAH
0	2.72374	0.317	0.047	0	CD8_TEM1	KLRK1
0	2.55355	0.36	0.066	0	CD8_TEM1	CMC1
0	2.44028	0.297	0.057	0	CD8_TEM1	PRF1
0	2.34157	0.747	0.176	0	CD8_TEM1	GZMK
0	2.30761	0.458	0.103	0	CD8_TEM1	GZMM
0	2.2541	0.735	0.187	0	CD8_TEM1	GZMA
0	2.16726	0.543	0.118	0	CD8_TEM1	CTSW
0	2.12065	0.254	0.069	0	CD8_TEM1	DUSP2
0	1.79963	0.369	0.114	0	CD8_TEM1	SAMD3
0	1.77565	0.41	0.144	0	CD8_TEM1	KLRG1
0	1.73806	0.328	0.104	0	CD8_TEM1	SYNE1
0	1.64794	0.285	0.096	0	CD8_TEM1	PYHIN1
0	1.53895	0.324	0.115	0	CD8_TEM1	LYAR
0	1.48994	0.346	0.135	0	CD8_TEM1	THEMIS
0	1.41701	0.313	0.124	0	CD8_TEM1	CBLB
0	1.3796	0.321	0.13	0	CD8_TEM1	LITAF
0	1.34929	0.468	0.211	0	CD8_TEM1	FYN
0	1.34752	0.348	0.146	0	CD8_TEM1	PPP2R5C
0	1.29914	0.37	0.162	0	CD8_TEM1	PLAAT4
0	1.22684	0.258	0.115	0	CD8_TEM1	IKZF3
0	1.20718	0.275	0.124	0	CD8_TEM1	ATXN1
0	1.14986	0.31	0.152	0	CD8_TEM1	PITPNC1
0	1.14074	0.665	0.353	0	CD8_TEM1	HCST
0	1.11995	0.275	0.106	0	CD8_TEM1	MT2A
0	1.10028	0.315	0.157	0	CD8_TEM1	PARP8
0	1.05103	0.405	0.21	0	CD8_TEM1	PRKCH
0	0.997883	0.355	0.185	0	CD8_TEM1	PSMB9
0	0.929391	0.708	0.447	0	CD8_TEM1	PTPRC
0	0.814322	0.861	0.643	0	CD8_TEM1	HLA-C
0	0.79326	0.843	0.633	0	CD8_TEM1	HLA-A
0	0.766858	0.816	0.564	0	CD8_TEM1	IL32
0	0.758592	0.505	0.315	0	CD8_TEM1	CD3D
0	0.722001	0.945	0.812	0	CD8_TEM1	HLA-B
0	0.596454	0.808	0.662	0	CD8_TEM1	PFN1
0	0.473205	1	0.986	0	CD8_TEM1	B2M
2.07827e-307	0.583916	0.733	0.58	5.82207e-303	CD8_TEM1	SH3BGRL3
3.80963e-299	0.853202	0.416	0.244	1.06723e-294	CD8_TEM1	CD99
2.84919e-283	0.959888	0.385	0.225	7.98173e-279	CD8_TEM1	CXCR4
9.53858e-268	1.07956	0.26	0.128	2.67214e-263	CD8_TEM1	MYO1F
1.33803e-267	0.633478	0.573	0.398	3.74836e-263	CD8_TEM1	CD3E
7.30862e-255	0.931611	0.302	0.161	2.04744e-250	CD8_TEM1	STK17A
1.20084e-243	0.996101	0.267	0.137	3.36403e-239	CD8_TEM1	GUK1
1.27338e-242	0.76822	0.391	0.235	3.56724e-238	CD8_TEM1	CD2
2.51478e-237	0.936093	0.295	0.16	7.04491e-233	CD8_TEM1	WIPF1
1.65843e-230	0.980716	0.262	0.137	4.64591e-226	CD8_TEM1	PIP4K2A
9.6041e-230	0.874562	0.346	0.204	2.69049e-225	CD8_TEM1	TC2N
1.63789e-226	0.577374	0.543	0.38	4.58838e-222	CD8_TEM1	CYBA
2.40115e-215	0.823563	0.331	0.194	6.72658e-211	CD8_TEM1	RABGAP1L
3.92901e-204	0.32939	0.979	0.944	1.10067e-199	CD8_TEM1	TMSB4X
3.46214e-202	0.67378	0.407	0.261	9.69883e-198	CD8_TEM1	TRBC2
3.14796e-184	0.977101	0.272	0.158	8.8187e-180	CD8_TEM1	PTPRCAP-CORO1B
6.09266e-182	0.659519	0.435	0.299	1.7068e-177	CD8_TEM1	PPDPF
1.87268e-176	0.759297	0.319	0.195	5.24614e-172	CD8_TEM1	RNF213
2.9626e-173	0.753768	0.303	0.183	8.29942e-169	CD8_TEM1	CD3G
4.46168e-173	0.703113	0.39	0.261	1.2499e-168	CD8_TEM1	LCP1
2.59399e-170	0.762294	0.296	0.178	7.26681e-166	CD8_TEM1	SEPTIN7
1.94155e-167	0.610318	0.426	0.294	5.43907e-163	CD8_TEM1	CLIC1
3.51815e-165	0.676342	0.334	0.211	9.85575e-161	CD8_TEM1	ITGB2
5.23286e-155	0.739262	0.302	0.189	1.46593e-150	CD8_TEM1	CLEC2D
1.91269e-152	0.694744	0.343	0.225	5.35821e-148	CD8_TEM1	CDC42SE2
6.99377e-148	0.574323	0.424	0.299	1.95924e-143	CD8_TEM1	MYL12B
5.77305e-138	0.627743	0.336	0.222	1.61726e-133	CD8_TEM1	LIME1
1.18689e-137	0.552072	0.393	0.271	3.32497e-133	CD8_TEM1	SKAP1
2.36627e-136	0.604448	0.353	0.238	6.62886e-132	CD8_TEM1	LCK
1.82675e-133	0.41411	0.617	0.503	5.11745e-129	CD8_TEM1	CFL1
3.60311e-123	0.252918	0.37	0.247	1.00938e-118	CD8_TEM1	SRGN
7.26803e-121	0.666334	0.291	0.191	2.03607e-116	CD8_TEM1	RESF1
2.04346e-117	0.588509	0.334	0.229	5.72456e-113	CD8_TEM1	GIMAP4
7.30135e-117	0.570638	0.348	0.242	2.0454e-112	CD8_TEM1	PSME1
2.72578e-115	0.436973	0.519	0.407	7.636e-111	CD8_TEM1	CORO1A
2.38836e-114	0.364289	0.627	0.516	6.69077e-110	CD8_TEM1	HLA-E
1.18197e-112	0.569966	0.341	0.238	3.31116e-108	CD8_TEM1	UBB
3.87011e-112	0.701918	0.261	0.169	1.08417e-107	CD8_TEM1	FLNA
2.51559e-103	0.388394	0.584	0.48	7.04717e-99	CD8_TEM1	CALM1
5.64608e-100	0.613847	0.253	0.165	1.58169e-95	CD8_TEM1	RAP1B
4.51654e-96	0.480922	0.367	0.268	1.26526e-91	CD8_TEM1	IL2RG
1.87858e-93	0.493904	0.351	0.254	5.26265e-89	CD8_TEM1	LSP1
3.32311e-92	0.373336	0.539	0.439	9.30937e-88	CD8_TEM1	TMA7
9.45152e-91	0.487363	0.372	0.277	2.64775e-86	CD8_TEM1	YWHAZ
2.39098e-90	0.543308	0.307	0.217	6.69809e-86	CD8_TEM1	UBL5
7.57332e-89	0.358249	0.537	0.436	2.12159e-84	CD8_TEM1	MYL6
5.96429e-88	0.33222	0.641	0.555	1.67084e-83	CD8_TEM1	ATP5F1E
1.0583e-85	0.448624	0.401	0.306	2.96472e-81	CD8_TEM1	RAC2
2.50901e-84	0.438104	0.396	0.301	7.02873e-80	CD8_TEM1	HSP90AA1
4.25138e-83	0.578498	0.256	0.175	1.19098e-78	CD8_TEM1	CAP1
1.42179e-81	0.479933	0.359	0.27	3.983e-77	CD8_TEM1	YWHAB
2.27038e-77	0.509898	0.317	0.233	6.36023e-73	CD8_TEM1	MSN
3.09272e-77	0.508172	0.281	0.199	8.66394e-73	CD8_TEM1	CD96
1.23469e-76	0.395248	0.385	0.292	3.45887e-72	CD8_TEM1	GIMAP7
7.3927e-75	0.381794	0.427	0.336	2.07099e-70	CD8_TEM1	ARPC2
6.45201e-73	0.307422	0.628	0.546	1.80746e-68	CD8_TEM1	MYL12A
1.48968e-72	0.459973	0.29	0.208	4.17319e-68	CD8_TEM1	SYNE2
3.66205e-71	0.322034	0.531	0.441	1.02589e-66	CD8_TEM1	ARHGDIB
1.05901e-68	0.501475	0.25	0.176	2.9667e-64	CD8_TEM1	FNBP1
4.36106e-68	0.452403	0.348	0.267	1.22171e-63	CD8_TEM1	MYH9
2.80449e-63	0.346308	0.464	0.381	7.85651e-59	CD8_TEM1	UBC
1.4065e-62	0.420398	0.417	0.338	3.94016e-58	CD8_TEM1	ZFP36L2
6.08842e-62	0.406339	0.313	0.235	1.70561e-57	CD8_TEM1	STK4
1.17159e-59	0.270784	0.497	0.407	3.2821e-55	CD8_TEM1	OAZ1
1.19955e-59	0.472172	0.264	0.194	3.36043e-55	CD8_TEM1	ELOB
7.16272e-58	0.445406	0.274	0.204	2.00657e-53	CD8_TEM1	APBB1IP
1.61507e-57	0.465462	0.255	0.187	4.52445e-53	CD8_TEM1	PSMA7
3.20811e-56	0.253656	0.603	0.527	8.98719e-52	CD8_TEM1	SERF2
1.71346e-54	0.446271	0.25	0.184	4.8001e-50	CD8_TEM1	KLF6
1.42932e-53	0.350121	0.375	0.3	4.00409e-49	CD8_TEM1	SRP14
4.89277e-52	0.417815	0.272	0.204	1.37066e-47	CD8_TEM1	TRBC1
2.4819e-51	0.341765	0.303	0.233	6.9528e-47	CD8_TEM1	SUB1
2.46609e-49	0.431429	0.255	0.191	6.9085e-45	CD8_TEM1	SRSF7
1.5363e-44	0.358229	0.338	0.271	4.30379e-40	CD8_TEM1	AHNAK
1.01917e-42	0.347391	0.297	0.234	2.85511e-38	CD8_TEM1	H3F3A
1.67082e-42	0.30562	0.395	0.329	4.68064e-38	CD8_TEM1	OST4
2.63292e-42	0.300132	0.398	0.332	7.37585e-38	CD8_TEM1	HMGB1
3.65105e-42	0.371049	0.281	0.22	1.0228e-37	CD8_TEM1	CAPZB
6.84356e-41	0.312599	0.356	0.29	1.91716e-36	CD8_TEM1	H3F3B
1.57175e-38	0.311068	0.322	0.26	4.4031e-34	CD8_TEM1	CD44
3.28555e-38	0.326085	0.284	0.224	9.20413e-34	CD8_TEM1	ANKRD44
2.02537e-37	0.271883	0.363	0.298	5.67388e-33	CD8_TEM1	FYB1
1.15798e-35	0.321938	0.312	0.253	3.24396e-31	CD8_TEM1	UQCR11
1.27451e-35	0.321303	0.268	0.212	3.57042e-31	CD8_TEM1	JAK1
5.76556e-35	0.31617	0.309	0.251	1.61516e-30	CD8_TEM1	CHCHD2
6.37035e-35	0.250506	0.298	0.24	1.78459e-30	CD8_TEM1	PPIB
6.08587e-33	0.290253	0.311	0.254	1.7049e-28	CD8_TEM1	SON
2.76499e-32	0.276541	0.316	0.259	7.74585e-28	CD8_TEM1	TRAC
2.17655e-30	0.259053	0.501	0.449	6.09737e-26	CD8_TEM1	BTG1
3.75043e-28	0.290222	0.28	0.229	1.05065e-23	CD8_TEM1	ETS1
5.70027e-27	0.299799	0.281	0.232	1.59687e-22	CD8_TEM1	TPM3
1.01859e-24	0.274187	0.25	0.204	2.85349e-20	CD8_TEM1	TMBIM6
1.16173e-23	0.280749	0.257	0.212	3.25447e-19	CD8_TEM1	CDC42
1.05997e-22	0.261828	0.268	0.223	2.9694e-18	CD8_TEM1	ANXA1
4.99304e-21	0.272797	0.259	0.218	1.39875e-16	CD8_TEM1	NCL
1.23292e-08	0.31414	0.277	0.257	0.00034539	CD8_TEM1	LINC00486

[truncated: 13 more sheets: CD8_TEM2, CD8_TCM, Tc_naive, CD4_naive, CD4_act, CD4_TCM1, CD4_TCM2, CD4_TCM3, CD4_TEM1, CD4_TEM2, Treg, Tc_stressed, stressed]
