# Supplementary material for: A CSF disease-associated macrophage signature defines progressive multiple sclerosis
Source: J Neuroinflammation. 2026 May 13;23:156. doi: 10.1186/s12974-026-03861-9 (PMC13179637; doi:10.1186/s12974-026-03861-9)
Supplement: Supplementary file 3 — Supplementary Material 3. [file 12974_2026_3861_MOESM3_ESM.xlsx]

## Sheet: PMS vs RRMS
p_val	avg_log2FC	pct.1	pct.2	p_val_adj	gene
8.75112e-153	2.96319	0.865	0.362	2.45154e-148	MT-ND4L
4.07623e-143	6.51622	0.695	0.115	1.14191e-138	MTRNR2L12
2.08347e-137	2.1344	0.929	0.715	5.83663e-133	HLA-DRB5
8.60271e-119	1.68716	0.997	0.994	2.40996e-114	CD74
7.48697e-107	1.55934	0.965	0.857	2.0974e-102	MT-CO2
1.03238e-105	10.1502	0.495	0	2.89212e-101	CPEB1
4.80917e-97	1.28628	0.972	0.866	1.34724e-92	HLA-B
2.36444e-89	-1.29177	0.652	0.924	6.62374e-85	RPS29
3.1856e-87	9.77041	0.428	0	8.92414e-83	IGHD
6.54208e-87	1.5427	0.862	0.588	1.8327e-82	FXYD5
4.73513e-86	1.44349	0.958	0.96	1.3265e-81	HLA-DRB1
6.40272e-85	1.46095	0.917	0.712	1.79366e-80	MT-ATP6
1.82045e-84	10.8915	0.417	0	5.0998e-80	FP236383.3
4.72352e-83	1.36605	0.959	0.949	1.32325e-78	HLA-DPA1
8.55322e-83	1.26279	0.935	0.713	2.3961e-78	HLA-C
9.65252e-83	-4.01476	0.097	0.444	2.70406e-78	LINC00486
3.96768e-81	1.59384	0.892	0.816	1.11151e-76	HLA-DQB1
4.61389e-81	-0.980435	0.794	0.979	1.29253e-76	RPS2
2.02392e-78	-1.78162	0.611	0.893	5.66981e-74	RPL13A
2.10675e-73	3.79784	0.474	0.084	5.90184e-69	INO80D
2.28653e-73	1.45058	0.904	0.725	6.40549e-69	RPS26
3.28885e-69	1.09531	0.959	0.953	9.21338e-65	CST3
3.90156e-69	-0.817083	0.682	0.984	1.09298e-64	RPL39
6.14734e-68	1.1854	0.947	0.929	1.72212e-63	RPLP0
4.74478e-65	-3.2447	0.054	0.334	1.3292e-60	TGM1
1.41792e-62	1.20908	0.925	0.776	3.97216e-58	MT-ND3
8.19039e-61	-1.49667	0.702	0.907	2.29446e-56	RPL27A
1.23592e-60	9.63682	0.318	0	3.46229e-56	AL138963.4
4.20146e-58	2.74131	0.528	0.168	1.177e-53	MT-ATP8
1.71637e-57	1.08813	0.896	0.826	4.80825e-53	RHOA
5.6347e-57	-4.19002	0.03	0.257	1.57851e-52	MCF2L2
9.75807e-57	1.06836	0.977	0.984	2.73363e-52	HLA-DRA
1.06763e-56	-1.78848	0.184	0.513	2.99087e-52	H3-3B
4.62609e-56	-4.50552	0.01	0.207	1.29595e-51	AP003086.1
1.73521e-55	1.45963	0.774	0.481	4.86101e-51	AHNAK
4.33644e-55	0.974239	0.978	0.904	1.21481e-50	MT-CO1
1.13343e-54	-1.78911	0.143	0.457	3.1752e-50	TEX14
1.05202e-51	-1.57403	0.196	0.519	2.94712e-47	GPX1
1.63458e-51	-0.604608	0.598	0.899	4.57912e-47	FOS
1.69405e-51	1.93781	0.586	0.274	4.74572e-47	LSP1
2.5341e-51	-1.95851	0.475	0.744	7.09904e-47	RPS17
4.8434e-51	0.610361	0.948	0.972	1.35683e-46	TYROBP
8.35072e-51	1.28415	0.729	0.471	2.33937e-46	YWHAB
1.59343e-49	1.5569	0.785	0.612	4.46383e-45	CYBB
3.26284e-49	0.916284	0.994	0.99	9.14052e-45	ACTB
9.07803e-49	-1.4336	0.354	0.66	2.54312e-44	RPS20
1.88742e-48	-0.717905	0.432	0.778	5.28743e-44	DUSP1
1.37293e-47	0.849174	0.973	0.969	3.84613e-43	RPL19
1.1748e-46	1.0089	0.941	0.951	3.29109e-42	GAPDH
7.3924e-46	1.22396	0.781	0.562	2.07091e-41	CALM1
3.14043e-45	1.21679	0.897	0.846	8.79761e-41	IFI30
3.99455e-45	1.06204	0.948	0.951	1.11903e-40	PSAP
3.10994e-44	0.681978	0.932	0.959	8.71218e-40	FCER1G
7.45812e-44	0.911006	0.892	0.824	2.08932e-39	PPIA
1.02053e-43	0.927343	0.923	0.84	2.8589e-39	ACTG1
1.7129e-43	-1.10014	0.122	0.397	4.79851e-39	CCL3
2.71181e-43	1.03154	0.86	0.749	7.59688e-39	PABPC1
3.55959e-43	0.861513	0.944	0.929	9.97183e-39	RPL7A
1.6338e-42	-0.749579	0.782	0.949	4.57692e-38	RPL37A
3.88587e-42	-0.708133	0.382	0.696	1.08859e-37	CEBPD
2.22789e-41	-1.41108	0.281	0.568	6.24121e-37	FOXN3
3.09787e-41	-0.670523	0.614	0.879	8.67837e-37	YBX1
6.00279e-41	0.801935	0.897	0.866	1.68162e-36	HLA-DMA
6.20469e-41	0.834356	0.907	0.925	1.73818e-36	C1QC
1.30394e-40	0.790258	0.946	0.951	3.65287e-36	RPL18
4.80351e-40	1.20554	0.835	0.613	1.34565e-35	VIM
5.17622e-40	2.38932	0.381	0.107	1.45007e-35	HIST1H4C
6.27077e-40	1.33888	0.719	0.524	1.75669e-35	ALDOA
1.06515e-39	1.06532	0.801	0.632	2.98391e-35	HCST
1.28759e-39	0.802144	0.952	0.968	3.60706e-35	RPL8
3.51003e-39	1.07096	0.888	0.722	9.833e-35	MT-CYB
6.76952e-39	1.2012	0.728	0.551	1.89641e-34	TMBIM6
8.46206e-39	1.03785	0.877	0.765	2.37056e-34	SH3BGRL3
9.57575e-39	0.765555	0.967	0.953	2.68255e-34	RPS3
5.05164e-38	-5.90501	0.002	0.126	1.41517e-33	AC120193.1
3.32449e-36	0.750438	0.919	0.909	9.31323e-32	NACA
4.22138e-36	1.07328	0.688	0.446	1.18258e-31	CD37
7.30003e-36	1.99777	0.405	0.138	2.04503e-31	MT-ND6
1.08327e-35	-1.42693	0.191	0.449	3.03466e-31	PEAK1
2.20245e-35	1.22082	0.668	0.45	6.16995e-31	ARHGDIB
2.27724e-35	1.04095	0.803	0.706	6.37945e-31	CSF1R
2.8357e-35	0.876691	0.857	0.725	7.94394e-31	HLA-E
3.49229e-35	-1.34972	0.175	0.432	9.7833e-31	H3-3A
4.54289e-35	0.675548	0.967	0.947	1.27265e-30	RPL30
4.55114e-35	-2.49203	0.03	0.191	1.27496e-30	HIF1A-AS3
5.48324e-35	1.10209	0.702	0.475	1.53608e-30	IFITM2
5.58311e-35	4.57402	0.223	0.015	1.56405e-30	HIST1H1E
2.63274e-34	0.783823	0.991	0.999	7.37536e-30	EEF1A1
4.83007e-34	-0.925583	0.581	0.778	1.35309e-29	APOE
1.63458e-33	-0.929052	0.674	0.86	4.57912e-29	RPL23
1.83562e-33	0.970003	0.771	0.582	5.14231e-29	SARAF
2.70104e-33	1.04079	0.655	0.385	7.5667e-29	H3F3A
1.34628e-32	7.83404	0.183	0	3.77147e-28	FP671120.4
1.43889e-32	0.705512	0.941	0.937	4.03092e-28	RPS7
1.96864e-32	1.61895	0.518	0.274	5.51493e-28	CX3CR1
3.31813e-32	0.658603	0.976	0.988	9.2954e-28	RPS23
3.44077e-32	1.13908	0.595	0.35	9.63898e-28	NCL
4.05264e-32	0.941601	0.71	0.515	1.13531e-27	MYL12A
4.23542e-32	-1.14591	0.466	0.691	1.18651e-27	DOCK4
4.29355e-32	1.30175	0.532	0.284	1.20279e-27	CDC37
4.73734e-32	0.798533	0.927	0.899	1.32712e-27	RPL5
5.75791e-32	-0.584122	0.803	0.949	1.61302e-27	RPL36A
9.11999e-32	0.682366	0.937	0.929	2.55487e-27	RPL14
1.32776e-31	0.905332	0.848	0.729	3.71958e-27	ITGB2
1.90927e-31	-1.87067	0.088	0.285	5.34863e-27	H4C3
2.45359e-31	0.949451	0.906	0.893	6.87349e-27	CD14
2.79303e-31	1.47849	0.548	0.325	7.8244e-27	FCGR2B
4.3298e-31	0.907306	0.817	0.674	1.21295e-26	HSPA8
5.08167e-31	-0.812812	0.728	0.887	1.42358e-26	RPL38
1.17697e-30	0.879034	0.826	0.712	3.29716e-26	HLA-DQA1
1.50616e-30	0.981371	0.742	0.59	4.21937e-26	TPI1
1.68385e-30	0.871358	0.818	0.732	4.71712e-26	CLIC1
2.11406e-30	0.899714	0.746	0.554	5.92234e-26	MSN
2.37267e-30	0.972954	0.701	0.497	6.64681e-26	TLN1
4.85888e-30	0.581936	0.969	0.976	1.36117e-25	RPL28
1.99732e-29	1.2545	0.69	0.496	5.5953e-25	TIMP1
2.16404e-29	-3.4324	0.014	0.134	6.06235e-25	LINC00513
3.21693e-29	-0.801593	0.883	0.976	9.0119e-25	RPL21
4.62352e-29	0.907188	0.811	0.718	1.29523e-24	TREM2
7.11201e-29	1.44743	0.454	0.215	1.99236e-24	MYH9
7.33702e-29	0.750116	0.84	0.751	2.05539e-24	EEF1D
7.58701e-29	0.96104	0.684	0.5	2.12542e-24	CD99
7.74008e-29	0.749855	0.903	0.81	2.16831e-24	EEF2
8.24209e-29	0.668031	0.87	0.824	2.30894e-24	COX4I1
1.09516e-28	1.2222	0.705	0.528	3.06798e-24	MT-ND5
1.51442e-28	7.67207	0.162	0	4.24251e-24	AL133415.1
2.41204e-28	0.648769	0.937	0.941	6.75709e-24	RPL29
2.54444e-28	5.3222	0.167	0.003	7.12801e-24	RETN
2.9338e-28	-1.26282	0.683	0.807	8.21874e-24	RPL7
5.40628e-28	-6.91688	0	0.087	1.51452e-23	AC097448.1
5.8957e-28	0.814438	0.778	0.672	1.65162e-23	ATP6V0C
5.95361e-28	-3.57111	0.03	0.162	1.66784e-23	MTRNR2L1
6.20092e-28	0.859686	0.716	0.516	1.73712e-23	PPIB
9.80873e-28	0.726066	0.955	0.976	2.74782e-23	RPS4X
2.32421e-27	0.685096	0.927	0.924	6.51105e-23	RPS5
3.21949e-27	6.95637	0.154	0	9.01909e-23	ABCB1
4.01947e-27	0.71352	0.828	0.726	1.12601e-22	RNASEK
4.49805e-27	-6.96342	0	0.084	1.26008e-22	ELMO1-AS1
4.82722e-27	0.684363	0.883	0.849	1.3523e-22	CFL1
5.07902e-27	0.710603	0.846	0.796	1.42284e-22	ARPC3
7.02877e-27	4.15953	0.179	0.013	1.96904e-22	KLRG1
7.8218e-27	1.49327	0.405	0.176	2.1912e-22	FLNA
8.19357e-27	6.92675	0.152	0	2.29535e-22	NAPSA
1.7522e-26	1.92481	0.304	0.096	4.90862e-22	RAC2
1.97281e-26	0.622951	0.973	0.982	5.52663e-22	RPL11
2.0594e-26	0.898921	0.673	0.499	5.76919e-22	CNBP
2.2218e-26	0.953269	0.866	0.76	6.22415e-22	EMP3
6.37321e-26	0.535873	0.944	0.943	1.78539e-21	HLA-DPB1
6.37324e-26	0.563884	0.966	0.984	1.7854e-21	RPS13
6.43221e-26	0.751313	0.804	0.719	1.80192e-21	ANXA5
1.17002e-25	-1.01041	0.32	0.532	3.27769e-21	JUN
1.89686e-25	1.16747	0.511	0.284	5.31386e-21	RCSD1
2.35053e-25	0.539575	0.957	0.974	6.58478e-21	FAU
2.59128e-25	-0.990866	0.257	0.487	7.2592e-21	JUND
2.65394e-25	1.03923	0.567	0.357	7.43473e-21	GPSM3
2.72325e-25	-0.966802	0.722	0.869	7.62891e-21	RPL31
3.10028e-25	5.00821	0.153	0.004	8.68511e-21	SLC26A3
3.15561e-25	-0.536053	0.468	0.738	8.84012e-21	RAC1
3.51355e-25	0.810825	0.759	0.615	9.84287e-21	TPM3
5.4156e-25	-1.21747	0.23	0.444	1.51712e-20	LINC-PINT
5.95723e-25	1.24227	0.653	0.496	1.66886e-20	FGL2
6.06932e-25	-1.97721	0.056	0.204	1.70026e-20	ABHD15-AS1
6.96378e-25	0.656682	0.852	0.772	1.95083e-20	ARPC1B
7.07883e-25	1.13953	0.701	0.565	1.98306e-20	A2M
7.12347e-25	0.673018	0.879	0.879	1.99557e-20	GABARAP
1.23043e-24	0.455802	0.999	0.996	3.44691e-20	B2M
1.72084e-24	0.982963	0.634	0.456	4.82075e-20	SYNGR2
1.82035e-24	-1.07472	0.271	0.49	5.09952e-20	GAB2
1.82456e-24	-5.37846	0.001	0.081	5.11134e-20	SPDYE2
2.72191e-24	0.606376	0.938	0.984	7.62517e-20	RPL12
3.95899e-24	1.39905	0.347	0.132	1.10907e-19	C9orf16
4.07322e-24	1.13034	0.622	0.425	1.14107e-19	PTPRC
5.22126e-24	-5.37846	0.001	0.079	1.46268e-19	AC011933.4
6.14988e-24	0.785738	0.788	0.706	1.72283e-19	TSPO
6.62487e-24	-0.839233	0.392	0.615	1.85589e-19	QKI
7.21276e-24	-7.25293	0	0.074	2.02058e-19	AC114760.2
1.14265e-23	0.990873	0.595	0.407	3.20101e-19	PTPN6
1.26687e-23	0.586559	0.946	0.985	3.54902e-19	PTMA
2.07507e-23	9.59882	0.134	0	5.8131e-19	TNR
3.1661e-23	0.603986	0.932	0.928	8.86951e-19	RPL6
3.84107e-23	0.740693	0.803	0.731	1.07604e-18	GRN
4.19162e-23	-0.993448	0.192	0.4	1.17424e-18	TMEM176B
4.52381e-23	-0.373977	0.228	0.475	1.2673e-18	EGR1
4.9342e-23	0.781395	0.727	0.625	1.38227e-18	EIF3K
6.95232e-23	0.615513	0.914	0.885	1.94762e-18	EEF1B2
8.35275e-23	1.08786	0.333	0.124	2.33994e-18	RAMP1
9.17368e-23	-1.21639	0.247	0.447	2.56992e-18	ELL2
9.8685e-23	-0.951501	0.439	0.621	2.76456e-18	KLF2
1.07265e-22	1.12489	0.525	0.329	3.00492e-18	TKT
1.44289e-22	1.21695	0.444	0.237	4.0421e-18	KDELR1
1.83524e-22	0.52949	0.95	0.99	5.14124e-18	RPS15
2.18556e-22	-2.05486	0.013	0.109	6.12262e-18	IGKC
2.19185e-22	0.49745	0.702	0.431	6.14025e-18	H3F3B
2.24752e-22	-1.12776	0.102	0.271	6.29621e-18	OTUD1
2.3035e-22	-3.65599	0.007	0.093	6.45302e-18	MMP24
2.50441e-22	0.740184	0.858	0.719	7.01585e-18	MT-ND1
3.04801e-22	0.639658	0.872	0.9	8.53868e-18	MYL6
3.0973e-22	2.09632	0.238	0.065	8.67679e-18	JUP
3.16314e-22	2.14384	0.305	0.116	8.86123e-18	MGLL
3.77892e-22	-2.70861	0.021	0.125	1.05863e-17	AC079921.1
3.89513e-22	1.07595	0.48	0.269	1.09118e-17	HNRNPF
4.03693e-22	0.587176	0.928	0.924	1.13091e-17	ITM2B
4.76407e-22	-6.63	0	0.068	1.33461e-17	AL138999.2
4.8939e-22	0.503455	0.976	0.978	1.37098e-17	RPS12
4.97911e-22	-1.24132	0.271	0.472	1.39485e-17	FMNL2
5.29146e-22	1.61814	0.363	0.169	1.48235e-17	FDFT1
5.67833e-22	0.749778	0.813	0.706	1.59073e-17	HSP90AB1
7.59379e-22	-0.576634	0.356	0.621	2.12732e-17	RPL36AL
9.65618e-22	-0.609898	0.267	0.507	2.70508e-17	CHCHD10
1.0167e-21	-0.765513	0.494	0.685	2.84819e-17	SIPA1L1
1.13503e-21	1.10554	0.486	0.287	3.17967e-17	WAS
1.35885e-21	-6.71406	0	0.066	3.80669e-17	AC018682.1
1.48529e-21	-0.715567	0.439	0.651	4.16089e-17	TYMP
1.70643e-21	0.859087	0.682	0.534	4.78039e-17	CORO1A
2.06305e-21	1.67347	0.414	0.225	5.77944e-17	CYP51A1
2.62945e-21	1.04923	0.535	0.346	7.36615e-17	GLIPR1
2.8324e-21	0.569364	0.927	0.937	7.93468e-17	RACK1
2.9028e-21	-1.18374	0.197	0.387	8.1319e-17	SNHG5
4.86411e-21	0.836906	0.641	0.484	1.36263e-16	MYL12B
6.94238e-21	-0.760455	0.523	0.691	1.94484e-16	IER2
7.61202e-21	0.903038	0.827	0.668	2.13243e-16	S100A4
8.08314e-21	-5.04504	0.001	0.069	2.26441e-16	AC087286.2
9.71164e-21	0.684345	0.913	0.944	2.72062e-16	S100A11
1.09828e-20	-6.50971	0	0.063	3.07672e-16	AC131568.1
1.09828e-20	-6.50971	0	0.063	3.07672e-16	AF228727.1
1.16582e-20	0.923725	0.526	0.319	3.26594e-16	ANXA1
1.39949e-20	-1.19105	0.152	0.331	3.92054e-16	CDK2AP1
1.80968e-20	-2.09126	0.039	0.156	5.06965e-16	NAPSB
2.06044e-20	1.12664	0.448	0.247	5.77212e-16	ARL6IP5
2.23866e-20	1.31776	0.382	0.191	6.27138e-16	GIMAP4
2.25096e-20	1.03279	0.512	0.325	6.30585e-16	PTTG1IP
2.59274e-20	-1.16847	0.151	0.329	7.26329e-16	TALAM1
3.12134e-20	-6.478	0	0.062	8.74413e-16	CCDC65
4.42047e-20	1.367	0.445	0.256	1.23835e-15	TAGLN2
4.60851e-20	1.71606	0.249	0.079	1.29103e-15	CNN2
5.90649e-20	-0.461569	0.667	0.8	1.65464e-15	RHOB
5.94479e-20	0.824866	0.577	0.385	1.66537e-15	DAZAP2
6.45108e-20	-5.07361	0.001	0.066	1.80721e-15	MTRNR2L10
8.13511e-20	0.504317	0.961	0.968	2.27897e-15	RPL3
8.55524e-20	0.604411	0.826	0.765	2.39666e-15	ATP5MC2
8.70607e-20	0.822708	0.625	0.463	2.43892e-15	RHOG
9.02024e-20	0.675798	0.827	0.787	2.52693e-15	CD68
9.78023e-20	0.742895	0.664	0.506	2.73983e-15	SAMHD1
1.20011e-19	-1.22923	0.16	0.331	3.362e-15	NFKBIZ
1.25704e-19	0.506495	0.99	0.996	3.52146e-15	RPL10
1.42276e-19	-4.7303	0.002	0.068	3.98572e-15	AC253572.2
1.43324e-19	0.97015	0.535	0.34	4.01507e-15	TXNIP
1.44542e-19	1.10804	0.442	0.253	4.04921e-15	RPN1
1.86045e-19	1.09432	0.459	0.274	5.21187e-15	LIMD2
2.01303e-19	-2.38329	0.022	0.119	5.6393e-15	CXCL8
2.52707e-19	-6.3437	0	0.059	7.07934e-15	AC136604.2
3.02559e-19	-0.852512	0.395	0.571	8.4759e-15	CD81
3.15487e-19	1.08057	0.451	0.259	8.83806e-15	CD4
3.1922e-19	-0.928672	0.102	0.254	8.94262e-15	CCL4
4.1096e-19	0.928563	0.522	0.334	1.15126e-14	CSNK2B
4.21845e-19	0.88439	0.588	0.424	1.18176e-14	CD53
4.66682e-19	1.55818	0.268	0.099	1.30736e-14	PHB
4.69923e-19	-0.851601	0.224	0.415	1.31644e-14	STARD13
5.00972e-19	-0.724768	0.356	0.56	1.40342e-14	YWHAH
5.19556e-19	-3.6415	0.007	0.079	1.45549e-14	USP3-AS1
6.66992e-19	1.39633	0.379	0.191	1.86851e-14	NCF1
6.85459e-19	1.14585	0.396	0.209	1.92025e-14	RSRP1
7.1301e-19	-6.3437	0	0.057	1.99743e-14	AL356805.1
7.22915e-19	0.84118	0.57	0.391	2.02518e-14	KRTCAP2
7.55324e-19	0.466652	0.959	0.969	2.11596e-14	RPS15A
8.84298e-19	5.27124	0.117	0.004	2.47727e-14	MRVI1-AS1
9.78977e-19	-1.43013	0.068	0.199	2.74251e-14	CCDC200
1.2429e-18	0.712855	0.691	0.541	3.48185e-14	CAPZB
1.42053e-18	2.00092	0.209	0.059	3.97946e-14	EPRS
1.44494e-18	0.74733	0.647	0.496	4.04784e-14	ATP5F1B
1.71533e-18	0.474113	0.959	0.984	4.80533e-14	RPS24
1.81381e-18	-5.41241	0.001	0.059	5.0812e-14	AC026202.2
1.83492e-18	1.08711	0.433	0.247	5.14033e-14	GSTK1
1.85442e-18	1.07244	0.38	0.19	5.19497e-14	H2AFZ
2.0204e-18	-6.30807	0	0.056	5.65995e-14	AC005921.2
2.02108e-18	-6.3437	0	0.056	5.66186e-14	CFLAR-AS1
2.2697e-18	2.54469	0.203	0.057	6.35834e-14	DIPK1A
2.45037e-18	1.72315	0.276	0.11	6.86445e-14	H1F0
2.6203e-18	0.902283	0.564	0.397	7.34052e-14	VSIR
3.33286e-18	0.903756	0.51	0.331	9.33668e-14	UBXN1
3.86512e-18	0.66955	0.736	0.613	1.08277e-13	HNRNPA2B1
3.96585e-18	-1.50734	0.125	0.276	1.11099e-13	TFRC
4.61842e-18	1.26944	0.383	0.203	1.2938e-13	PLEC
4.63664e-18	1.28553	0.324	0.149	1.29891e-13	GPI
4.97219e-18	0.740926	0.659	0.529	1.39291e-13	SLC25A3
5.10068e-18	-5.63	0.001	0.057	1.4289e-13	AC245014.3
5.13684e-18	-5.37846	0.001	0.057	1.43904e-13	RNF175
5.60763e-18	0.472069	0.966	0.975	1.57092e-13	RPL32
5.62557e-18	-3.08012	0.019	0.104	1.57595e-13	C1orf56
5.74358e-18	-6.23407	0	0.054	1.60901e-13	AL513327.1
5.88016e-18	0.674041	0.675	0.524	1.64727e-13	COX6A1
5.88187e-18	1.02938	0.445	0.268	1.64775e-13	ERP29
8.72232e-18	-1.13721	0.171	0.334	2.44347e-13	CHN2
1.54482e-17	0.449578	0.967	0.988	4.32766e-13	RPL18A
1.69345e-17	3.19828	0.13	0.015	4.74404e-13	LILRA6
1.78073e-17	1.43619	0.322	0.154	4.98854e-13	STEAP3
1.80074e-17	2.00466	0.23	0.081	5.04459e-13	AL034397.3
2.22889e-17	-1.40883	0.076	0.206	6.24402e-13	H2AZ1
3.44963e-17	1.47066	0.29	0.126	9.66379e-13	SELPLG
4.38288e-17	-0.816789	0.316	0.497	1.22782e-12	NAMPT
4.80273e-17	-2.14265	0.034	0.132	1.34544e-12	AC004797.1
4.85145e-17	0.88502	0.503	0.332	1.35908e-12	FUS
5.0959e-17	-1.77669	0.047	0.156	1.42756e-12	CYRIA
6.29031e-17	1.33033	0.312	0.146	1.76217e-12	PRPF8
6.30742e-17	0.844774	0.552	0.393	1.76696e-12	HNRNPK
6.83335e-17	-0.860395	0.984	0.993	1.91429e-12	TMSB4X
7.04213e-17	0.382844	0.981	0.996	1.97278e-12	RPLP1
8.1059e-17	1.28454	0.349	0.181	2.27079e-12	CLEC5A
8.81709e-17	1.38522	0.32	0.156	2.47002e-12	HLA-DOA
9.42891e-17	-0.440443	0.497	0.682	2.64142e-12	CD83
9.46241e-17	2.39116	0.157	0.032	2.6508e-12	CD276
9.55347e-17	-0.758591	0.317	0.494	2.67631e-12	RGS2
1.16339e-16	0.935538	0.526	0.372	3.25913e-12	MTHFD2
1.33731e-16	0.889924	0.486	0.312	3.74635e-12	SSR2
1.62169e-16	0.843307	0.569	0.404	4.543e-12	RNH1
1.70422e-16	0.528995	0.858	0.857	4.77421e-12	PFDN5
2.13879e-16	1.51249	0.244	0.093	5.99162e-12	SF3A1
3.18275e-16	-1.08512	0.262	0.428	8.91615e-12	FRMD4A
3.33655e-16	0.735141	0.558	0.375	9.34701e-12	SON
4.38285e-16	1.56014	0.232	0.085	1.22781e-11	DEF6
4.53646e-16	-1.1408	0.163	0.318	1.27084e-11	RGS1
4.77818e-16	0.988966	0.427	0.26	1.33856e-11	TMEM179B
4.95135e-16	1.31108	0.306	0.146	1.38707e-11	ICAM2
5.01986e-16	-1.47157	0.071	0.19	1.40626e-11	UBALD2
6.18852e-16	1.18621	0.337	0.172	1.73365e-11	PRMT2
7.64953e-16	0.945783	0.611	0.468	2.14294e-11	CALR
7.68917e-16	0.415499	0.967	0.985	2.15404e-11	RPS19
7.71473e-16	-1.71197	0.031	0.124	2.16121e-11	ENSG00000290039
7.75314e-16	-0.635496	0.716	0.824	2.17197e-11	NEAT1
7.89164e-16	1.26327	0.573	0.434	2.21076e-11	FCGBP
8.05655e-16	0.769021	0.595	0.453	2.25696e-11	EDF1
8.40982e-16	1.08471	0.373	0.209	2.35593e-11	GNPTG
9.15993e-16	0.8046	0.616	0.453	2.56606e-11	TUBA1A
1.15234e-15	-2.13424	0.024	0.107	3.22816e-11	THRB
1.16767e-15	-0.606778	0.638	0.793	3.27111e-11	MSR1
1.1839e-15	0.991394	0.403	0.234	3.31657e-11	BSG
1.38919e-15	0.652777	0.732	0.643	3.89167e-11	GNG5
1.4992e-15	0.83868	0.474	0.299	4.19985e-11	DDX17
1.5941e-15	0.674145	0.785	0.66	4.46572e-11	S100A6
1.76729e-15	1.43759	0.276	0.124	4.95088e-11	TAPBP
1.84677e-15	1.22295	0.309	0.15	5.17353e-11	EMD
2.0222e-15	1.04911	0.414	0.249	5.66499e-11	TM9SF2
2.038e-15	-0.385636	0.848	0.95	5.70927e-11	RPS16
2.04897e-15	-0.667587	0.302	0.481	5.73998e-11	BRI3
2.07e-15	1.08097	0.368	0.206	5.7989e-11	CD33
2.27836e-15	1.52258	0.229	0.087	6.38261e-11	TMEM173
2.48128e-15	0.67214	0.688	0.615	6.95105e-11	ARRB2
2.54404e-15	-0.885713	0.263	0.431	7.12687e-11	ATP8B4
2.77463e-15	0.632939	0.683	0.55	7.77284e-11	HCLS1
2.88046e-15	-4.05653	0.003	0.056	8.06931e-11	AP000331.1
2.94156e-15	0.801602	0.599	0.457	8.24048e-11	PKM
2.95524e-15	1.41189	0.277	0.126	8.27881e-11	PLP2
3.29793e-15	0.830657	0.552	0.391	9.23881e-11	ACTR3
3.36543e-15	0.891685	0.467	0.306	9.42791e-11	ALKBH7
3.47134e-15	0.868695	0.673	0.56	9.72462e-11	DBI
3.76724e-15	0.841606	0.519	0.372	1.05535e-10	ARF1
3.80031e-15	0.694133	0.707	0.626	1.06462e-10	PILRA
3.93547e-15	-2.95813	0.009	0.072	1.10248e-10	ENSG00000225889
4.29674e-15	0.703018	0.607	0.471	1.20369e-10	WASF2
5.01445e-15	1.03218	0.388	0.225	1.40475e-10	LILRB2
5.33715e-15	-2.229	0.022	0.1	1.49515e-10	ARL17A
5.36323e-15	0.884947	0.496	0.341	1.50246e-10	SERPINB1
5.75732e-15	1.45154	0.252	0.107	1.61286e-10	MATR3.1
6.07366e-15	0.493563	0.906	0.906	1.70148e-10	C1QB
6.4708e-15	-0.950224	0.23	0.39	1.81273e-10	SRGAP2B
6.56008e-15	-1.90368	0.036	0.126	1.83774e-10	BCL2A1
6.73308e-15	-0.721531	0.309	0.481	1.8862e-10	RBM47
7.12108e-15	-0.779143	0.235	0.401	1.9949e-10	NOP10
7.66167e-15	2.30979	0.189	0.062	2.14634e-10	GLDN
7.95762e-15	0.925235	0.398	0.235	2.22925e-10	UCP2
9.14534e-15	3.41379	0.105	0.01	2.56198e-10	HIST1H1D
1.00902e-14	0.709533	0.658	0.534	2.82668e-10	TGFBI
1.01868e-14	0.916369	0.487	0.337	2.85373e-10	SCAMP2
1.02092e-14	0.831566	0.465	0.3	2.86001e-10	PAK2
1.02109e-14	0.667603	0.625	0.493	2.86049e-10	CAP1
1.08549e-14	0.3892	0.961	0.988	3.04088e-10	RPL26
1.08961e-14	1.66411	0.203	0.071	3.05243e-10	TRAF3IP3
1.12003e-14	1.15975	0.358	0.203	3.13765e-10	ADAM15
1.2742e-14	0.62367	0.644	0.54	3.56954e-10	CHCHD2
1.40599e-14	-4.25916	0.004	0.056	3.93873e-10	AC018362.1
1.4295e-14	-3.68658	0.004	0.056	4.0046e-10	DIAPH2-AS1
1.67446e-14	0.944068	0.39	0.226	4.69083e-10	SF3B1
1.71783e-14	0.944594	0.438	0.282	4.81234e-10	OS9
1.9543e-14	-2.64065	0.019	0.093	5.47478e-10	AC022217.3
2.0739e-14	-5.03054	0.001	0.046	5.80984e-10	AC092338.3
2.12304e-14	-1.15698	0.117	0.249	5.94748e-10	MAP4K3
2.14836e-14	0.72142	0.66	0.582	6.01842e-10	GSTP1
2.30637e-14	0.905043	0.455	0.297	6.46108e-10	CLTC
2.31587e-14	-5.89303	0	0.043	6.48766e-10	HELLPAR
2.33387e-14	0.896363	0.396	0.234	6.53811e-10	WDR1
2.36253e-14	0.763206	0.548	0.41	6.61839e-10	ATP5PO
2.45113e-14	1.01195	0.395	0.237	6.86658e-10	LDHB
2.70285e-14	0.937933	0.546	0.422	7.57176e-10	RHOC
2.76812e-14	0.837613	0.665	0.512	7.75462e-10	S100A10
3.14382e-14	1.06642	0.309	0.154	8.80709e-10	CCND3
3.26142e-14	-4.478	0.002	0.05	9.13655e-10	AP002336.2
3.45354e-14	0.757408	0.601	0.465	9.67474e-10	PRDX1
3.66936e-14	0.680557	0.592	0.457	1.02793e-09	CNPY3
3.79916e-14	0.728483	0.572	0.429	1.0643e-09	YWHAZ
3.99961e-14	0.612461	0.754	0.675	1.12045e-09	HLA-DMB
4.39424e-14	0.924305	0.374	0.213	1.231e-09	DDOST
4.43092e-14	0.816857	0.457	0.297	1.24128e-09	HADHA
4.48538e-14	1.62966	0.197	0.069	1.25653e-09	GIMAP7
5.28319e-14	-2.98614	0.008	0.066	1.48003e-09	AL157392.3
5.30586e-14	0.499136	0.912	0.878	1.48638e-09	PFN1
6.51129e-14	-5.89303	0	0.041	1.82407e-09	NGB
6.51244e-14	-5.94034	0	0.041	1.8244e-09	AC044781.1
6.51351e-14	-5.98614	0	0.041	1.8247e-09	AP002762.2
8.24206e-14	1.14251	0.517	0.368	2.30893e-09	EZR
8.72106e-14	0.833595	0.45	0.296	2.44312e-09	SERBP1
8.92555e-14	2.29396	0.134	0.029	2.5004e-09	KIAA0100
9.50098e-14	1.10549	0.362	0.209	2.6616e-09	PPDPF
9.61083e-14	0.806199	0.405	0.24	2.69238e-09	SEPTIN7
9.88822e-14	0.894633	0.453	0.299	2.77009e-09	LCP1
9.93798e-14	0.754369	0.532	0.387	2.78403e-09	PGLS
9.99184e-14	1.33188	0.243	0.106	2.79911e-09	DCTN1
1.01157e-13	1.05504	0.463	0.324	2.83381e-09	IL10RA
1.01314e-13	0.896392	0.445	0.29	2.8382e-09	PEBP1
1.02056e-13	4.56845	0.084	0.003	2.85901e-09	AC114956.3
1.02599e-13	0.644896	0.668	0.534	2.8742e-09	CCNI
1.16215e-13	0.957762	0.389	0.237	3.25564e-09	SF3B2
1.1715e-13	-1.38266	0.065	0.169	3.28184e-09	CDK14
1.30851e-13	-1.41356	0.079	0.19	3.66566e-09	DENND4A
1.31106e-13	0.827668	0.807	0.744	3.6728e-09	LYZ
1.40014e-13	-1.69396	0.042	0.132	3.92234e-09	RALGAPA1
1.41903e-13	0.933438	0.378	0.222	3.97526e-09	PA2G4
1.42062e-13	1.11088	0.31	0.162	3.97971e-09	LTBR
1.54021e-13	0.944594	0.429	0.281	4.31474e-09	POLD4
1.58798e-13	-0.314877	0.705	0.876	4.44856e-09	RPS11
1.60423e-13	1.3104	0.356	0.212	4.4941e-09	RNASE2
1.63424e-13	0.418846	0.889	0.912	4.57817e-09	OAZ1
1.79891e-13	0.739077	0.537	0.387	5.03946e-09	PTGES3
1.84424e-13	-0.420126	0.555	0.713	5.16646e-09	PNRC1
1.89379e-13	2.47329	0.106	0.015	5.30526e-09	SELL
1.91316e-13	1.27613	0.252	0.115	5.35954e-09	DHRS4
1.98911e-13	2.6172	0.111	0.018	5.5723e-09	LILRA1
1.98965e-13	1.24813	0.273	0.132	5.57382e-09	SRPRA
2.04883e-13	-0.764766	0.346	0.504	5.7396e-09	ACSL1
2.19838e-13	0.873413	0.443	0.294	6.15854e-09	ATP6AP1
2.25267e-13	-1.02903	0.137	0.269	6.31062e-09	DLEU1
2.25444e-13	0.727656	0.537	0.387	6.31559e-09	BNIP3L
2.3224e-13	-0.696862	0.362	0.515	6.50598e-09	RAPGEF1
2.62212e-13	1.38172	0.223	0.093	7.34561e-09	DSC2
2.66626e-13	0.590376	0.617	0.475	7.46926e-09	BRK1
3.10217e-13	1.16818	0.25	0.112	8.69042e-09	DARS
3.16426e-13	1.04044	0.304	0.156	8.86437e-09	VAMP2
3.34795e-13	0.80572	0.425	0.268	9.37894e-09	SF1
3.39659e-13	-2.23669	0.021	0.091	9.5152e-09	ENSG00000289298
3.44163e-13	1.17306	0.315	0.171	9.64138e-09	SQLE
3.64479e-13	-1.15496	0.089	0.203	1.02105e-08	CYRIB
3.76704e-13	0.68578	0.549	0.404	1.0553e-08	SKP1
3.76965e-13	-4.03054	0.001	0.044	1.05603e-08	PROCR
4.4374e-13	0.68831	0.624	0.509	1.24309e-08	BST2
4.61616e-13	-4.89303	0.001	0.041	1.29317e-08	AC009950.1
5.15997e-13	-5.84412	0	0.038	1.44551e-08	AC015923.1
5.32124e-13	0.823673	0.444	0.291	1.49069e-08	TUBB
5.5071e-13	-1.38016	0.057	0.154	1.54276e-08	H1-0
5.72405e-13	0.575899	0.671	0.587	1.60353e-08	COX6B1
5.81431e-13	-0.75378	0.091	0.209	1.62882e-08	EGR2
6.00713e-13	-0.696316	0.267	0.422	1.68284e-08	ZSWIM6
6.09437e-13	-1.05977	0.109	0.231	1.70728e-08	ATP5MK
6.29649e-13	0.788947	0.453	0.3	1.7639e-08	SPCS1
6.53609e-13	3.64613	0.085	0.006	1.83102e-08	GRASP
6.99654e-13	0.832831	0.461	0.312	1.96001e-08	IL17RA
7.32224e-13	1.11504	0.29	0.15	2.05125e-08	C20orf27
8.59438e-13	0.968357	0.311	0.162	2.40763e-08	LY6E
8.77989e-13	1.49652	0.201	0.079	2.4596e-08	ARHGEF1
8.81916e-13	2.4568	0.115	0.022	2.4706e-08	CSMD1
8.8902e-13	0.892733	0.416	0.271	2.4905e-08	IGFLR1
9.17586e-13	0.796566	0.588	0.446	2.57052e-08	CANX
9.42271e-13	2.41758	0.134	0.034	2.63968e-08	NKIRAS1
9.52953e-13	-0.524295	0.803	0.891	2.6696e-08	PLXDC2
1.00908e-12	1.14114	0.281	0.143	2.82685e-08	OTUB1
1.02611e-12	0.855159	0.373	0.228	2.87454e-08	EID1
1.05274e-12	-0.885449	0.21	0.351	2.94914e-08	DISC1
1.18041e-12	0.591449	0.719	0.654	3.3068e-08	TNFRSF1B
1.19156e-12	0.906704	0.414	0.269	3.33803e-08	PLD4
1.1972e-12	1.64499	0.17	0.057	3.35382e-08	SHISA5
1.20871e-12	0.890406	0.39	0.243	3.38609e-08	RGS19
1.29377e-12	-4.98614	0.001	0.04	3.62436e-08	ARHGAP26-AS1
1.30061e-12	-0.417008	0.912	0.966	3.64354e-08	SAT1
1.42455e-12	2.28	0.14	0.038	3.99072e-08	DHCR24
1.45351e-12	-5.68658	0	0.037	4.07185e-08	AC009107.2
1.61977e-12	0.799517	0.56	0.437	4.53764e-08	ZYX
1.69492e-12	0.708476	0.562	0.441	4.74815e-08	SSR4
1.70214e-12	0.695531	0.455	0.291	4.76838e-08	SRSF5
1.81775e-12	0.682196	0.574	0.453	5.09223e-08	EIF3F
1.834e-12	0.479057	0.762	0.721	5.13777e-08	GPX4
1.91755e-12	0.935756	0.396	0.251	5.37183e-08	PEA15
1.94057e-12	0.763015	0.457	0.312	5.4363e-08	PSME1
2.00217e-12	-3.94034	0.002	0.044	5.60887e-08	TTC7B
2.05268e-12	0.825825	0.441	0.299	5.75038e-08	TMEM50A
2.05697e-12	-0.583138	0.217	0.374	5.7624e-08	YBX3
2.06964e-12	0.796062	0.448	0.301	5.79789e-08	SNRPD2
2.08239e-12	0.723947	0.497	0.353	5.83361e-08	PPP1CA
2.1292e-12	1.88363	0.161	0.053	5.96473e-08	TIMD4
2.16066e-12	-0.977731	0.098	0.213	6.05286e-08	FMN1
2.27949e-12	-1.48524	0.052	0.143	6.38576e-08	PTPN9
2.34434e-12	-1.53114	0.04	0.124	6.56744e-08	PHB1
2.53887e-12	0.737941	0.581	0.475	7.1124e-08	ABI3
2.57968e-12	-1.14661	0.071	0.174	7.2267e-08	ENSG00000262202
2.64002e-12	0.340321	0.878	0.76	7.39575e-08	MT-ND4
2.68448e-12	0.857131	0.404	0.256	7.52029e-08	TMBIM1
2.95803e-12	-0.63073	0.346	0.499	8.28663e-08	UBE2E2
3.05912e-12	2.36749	0.117	0.025	8.56981e-08	NOTCH2NLB
3.12086e-12	0.923887	0.5	0.378	8.74279e-08	APMAP
3.16512e-12	0.804794	0.411	0.26	8.86677e-08	THRAP3
3.35589e-12	1.30971	0.207	0.085	9.4012e-08	SARS
3.62595e-12	0.808047	0.376	0.225	1.01577e-07	TAX1BP1
3.65298e-12	-4.74103	0.001	0.038	1.02335e-07	FAM153CP
3.75743e-12	0.727553	0.504	0.368	1.05261e-07	CSDE1
3.77802e-12	0.805749	0.415	0.269	1.05837e-07	AUP1
3.79586e-12	1.02902	0.372	0.226	1.06337e-07	FADS1
4.0838e-12	-5.68658	0	0.035	1.14403e-07	AC079313.1
4.08796e-12	-5.63	0	0.035	1.1452e-07	ANGPT2
4.08796e-12	-5.63	0	0.035	1.1452e-07	GRIK1
4.4767e-12	-0.342936	0.87	0.96	1.2541e-07	RPL9
4.53793e-12	-1.94432	0.022	0.088	1.27126e-07	ENSG00000234147
4.98976e-12	-1.18896	0.045	0.131	1.39783e-07	ENSG00000285534
5.02931e-12	-1.23472	0.082	0.185	1.40891e-07	SOS2
5.21462e-12	-0.508218	0.547	0.69	1.46082e-07	ATP1B3
5.39106e-12	1.35568	0.216	0.094	1.51025e-07	ESYT1
5.48194e-12	5.99114	0.067	0	1.53571e-07	RMRP
5.54365e-12	-3.89303	0.002	0.043	1.553e-07	AC016831.5
5.57895e-12	-0.507632	0.451	0.591	1.56289e-07	SLC8A1
5.579e-12	0.75641	0.521	0.39	1.5629e-07	ALDH2
5.92777e-12	1.15971	0.264	0.134	1.66061e-07	MLXIPL
6.79782e-12	1.09058	0.302	0.168	1.90434e-07	HNRNPH3
6.85361e-12	0.346292	0.958	0.985	1.91997e-07	RPS27A
6.86248e-12	-1.21027	0.079	0.181	1.92245e-07	GNA12
7.09361e-12	-3.06415	0.006	0.053	1.9872e-07	NBPF3
7.38397e-12	0.786446	0.462	0.326	2.06855e-07	APRT
7.40169e-12	-0.552459	0.313	0.469	2.07351e-07	ARHGAP26
7.6069e-12	-1.87197	0.033	0.107	2.131e-07	DPYD-AS1
7.76727e-12	0.754701	0.466	0.331	2.17592e-07	ARHGDIA
7.80936e-12	0.475934	0.883	0.913	2.18771e-07	CTSB
9.00546e-12	0.897833	0.354	0.212	2.52279e-07	TECR
9.11285e-12	-1.28803	0.081	0.182	2.55288e-07	CPEB3
9.26007e-12	0.649273	0.569	0.454	2.59412e-07	ATP5MC3
9.29262e-12	1.14661	0.245	0.118	2.60324e-07	RAB1B
9.31481e-12	1.00178	0.301	0.166	2.60945e-07	CNPPD1
9.74542e-12	0.850918	0.402	0.26	2.73008e-07	PRRC2C
9.77444e-12	-0.763751	0.124	0.247	2.73821e-07	NENF
1.04807e-11	0.820154	0.398	0.256	2.93606e-07	NCOA4
1.06664e-11	0.592471	0.762	0.715	2.9881e-07	CXCL16
1.14063e-11	1.08627	0.273	0.143	3.19536e-07	ELOVL1
1.14862e-11	-5.68658	0	0.034	3.21773e-07	AP000462.1
1.14874e-11	-5.74103	0	0.034	3.21807e-07	PHKG1
1.14951e-11	-5.57111	0	0.034	3.22023e-07	AL157402.2
1.14951e-11	-5.57111	0	0.034	3.22023e-07	AC106707.1
1.14951e-11	-5.57111	0	0.034	3.22023e-07	AL139022.1
1.19458e-11	-1.6914	0.031	0.104	3.34648e-07	SLC8A1-AS1
1.24847e-11	0.865606	0.395	0.257	3.49745e-07	PHB2
1.30087e-11	-2.72311	0.007	0.056	3.64424e-07	ENSG00000287124
1.32074e-11	-0.802798	0.267	0.407	3.69994e-07	METRNL
1.36329e-11	1.13566	0.267	0.138	3.81911e-07	WARS
1.36332e-11	1.63053	0.191	0.078	3.81921e-07	HMGCR
1.71235e-11	-1.61841	0.043	0.124	4.79699e-07	TTBK2
1.72155e-11	0.618471	0.641	0.554	4.82276e-07	PYCARD
1.7891e-11	0.704002	0.537	0.416	5.01199e-07	PGK1
1.79903e-11	-0.796237	0.34	0.49	5.03979e-07	CREM
1.80952e-11	0.407038	0.878	0.879	5.06919e-07	RPL24
1.87114e-11	0.960962	0.304	0.169	5.24181e-07	LILRA2
1.90612e-11	1.19377	0.272	0.144	5.33981e-07	ACAT2
1.92205e-11	0.366658	0.89	0.896	5.38443e-07	SERF2
2.13065e-11	1.01386	0.283	0.151	5.96881e-07	MRPL54
2.39217e-11	0.717557	0.471	0.338	6.70142e-07	EIF3G
2.56183e-11	-1.81622	0.035	0.109	7.17671e-07	TAMALIN
2.73753e-11	1.01732	0.269	0.14	7.6689e-07	SMC1A
2.74191e-11	0.871521	0.342	0.204	7.68118e-07	DDX39B
2.77725e-11	2.18378	0.108	0.024	7.7802e-07	RASGRP4
2.84246e-11	0.786151	0.451	0.318	7.96286e-07	TNFSF13
2.87305e-11	3.10132	0.087	0.012	8.04855e-07	SMIM25
3.0197e-11	0.73875	0.492	0.368	8.45937e-07	PRDX5
3.07272e-11	-0.712606	0.316	0.453	8.60793e-07	GAS5
3.18043e-11	1.0816	0.267	0.141	8.90966e-07	NAA10
3.22943e-11	-5.57111	0	0.032	9.04692e-07	AL118511.1
3.23193e-11	-5.50971	0	0.032	9.05394e-07	FAM184B
3.23193e-11	-5.50971	0	0.032	9.05394e-07	AC009060.1
3.23193e-11	-5.50971	0	0.032	9.05394e-07	AC024560.5
3.23193e-11	-5.50971	0	0.032	9.05394e-07	AC004556.3
3.29877e-11	0.398816	0.962	0.985	9.24117e-07	RPS8
3.3485e-11	1.61142	0.148	0.049	9.38048e-07	CD7
3.44033e-11	3.06448	0.081	0.009	9.63773e-07	AL161785.1
3.4508e-11	2.23017	0.108	0.024	9.66707e-07	GBA
3.45576e-11	-0.401181	0.515	0.668	9.68097e-07	EPB41L3
3.61589e-11	-0.449348	0.315	0.465	1.01296e-06	SGK1
3.70329e-11	1.13959	0.307	0.176	1.03744e-06	FDPS
3.81953e-11	0.999643	0.252	0.126	1.07e-06	PYURF
3.92601e-11	4.17036	0.068	0.003	1.09983e-06	LINC02613
3.97603e-11	1.20861	0.195	0.082	1.11385e-06	NOSIP
4.10246e-11	0.829351	0.403	0.271	1.14926e-06	UFC1
4.12429e-11	0.974401	0.325	0.194	1.15538e-06	TEX264
4.13582e-11	-0.709237	0.252	0.393	1.15861e-06	RIN2
4.42771e-11	1.64499	0.159	0.057	1.24038e-06	KIAA1109
4.45465e-11	-0.791372	0.237	0.366	1.24793e-06	ZFAND3
4.46938e-11	0.917997	0.326	0.191	1.25205e-06	PGAM1
4.52589e-11	-1.23258	0.067	0.159	1.26788e-06	CADM1
4.8464e-11	2.30664	0.102	0.021	1.35767e-06	C5orf51
5.22596e-11	0.731375	0.443	0.304	1.464e-06	REEP5
5.24161e-11	4.02881	0.068	0.003	1.46838e-06	PLPPR2
5.56384e-11	-2.02796	0.016	0.074	1.55865e-06	ENSG00000290441
5.56585e-11	1.88833	0.134	0.041	1.55922e-06	AARS
5.58643e-11	-0.659333	0.327	0.468	1.56498e-06	GNA13
5.97837e-11	0.818101	0.405	0.272	1.67478e-06	MTPN
6.08208e-11	-1.60907	0.036	0.109	1.70383e-06	STRN3
6.10601e-11	-4.25916	0.001	0.037	1.71054e-06	AC058791.1
6.14045e-11	0.867467	0.348	0.215	1.72019e-06	C12orf57
6.15622e-11	-0.707988	0.304	0.444	1.7246e-06	LDLRAD4
6.20812e-11	2.28998	0.099	0.019	1.73914e-06	SPARC
6.2488e-11	-1.41315	0.062	0.15	1.75054e-06	ZNRF2
6.52189e-11	-2.83414	0.007	0.051	1.82704e-06	NEK10
6.80353e-11	-1.52671	0.048	0.128	1.90594e-06	WARS1
6.88742e-11	-1.0819	0.137	0.25	1.92944e-06	SNHG32
7.40889e-11	1.20427	0.248	0.126	2.07553e-06	SPTAN1
8.53257e-11	1.59882	0.145	0.049	2.39031e-06	CNRIP1
8.65495e-11	0.889027	0.382	0.256	2.4246e-06	RABAC1
8.66374e-11	1.05667	0.492	0.379	2.42706e-06	C3
8.80325e-11	0.839827	0.309	0.175	2.46614e-06	LUC7L3
8.84782e-11	-2.42672	0.007	0.053	2.47863e-06	ENSG00000228408
8.85724e-11	0.92532	0.305	0.175	2.48127e-06	PSMF1
8.99979e-11	-0.732928	0.191	0.316	2.5212e-06	AUTS2
9.0511e-11	0.513757	0.671	0.562	2.53557e-06	ARPC5
9.08035e-11	-5.50971	0	0.031	2.54377e-06	AL137856.1
9.08035e-11	-5.50971	0	0.031	2.54377e-06	AP006623.1
9.08122e-11	-5.63	0	0.031	2.54401e-06	AC011092.2
9.10698e-11	-0.998688	0.131	0.243	2.55123e-06	LNCAROD
9.22092e-11	0.73383	0.478	0.337	2.58315e-06	SORL1
9.25735e-11	-3.11543	0.005	0.047	2.59335e-06	AC023424.3
1.01956e-10	0.730805	0.442	0.309	2.8562e-06	MAN2B1
1.01987e-10	0.713314	0.439	0.304	2.85708e-06	NDUFS7
1.02557e-10	0.345591	0.974	0.975	2.87302e-06	TMSB10
1.02761e-10	-1.62769	0.036	0.109	2.87873e-06	ICOSLG
1.05361e-10	1.25226	0.203	0.091	2.95157e-06	CDKN1B
1.06543e-10	0.601565	0.537	0.412	2.98471e-06	NDUFA11
1.07304e-10	2.45297	0.094	0.018	3.00601e-06	AP001042.1
1.1423e-10	0.856836	0.347	0.213	3.20003e-06	HP1BP3
1.16616e-10	-3.74103	0.002	0.038	3.26687e-06	FAM215B
1.19979e-10	-3.47157	0.002	0.038	3.36108e-06	AC009690.2
1.21277e-10	-2.60763	0.009	0.056	3.39745e-06	CDKN1C
1.30188e-10	0.620453	0.54	0.416	3.64708e-06	WDR83OS
1.31367e-10	0.722607	0.457	0.328	3.6801e-06	NDUFB11
1.40953e-10	0.946527	0.463	0.35	3.94865e-06	FSCN1
1.43616e-10	0.712948	0.443	0.309	4.02326e-06	ARF5
1.45918e-10	0.973215	0.279	0.153	4.08776e-06	MPHOSPH8
1.47959e-10	-1.2516	0.067	0.156	4.14493e-06	PPP2R5E
1.50772e-10	0.942973	0.328	0.201	4.22372e-06	PRKDC
1.5365e-10	0.910427	0.344	0.218	4.30434e-06	NUCB1
1.62341e-10	0.766651	0.478	0.357	4.54783e-06	EIF4G2
1.6433e-10	-1.12272	0.1	0.201	4.60353e-06	RCOR1
1.65607e-10	0.871088	0.404	0.279	4.63932e-06	HVCN1
1.71126e-10	1.04019	0.25	0.129	4.79393e-06	ARHGEF6
1.75586e-10	0.977991	0.271	0.147	4.91886e-06	EWSR1
1.76742e-10	-1.21747	0.074	0.166	4.95125e-06	FNIP2
1.77027e-10	0.86026	0.335	0.203	4.95924e-06	ARF3
1.79434e-10	1.29612	0.188	0.081	5.02665e-06	LARS
1.84759e-10	0.379662	0.916	0.934	5.17583e-06	RPL35A
1.84985e-10	-1.409	0.072	0.162	5.18217e-06	H1-10
1.86527e-10	-0.721597	0.212	0.341	5.22537e-06	KLF4
1.89132e-10	0.800939	0.413	0.284	5.29834e-06	TGOLN2
1.92478e-10	0.929271	0.366	0.244	5.39209e-06	PRKAR1A
1.96343e-10	0.776965	0.362	0.225	5.50035e-06	UBXN4
2.16765e-10	-2.30807	0.013	0.063	6.07245e-06	RNF216P1
2.25732e-10	-4.57111	0.001	0.032	6.32365e-06	AC211433.1
2.29268e-10	0.593525	0.572	0.465	6.42272e-06	EIF3L
2.34455e-10	1.0039	0.277	0.154	6.56804e-06	VPS36
2.43802e-10	0.87712	0.323	0.196	6.82986e-06	NDUFV1
2.52291e-10	-1.86484	0.022	0.081	7.06768e-06	ADSS2
2.54822e-10	0.706103	0.572	0.451	7.13859e-06	ANXA2
2.55326e-10	-5.57111	0	0.029	7.15269e-06	AC104365.1
2.55472e-10	-5.37846	0	0.029	7.1568e-06	AC020611.2
2.59485e-10	-2.14142	0.015	0.068	7.26922e-06	AC068282.1
2.60451e-10	0.773594	0.414	0.282	7.29628e-06	TPP1
2.64807e-10	-1.29312	0.069	0.157	7.4183e-06	BTBD7
2.74617e-10	-0.968332	0.096	0.197	7.69312e-06	TMEM176A
2.77717e-10	-1.55249	0.035	0.104	7.77997e-06	LARS1
2.89092e-10	-0.558722	0.45	0.579	8.09863e-06	LYN
2.89851e-10	1.35489	0.187	0.082	8.11988e-06	PLSCR3
2.97126e-10	-0.532685	0.216	0.346	8.3237e-06	BASP1
3.12853e-10	-3.30807	0.004	0.041	8.76426e-06	AL356124.1
3.13499e-10	1.34059	0.192	0.087	8.78236e-06	ACLY
3.17444e-10	0.837359	0.347	0.219	8.89287e-06	CCT3
3.22196e-10	-1.20854	0.104	0.203	9.02599e-06	LINC01619
3.26557e-10	-2.9455	0.006	0.047	9.14818e-06	IPO9-AS1
3.29271e-10	-3.47157	0.002	0.037	9.22419e-06	TMEM72-AS1
3.29989e-10	1.01386	0.267	0.147	9.2443e-06	PAXX
3.32955e-10	0.730064	0.422	0.294	9.32739e-06	HM13
3.33133e-10	1.91718	0.118	0.034	9.33239e-06	AL031056.1
3.45458e-10	-1.51359	0.048	0.125	9.67766e-06	GPNMB
3.53374e-10	0.709665	0.551	0.444	9.89942e-06	ITGAM
3.59443e-10	1.29272	0.205	0.097	1.00694e-05	WASHC1
3.65375e-10	0.970018	0.319	0.196	1.02356e-05	PECAM1
3.90543e-10	0.805927	0.441	0.321	1.09407e-05	CD164
3.95719e-10	0.851866	0.339	0.213	1.10857e-05	RAB14
4.04372e-10	0.666962	0.625	0.549	1.13281e-05	APLP2
4.06449e-10	1.32281	0.199	0.093	1.13863e-05	LIPN
4.08871e-10	0.661166	0.755	0.728	1.14541e-05	C5AR1
4.28765e-10	0.710317	0.686	0.625	1.20114e-05	GSN
4.52468e-10	-2.03195	0.022	0.081	1.26754e-05	ATP8B1
4.76859e-10	-2.46007	0.013	0.062	1.33587e-05	STPG4
5.00746e-10	0.405737	0.824	0.822	1.40279e-05	NME2
5.00876e-10	-0.342356	0.959	0.993	1.40315e-05	RPS27
5.02809e-10	-1.45453	0.048	0.124	1.40857e-05	EEIG2
5.28391e-10	0.802636	0.442	0.313	1.48023e-05	INSIG1
5.35722e-10	-1.77274	0.029	0.093	1.50077e-05	ENSG00000276216
5.41339e-10	0.807893	0.362	0.237	1.51651e-05	MLF2
5.42695e-10	0.930801	0.319	0.196	1.52031e-05	PGD
5.47036e-10	0.742619	0.39	0.259	1.53247e-05	PSMD8
5.48563e-10	1.59104	0.131	0.043	1.53674e-05	ADSS
5.5263e-10	-1.42543	0.04	0.112	1.54814e-05	DARS1
5.64649e-10	0.802001	0.403	0.275	1.58181e-05	M6PR
5.79935e-10	-0.663047	0.186	0.312	1.62463e-05	SRGAP1
5.8217e-10	0.791185	0.41	0.287	1.63089e-05	EIF5
5.87773e-10	0.984944	0.286	0.165	1.64659e-05	IL6ST
6.09477e-10	-2.7935	0.008	0.051	1.70739e-05	AC016831.1
6.16263e-10	-1.06124	0.094	0.19	1.7264e-05	TBC1D12
6.32829e-10	-4.50971	0.001	0.031	1.77281e-05	SHOC1
6.34041e-10	0.772706	0.417	0.293	1.7762e-05	HACD4
6.40294e-10	0.648288	0.52	0.394	1.79372e-05	IQGAP1
6.50939e-10	1.19828	0.194	0.088	1.82354e-05	GIMAP1
6.53141e-10	1.40916	0.16	0.063	1.82971e-05	HLA-F
6.61144e-10	1.55929	0.132	0.044	1.85213e-05	CYTL1
7.18036e-10	-5.37846	0	0.028	2.01151e-05	AC073167.1
7.18387e-10	-5.30807	0	0.028	2.01249e-05	MYO10
7.18387e-10	-5.30807	0	0.028	2.01249e-05	AL157871.4
7.18387e-10	-5.30807	0	0.028	2.01249e-05	AC022137.4
7.27117e-10	1.83829	0.116	0.034	2.03694e-05	STARD8
7.48777e-10	0.590489	0.911	0.799	2.09762e-05	MT-CO3
7.61135e-10	0.640695	0.444	0.312	2.13224e-05	NDUFB9
7.66893e-10	-1.04792	0.104	0.203	2.14837e-05	RASAL2
8.37146e-10	1.59193	0.14	0.05	2.34518e-05	ARSA
8.50462e-10	0.593884	0.557	0.432	2.38248e-05	TSC22D3
8.50959e-10	0.927442	0.3	0.179	2.38388e-05	EIF4G1
8.73854e-10	-1.63498	0.053	0.129	2.44802e-05	MYO1E
8.84887e-10	-1.83414	0.024	0.084	2.47892e-05	BLTP1
9.16078e-10	0.814087	0.305	0.181	2.5663e-05	SEPTIN6
9.18079e-10	0.744911	0.458	0.337	2.57191e-05	LRP1
9.59209e-10	-0.710082	0.219	0.344	2.68713e-05	CREG1
9.96194e-10	0.628798	0.458	0.329	2.79074e-05	NDUFC2
9.99006e-10	1.69835	0.124	0.04	2.79862e-05	NTHL1
1.02865e-09	0.874454	0.344	0.221	2.88166e-05	CD46
1.0698e-09	-0.442289	0.733	0.846	2.99695e-05	CD63
1.08107e-09	0.763206	0.359	0.234	3.02852e-05	POLR2E
1.08912e-09	0.979909	0.304	0.187	3.05106e-05	TPR
1.09785e-09	0.824909	0.344	0.219	3.07553e-05	VCP
1.10395e-09	0.729594	0.463	0.35	3.0926e-05	COMT
1.18787e-09	-0.535217	0.898	0.957	3.32769e-05	RPLP2
1.19396e-09	-1.14226	0.073	0.16	3.34476e-05	SGPP1
1.21518e-09	0.685624	0.457	0.337	3.4042e-05	VPS28
1.25546e-09	0.76551	0.391	0.269	3.51706e-05	LILRB4
1.26316e-09	0.892811	0.323	0.201	3.5386e-05	CCDC47
1.29071e-09	1.65771	0.142	0.053	3.61581e-05	LILRA5
1.29103e-09	1.19606	0.171	0.072	3.61669e-05	ITGA4
1.32188e-09	0.664222	0.421	0.288	3.70311e-05	SRRM1
1.37558e-09	-0.656072	0.286	0.412	3.85354e-05	MAML3
1.48433e-09	2.97964	0.073	0.01	4.15821e-05	PIGR
1.53569e-09	0.390259	0.813	0.749	4.30208e-05	UBC
1.55981e-09	2.76874	0.073	0.01	4.36966e-05	CDC42EP2
1.57986e-09	0.328748	0.981	0.991	4.42582e-05	RPS18
1.63773e-09	0.993295	0.22	0.11	4.58794e-05	CD44
1.68538e-09	1.35578	0.147	0.056	4.72142e-05	GARS
1.75533e-09	1.2065	0.162	0.066	4.91739e-05	NGDN
1.77375e-09	-4.44557	0.001	0.029	4.96899e-05	SPDYE3
1.87232e-09	1.79146	0.122	0.04	5.24513e-05	PDPN
1.88875e-09	-1.06558	0.082	0.172	5.29114e-05	H1-4
1.91025e-09	0.595125	0.558	0.453	5.35136e-05	CMTM6
1.99829e-09	0.928875	0.275	0.159	5.59801e-05	PSMB8
2.00646e-09	1.14023	0.203	0.099	5.6209e-05	RNF167
2.01981e-09	-5.30807	0	0.026	5.6583e-05	AL157938.3
2.01995e-09	-5.37846	0	0.026	5.65869e-05	AC092069.1
2.02064e-09	-5.23407	0	0.026	5.66062e-05	AL592295.3
2.02064e-09	-5.23407	0	0.026	5.66062e-05	FBXL2
2.02064e-09	-5.23407	0	0.026	5.66062e-05	AC005726.5
2.02893e-09	0.561973	0.729	0.612	5.68385e-05	HLA-A
2.03452e-09	-0.895235	0.075	0.163	5.6995e-05	MARCHF1
2.12034e-09	0.386993	0.969	0.991	5.93993e-05	TPT1
2.26594e-09	0.261767	0.98	0.996	6.34781e-05	RPL13
2.27481e-09	-0.211882	0.877	0.946	6.37266e-05	CYBA
2.28728e-09	1.29716	0.168	0.072	6.40758e-05	LEPROTL1
2.32235e-09	0.576402	0.588	0.499	6.50584e-05	HIGD2A
2.38786e-09	0.971511	0.275	0.159	6.68935e-05	NORAD
2.39576e-09	0.784831	0.402	0.281	6.71149e-05	ENG
2.48345e-09	0.74558	0.367	0.243	6.95715e-05	CSK
2.49855e-09	-0.850488	0.088	0.181	6.99943e-05	MACROH2A1
2.57308e-09	-1.38303	0.042	0.112	7.20822e-05	ALYREF
2.60944e-09	0.903674	0.272	0.156	7.31009e-05	NUMA1
2.63865e-09	-2.11859	0.019	0.071	7.39191e-05	GAREM1
2.65333e-09	1.60567	0.136	0.05	7.43305e-05	PLAAT4
2.67069e-09	1.36066	0.159	0.066	7.48166e-05	PCK2
2.69477e-09	-1.39602	0.048	0.121	7.54913e-05	ZBTB46
2.8932e-09	0.661185	0.603	0.5	8.10501e-05	CD55
2.92128e-09	0.886516	0.319	0.203	8.18368e-05	HDLBP
2.9616e-09	0.748416	0.362	0.24	8.29663e-05	XRCC6
2.99123e-09	-1.48364	0.037	0.103	8.37963e-05	PAQR3
3.05437e-09	1.83148	0.1	0.026	8.5565e-05	EXOG
3.12038e-09	0.57532	0.558	0.456	8.74142e-05	TMBIM4
3.12433e-09	1.04628	0.23	0.122	8.7525e-05	PRRC2A
3.12789e-09	-1.73239	0.019	0.072	8.76248e-05	TTLL5
3.18036e-09	-1.95577	0.016	0.066	8.90947e-05	RIMOC1
3.36502e-09	-2.57111	0.007	0.047	9.42678e-05	ENSG00000287255
3.36896e-09	5.20368	0.05	0	9.4378e-05	CLEC3B
3.39398e-09	0.816999	0.321	0.201	9.50791e-05	UBE2I
3.40625e-09	0.544808	0.547	0.429	9.54228e-05	ACTR2
3.73987e-09	1.01804	0.228	0.121	0.000104769	MAT2B
3.87374e-09	0.555463	0.474	0.337	0.000108519	HNRNPU
3.88141e-09	0.482383	0.581	0.471	0.000108734	EIF3H
4.02142e-09	4.22331	0.053	0.001	0.000112656	AL512625.3
4.04031e-09	1.03939	0.244	0.135	0.000113185	POLR2A
4.05322e-09	1.0588	0.215	0.11	0.000113547	SNRNP200
4.07214e-09	0.685744	0.438	0.316	0.000114077	GABARAPL2
4.07732e-09	-2.37317	0.008	0.049	0.000114222	INSYN2B
4.28378e-09	1.39992	0.153	0.063	0.000120006	PTGIR
4.38977e-09	0.696199	0.439	0.322	0.000122975	BCAP31
4.50049e-09	1.59231	0.138	0.053	0.000126077	P2RY11
4.52325e-09	3.76874	0.056	0.003	0.000126714	LYNX1
4.55033e-09	0.994748	0.211	0.106	0.000127473	MPV17
4.6519e-09	1.64102	0.195	0.099	0.000130318	SCD
4.67122e-09	0.870121	0.343	0.228	0.00013086	CDK2AP2
4.78743e-09	1.06721	0.2	0.099	0.000134115	CSRP1
4.97371e-09	1.30991	0.155	0.065	0.000139333	C15orf39
4.98046e-09	-4.30807	0.001	0.028	0.000139523	AC004951.1
5.18568e-09	0.971296	0.207	0.103	0.000145272	TMEM154
5.25883e-09	-0.527162	0.217	0.337	0.000147321	MAN1A1
5.58917e-09	1.49512	0.274	0.165	0.000156575	DDIT4
5.66467e-09	-0.251667	0.272	0.419	0.00015869	CEBPB
5.68392e-09	-5.23407	0	0.025	0.000159229	OVCH1-AS1
5.68587e-09	-5.15607	0	0.025	0.000159284	AC091607.2
5.68834e-09	-0.94333	0.12	0.218	0.000159353	RANBP9
5.69784e-09	0.890159	0.317	0.204	0.000159619	SIGLEC9
5.95036e-09	1.02332	0.209	0.106	0.000166693	NRBP1
5.97619e-09	0.592672	0.55	0.453	0.000167417	RBM3
6.12934e-09	-1.58279	0.027	0.085	0.000171707	ENSG00000289341
6.24216e-09	0.746718	0.361	0.241	0.000174868	ILK
6.24711e-09	1.01386	0.223	0.118	0.000175006	MMGT1
6.24878e-09	1.1776	0.167	0.074	0.000175053	BUB3
6.36944e-09	-0.515382	0.408	0.532	0.000178434	GNAQ
6.37272e-09	-2.18408	0.012	0.056	0.000178525	TAFAZZIN
6.46491e-09	1.20148	0.185	0.088	0.000181108	TAP2
6.5679e-09	-1.87923	0.025	0.081	0.000183993	PPARG
6.61522e-09	0.762425	0.328	0.209	0.000185319	OCIAD1
6.76394e-09	-1.1339	0.065	0.144	0.000189485	LINC00910
6.87994e-09	0.811874	0.333	0.218	0.000192735	NDUFS2
7.0392e-09	-1.28213	0.073	0.154	0.000197196	ATP13A3
7.08094e-09	0.645526	0.423	0.301	0.000198365	XRCC5
7.12733e-09	1.16858	0.169	0.075	0.000199665	HCFC1R1
7.17101e-09	1.01386	0.209	0.106	0.000200889	CCND2
7.22416e-09	0.841812	0.315	0.199	0.000202378	ZNF385A
7.4499e-09	2.09067	0.088	0.021	0.000208701	HK3
7.8646e-09	-1.0511	0.097	0.187	0.000220319	ZNF609
8.02301e-09	0.537731	0.563	0.465	0.000224757	NDUFA13
8.03209e-09	1.26951	0.156	0.066	0.000225011	EPHB6
8.09148e-09	1.14456	0.221	0.119	0.000226675	MAP3K13
8.14559e-09	-1.3437	0.046	0.115	0.000228191	DDHD1
8.62341e-09	0.687629	0.369	0.246	0.000241576	PSMA6
8.81577e-09	0.961862	0.268	0.159	0.000246965	NUDT1
9.05329e-09	1.15136	0.158	0.068	0.000253619	MRPL37
9.06542e-09	0.855728	0.272	0.16	0.000253959	PNRC2
9.08938e-09	1.14314	0.186	0.09	0.00025463	CASC3
9.0969e-09	0.945144	0.223	0.118	0.000254841	CCDC107
9.15402e-09	1.72902	0.121	0.043	0.000256441	CCDC146
9.37086e-09	0.39951	0.633	0.513	0.000262515	CDC42
9.3834e-09	0.678387	0.369	0.247	0.000262867	RAD23A
9.43649e-09	-1.27395	0.054	0.126	0.000264354	MBTD1
9.61038e-09	0.661104	0.445	0.332	0.000269225	ANP32B
1.02378e-08	5.01386	0.047	0	0.0002868	AC100778.3
1.04608e-08	1.38972	0.143	0.057	0.00029305	CASC4
1.07171e-08	0.941601	0.215	0.112	0.000300229	MIA3
1.07785e-08	0.8852	0.285	0.174	0.000301948	NONO
1.07876e-08	2.04534	0.091	0.024	0.000302205	OLFML2B
1.09319e-08	-1.02177	0.074	0.156	0.000306246	U2AF1
1.1242e-08	0.738348	0.314	0.196	0.000314933	PDCD6
1.13511e-08	0.934687	0.255	0.147	0.000317991	C9orf78
1.14559e-08	-0.438886	0.472	0.603	0.000320924	FGD4
1.17847e-08	0.822761	0.29	0.176	0.000330137	HNRNPR
1.19653e-08	2.76109	0.062	0.007	0.000335197	TLR3
1.22546e-08	-0.333864	0.486	0.619	0.0003433	SNX3
1.24028e-08	-1.03742	0.125	0.222	0.000347453	LGMN
1.24535e-08	0.737283	0.361	0.246	0.000348873	PSMB10
1.2515e-08	0.665933	0.418	0.299	0.000350595	RSL1D1
1.27519e-08	-0.565049	0.286	0.407	0.000357233	CHST11
1.32827e-08	-0.437792	0.843	0.912	0.000372101	RPL23A
1.34443e-08	2.30931	0.076	0.015	0.000376628	LOXL3
1.35935e-08	-2.15607	0.01	0.051	0.000380808	ENSG00000288819
1.39559e-08	-4.23407	0.001	0.026	0.000390962	AC008937.2
1.40544e-08	0.580357	0.503	0.387	0.00039372	FYB1
1.42854e-08	-0.680177	0.217	0.331	0.000400192	ATG7
1.45127e-08	1.19655	0.162	0.072	0.000406558	BCKDHA
1.5304e-08	0.803934	0.307	0.193	0.000428726	BCLAF1
1.54863e-08	-1.06861	0.07	0.149	0.000433833	INSR
1.58503e-08	-0.762949	0.185	0.293	0.000444031	FOXO3
1.6004e-08	-5.15607	0	0.024	0.000448336	NOCT
1.6004e-08	-5.15607	0	0.024	0.000448336	LINC02232
1.60049e-08	-5.23407	0	0.024	0.00044836	AL391839.1
1.60085e-08	-5.07361	0	0.024	0.000448463	MKNK1-AS1
1.60085e-08	-5.07361	0	0.024	0.000448463	AC104695.4
1.60085e-08	-5.07361	0	0.024	0.000448463	ITGB5-AS1
1.60085e-08	-5.07361	0	0.024	0.000448463	LINC02196
1.60085e-08	-5.07361	0	0.024	0.000448463	LEAP2
1.60501e-08	4.14314	0.049	0.001	0.000449627	TREML1
1.65703e-08	-1.36801	0.015	0.06	0.000464201	LINC00869
1.65959e-08	0.306613	0.802	0.725	0.000464918	ARPC2
1.73939e-08	1.67682	0.115	0.04	0.000487273	IL2RG
1.74931e-08	0.967207	0.258	0.153	0.000490052	TMEM30A
1.75787e-08	0.673366	0.402	0.285	0.00049245	TWF2
1.77485e-08	-1.01039	0.076	0.157	0.000497206	ATP5MJ
1.81637e-08	0.927365	0.267	0.159	0.000508837	ANO6
1.90247e-08	2.74566	0.064	0.009	0.000532957	METTL27
1.93636e-08	-0.937234	0.08	0.163	0.000542453	LYSMD2
1.955e-08	0.692775	0.393	0.281	0.000547673	DPP7
2.04911e-08	0.889383	0.283	0.175	0.000574037	FLII
2.09048e-08	0.624882	0.439	0.321	0.000585628	ARPC4
2.10412e-08	0.529823	0.562	0.475	0.000589449	PRR13
2.11796e-08	-1.07925	0.055	0.126	0.000593326	DNAAF9
2.15106e-08	-2.27613	0.085	0.162	0.000602597	AC020656.1
2.17519e-08	0.594188	0.475	0.363	0.000609357	EIF4B
2.18326e-08	-0.894847	0.137	0.234	0.000611619	JDP2
2.28145e-08	2.7143	0.066	0.01	0.000639124	RNASE3
2.32721e-08	-1.26444	0.068	0.143	0.000651944	RASGRP3
2.33083e-08	1.74048	0.099	0.029	0.000652958	RNASEH2A
2.34312e-08	4.94459	0.045	0	0.000656401	GSTT2B
2.36782e-08	0.541486	0.373	0.251	0.00066332	CDC42SE1
2.43604e-08	-1.00886	0.082	0.165	0.000682432	CHSY1
2.44336e-08	1.64613	0.108	0.035	0.000684482	KCNE3
2.45109e-08	0.862563	0.263	0.156	0.000686647	IRF5
2.54481e-08	2.96805	0.06	0.007	0.000712902	SNX32
2.5682e-08	0.756361	0.355	0.243	0.000719456	OXA1L
2.5821e-08	0.666662	0.337	0.218	0.000723349	PNISR
2.70248e-08	0.872303	0.246	0.141	0.000757072	PHF3
2.7367e-08	-1.33978	0.036	0.097	0.000766659	GCH1
2.80687e-08	0.614188	0.439	0.324	0.000786317	ATP5PB
2.80752e-08	-3.7935	0.001	0.028	0.000786499	NOMO3
2.80752e-08	-3.7935	0.001	0.028	0.000786499	KIZ-AS1
2.81763e-08	-0.492329	0.246	0.372	0.000789332	RAB32
2.85595e-08	-3.4191	0.003	0.032	0.000800065	PRKCA-AS1
2.85763e-08	1.09934	0.211	0.113	0.000800537	ITGB2-AS1
2.85955e-08	-1.24984	0.174	0.269	0.000801074	CXCR4
2.89183e-08	-2.74103	0.005	0.038	0.000810116	CBR3
2.93592e-08	-0.597823	0.246	0.365	0.000822468	MAP2K1
3.02907e-08	-1.4589	0.035	0.094	0.000848563	TLE3
3.03856e-08	-1.36801	0.045	0.11	0.000851221	NHSL1
3.04493e-08	0.957714	0.285	0.179	0.000853007	CD300C
3.05763e-08	0.810323	0.262	0.154	0.000856564	CNPY2
3.0676e-08	0.705064	0.38	0.265	0.000859357	P4HB
3.07422e-08	4.96805	0.044	0	0.000861211	SV2C
3.0929e-08	-1.95577	0.017	0.063	0.000866445	FMNL1-DT
3.12856e-08	-0.92881	0.105	0.193	0.000876434	ARIH1
3.13288e-08	0.859134	0.263	0.156	0.000877645	CUTA
3.14554e-08	0.996783	0.218	0.119	0.000881192	SDHA
3.17185e-08	0.584605	0.452	0.332	0.000888561	UXT
3.32952e-08	0.91236	0.223	0.122	0.000932732	ZRANB2
3.33737e-08	-0.330069	0.566	0.7	0.000934931	LRMDA
3.42425e-08	0.843932	0.275	0.168	0.000959269	ARHGAP45
3.46854e-08	1.29847	0.152	0.068	0.000971678	LINC02256
3.55932e-08	0.658549	0.457	0.353	0.000997107	LAIR1
3.56771e-08	-0.998318	0.085	0.166	0.000999459	SPTSSA
3.58e-08	-0.528373	0.266	0.388	0.0010029	LY96
3.59007e-08	0.671999	0.388	0.276	0.00100572	TUFM
3.66099e-08	-1.91903	0.013	0.054	0.00102559	AC004817.3
3.67758e-08	0.817937	0.284	0.176	0.00103024	PPP2R1A
3.75564e-08	0.639357	0.517	0.415	0.0010521	PDIA3
3.90398e-08	-4.23407	0.001	0.025	0.00109366	B3GAT2
3.90398e-08	-4.30807	0.001	0.025	0.00109366	AL445248.1
3.94122e-08	0.527893	0.551	0.457	0.00110409	PCBP2
4.04963e-08	4.92075	0.043	0	0.00113446	AC027682.2
4.07658e-08	-0.995924	0.103	0.19	0.00114201	VEGFB
4.28194e-08	1.2509	0.154	0.069	0.00119954	NBPF1
4.29755e-08	-0.998116	0.075	0.153	0.00120392	GGTA1
4.3096e-08	0.700762	0.339	0.228	0.00120729	TBCB
4.40581e-08	-0.358225	0.446	0.554	0.00123424	BTG1
4.41134e-08	-1.19974	0.066	0.14	0.00123579	MYO9A
4.51063e-08	-4.98614	0	0.022	0.00126361	SPDYE1
4.51063e-08	-4.98614	0	0.022	0.00126361	SPDYE5
4.64591e-08	1.09122	0.168	0.079	0.00130151	F11R
4.74226e-08	-1.09657	0.064	0.137	0.0013285	CHKA
4.898e-08	0.630232	0.34	0.219	0.00137213	ATP5MD
4.94153e-08	0.955754	0.203	0.107	0.00138432	ABRACL
5.03609e-08	0.832894	0.277	0.171	0.00141081	WBP2
5.06478e-08	1.84526	0.082	0.021	0.00141885	FAM114A1
5.10379e-08	0.617225	0.671	0.635	0.00142978	FCGR2A
5.2048e-08	-1.20592	0.052	0.119	0.00145807	CHASERR
5.45318e-08	0.668676	0.388	0.278	0.00152765	NDFIP1
5.55494e-08	1.04488	0.189	0.097	0.00155616	RAB5B
5.56644e-08	0.964355	0.244	0.143	0.00155938	LINC02432
6.04769e-08	1.19045	0.153	0.069	0.0016942	MCM5
6.16259e-08	-1.54557	0.026	0.078	0.00172639	GOLM2
6.17028e-08	0.791464	0.274	0.168	0.00172854	SNX17
6.25456e-08	0.785123	0.275	0.168	0.00175215	BIN2
6.29156e-08	-0.827077	0.128	0.221	0.00176252	RHOQ
6.29786e-08	0.989385	0.339	0.229	0.00176428	MARCO
6.31729e-08	-0.180347	0.279	0.416	0.00176972	MAFB
6.32485e-08	-2.01168	0.018	0.063	0.00177184	NRARP
6.32546e-08	1.78324	0.119	0.046	0.00177201	TMEM97
6.681e-08	0.432416	0.447	0.34	0.00187162	HSPA1A
6.71949e-08	0.612222	0.423	0.31	0.0018824	SAP18
6.83396e-08	0.821212	0.267	0.163	0.00191447	TNFAIP8L2
6.98446e-08	2.05825	0.071	0.015	0.00195663	LINC02381
6.99248e-08	0.542785	0.339	0.219	0.00195887	MARCH1
7.01157e-08	1.10286	0.163	0.076	0.00196422	C11orf24
7.02853e-08	0.954151	0.197	0.103	0.00196897	MRPS7
7.03419e-08	0.621996	0.427	0.316	0.00197056	NDUFS5
7.06714e-08	0.827966	0.529	0.447	0.00197979	VMO1
7.21705e-08	1.20368	0.148	0.066	0.00202178	ITGA5
7.27584e-08	0.673628	0.407	0.303	0.00203825	GMFG
7.31421e-08	-2.7935	0.005	0.037	0.002049	STX17-DT
7.3739e-08	0.483342	0.428	0.309	0.00206573	HSPD1
7.50658e-08	-2.57111	0.005	0.037	0.00210289	MEF2C-AS2
7.51036e-08	0.683071	0.362	0.253	0.00210395	MRPS21
7.64449e-08	0.955937	0.247	0.147	0.00214153	CCR1
7.66405e-08	-2.10813	0.012	0.051	0.00214701	TG
7.68323e-08	-3.12365	0.003	0.031	0.00215238	AL109811.2
7.77006e-08	-1.29015	0.057	0.125	0.0021767	RASSF3
7.78649e-08	-3.64911	0.001	0.026	0.00218131	SH3D19
7.98798e-08	0.836979	0.243	0.141	0.00223775	CAT
8.00789e-08	0.966859	0.206	0.112	0.00224333	SUPT6H
8.19296e-08	-1.57111	0.024	0.074	0.00229518	KCNQ1OT1
8.23055e-08	0.668528	0.359	0.244	0.00230571	OSBPL8
8.42377e-08	1.08374	0.276	0.176	0.00235983	VCL
8.47975e-08	0.905005	0.219	0.122	0.00237552	DCTN3
8.49507e-08	1.06371	0.182	0.093	0.00237981	DELE1
8.70084e-08	0.591833	0.43	0.318	0.00243745	KMT2E
9.09039e-08	4.68628	0.048	0.003	0.00254658	ADGRL2
9.17263e-08	0.736609	0.31	0.201	0.00256962	ARHGAP30
9.38104e-08	3.63835	0.048	0.003	0.002628	C5orf17
9.45412e-08	0.563355	0.472	0.365	0.00264848	RAN
9.51858e-08	0.457175	0.568	0.468	0.00266654	HINT1
9.85437e-08	0.668973	0.348	0.235	0.0027606	SUSD3
1.00228e-07	0.419304	0.743	0.719	0.00280778	NPM1
1.00723e-07	0.75247	0.344	0.24	0.00282165	EIF4H
1.03345e-07	0.650962	0.454	0.351	0.00289511	PLD3
1.07289e-07	1.58954	0.101	0.034	0.0030056	FASN
1.08439e-07	-2.4336	0.007	0.04	0.0030378	ARRDC5
1.08624e-07	0.721819	0.382	0.275	0.003043	SERINC1
1.09204e-07	0.566398	0.437	0.322	0.00305923	HSD17B11
1.1012e-07	0.982008	0.375	0.272	0.0030849	STAB1
1.10262e-07	1.88833	0.087	0.025	0.00308887	SLC9A3R1
1.15004e-07	1.34401	0.122	0.049	0.00322171	C12orf45
1.15156e-07	0.682148	0.356	0.249	0.00322597	MDH2
1.15513e-07	0.965247	0.208	0.115	0.00323598	TSTD1
1.17228e-07	-1.0694	0.071	0.144	0.00328402	SMIM30
1.17878e-07	0.705019	0.344	0.235	0.00330223	FKBP2
1.18008e-07	-0.986143	0.128	0.215	0.00330587	B3GNT5
1.21307e-07	0.600619	0.391	0.276	0.00339829	CYTIP
1.2284e-07	0.546265	0.356	0.237	0.00344123	STK4
1.23462e-07	-2.38469	0.007	0.041	0.00345867	ENSG00000291228
1.23999e-07	1.55359	0.107	0.038	0.00347372	TNFRSF8
1.27196e-07	-4.98614	0	0.021	0.00356328	SLC35G2
1.27196e-07	-4.98614	0	0.021	0.00356328	AC105916.1
1.27196e-07	-4.98614	0	0.021	0.00356328	AC046195.1
1.2722e-07	-4.89303	0	0.021	0.00356393	SLFNL1
1.2722e-07	-4.89303	0	0.021	0.00356393	CNTNAP2
1.2722e-07	-4.89303	0	0.021	0.00356393	PLEKHG6
1.2722e-07	-4.89303	0	0.021	0.00356393	SYCP3
1.2722e-07	-4.89303	0	0.021	0.00356393	AC005480.1
1.2722e-07	-4.89303	0	0.021	0.00356393	GREB1L
1.29468e-07	0.631891	0.393	0.287	0.00362691	HMOX1
1.3215e-07	0.581873	0.477	0.379	0.00370205	TMEM219
1.32172e-07	-2.53046	0.008	0.043	0.00370267	HIST2H2BE
1.33553e-07	-3.30807	0.002	0.028	0.00374134	DDN-AS1
1.35221e-07	1.27535	0.132	0.056	0.00378808	IGSF8
1.35562e-07	0.782041	0.281	0.178	0.00379764	DCP2
1.38277e-07	-0.562544	0.209	0.319	0.0038737	IRS2
1.38278e-07	1.09525	0.162	0.078	0.00387371	ERCC5
1.38976e-07	1.16272	0.146	0.066	0.00389326	MFSD5
1.40052e-07	0.624242	0.302	0.191	0.00392341	DNAJC15
1.40187e-07	-0.991287	0.119	0.204	0.00392721	NR4A3
1.41778e-07	1.43532	0.107	0.038	0.00397177	DDX47
1.43213e-07	0.593978	0.333	0.219	0.00401196	TLE5
1.45257e-07	1.3201	0.128	0.053	0.00406923	CA5B
1.46935e-07	0.990244	0.197	0.106	0.00411623	DNMT1
1.47546e-07	-2.76375	0.004	0.034	0.00413334	CBWD3
1.48282e-07	0.669485	0.32	0.21	0.00415397	CIB1
1.49185e-07	0.869271	0.234	0.137	0.00417926	YIPF3
1.49352e-07	0.860611	0.28	0.179	0.00418393	LINC01678
1.50867e-07	0.580092	0.497	0.4	0.00422638	ARL6IP1
1.52112e-07	-0.415433	0.325	0.451	0.00426127	NUDT3
1.52916e-07	-2.34871	0.01	0.046	0.00428378	NAV3
1.53459e-07	0.52682	0.597	0.51	0.00429899	ENO1
1.53493e-07	-0.692253	0.186	0.287	0.00429996	TGFBR1
1.53875e-07	-1.27791	0.037	0.094	0.00431065	FCGR2C
1.54931e-07	0.428369	0.831	0.784	0.00434024	RNASET2
1.55855e-07	-0.762819	0.166	0.262	0.00436613	PDE8A
1.57507e-07	1.24415	0.13	0.054	0.00441239	ATXN7L3B
1.58515e-07	0.975609	0.217	0.124	0.00444065	TMED4
1.61296e-07	0.636787	0.396	0.291	0.00451854	VPS35
1.63208e-07	-1.8549	0.016	0.057	0.00457211	ENSG00000270022
1.65602e-07	-2.08568	0.014	0.054	0.00463917	AC010894.3
1.65862e-07	0.780612	0.294	0.19	0.00464647	LMAN1
1.66303e-07	0.423668	0.592	0.499	0.00465881	PSMA7
1.67359e-07	0.573397	0.41	0.299	0.00468839	C1orf43
1.6763e-07	-0.742778	0.468	0.537	0.00469598	CD163
1.77821e-07	1.3192	0.121	0.049	0.00498149	SERPINB8
1.78258e-07	0.355361	0.903	0.907	0.00499373	C1QA
1.80758e-07	-1.55933	0.027	0.078	0.00506375	ENSG00000288755
1.82768e-07	-0.70169	0.115	0.203	0.00512007	TRIB1
1.83214e-07	-1.77464	0.014	0.054	0.00513256	TARS1
1.84386e-07	1.52482	0.11	0.041	0.00516538	IARS
1.85005e-07	-0.716957	0.141	0.234	0.00518274	MIR99AHG
1.86793e-07	0.624529	0.39	0.287	0.00523283	IGSF6
1.87233e-07	0.641675	0.371	0.265	0.00524514	TRAPPC1
1.89562e-07	0.732912	0.314	0.212	0.00531039	NHP2
1.97075e-07	1.39237	0.12	0.049	0.00552087	GPBAR1
1.97875e-07	1.14702	0.23	0.138	0.00554327	FADS2
1.99723e-07	0.701913	0.335	0.231	0.00559505	RASSF4
2.02219e-07	-0.8921	0.137	0.226	0.00566497	TRAK1
2.02428e-07	0.646125	0.411	0.307	0.00567083	LAT2
2.03241e-07	0.926394	0.173	0.087	0.00569359	LYRM2
2.04238e-07	0.555071	0.443	0.326	0.00572152	ITGB1
2.08536e-07	0.572941	0.396	0.282	0.00584193	FIS1
2.09152e-07	-0.905653	0.082	0.157	0.00585917	SIPA1L3
2.09429e-07	-2.57111	0.003	0.029	0.00586695	IGLC1
2.10698e-07	-1.66422	0.026	0.075	0.0059025	DSCAM
2.14723e-07	3.42889	0.045	0.003	0.00601525	STEAP3-AS1
2.15807e-07	0.929245	0.203	0.112	0.00604562	SRSF1
2.16535e-07	0.605422	0.387	0.278	0.006066	SNU13
2.18749e-07	0.796682	0.31	0.21	0.00612803	SELENOW
2.22888e-07	0.432979	0.604	0.506	0.00624397	NDUFA4
2.28522e-07	-0.452493	0.444	0.549	0.00640181	SRGAP2
2.31242e-07	1.38309	0.108	0.04	0.00647802	ZNRD1
2.40422e-07	2.12428	0.068	0.015	0.00673517	RTN2
2.42845e-07	0.559062	0.394	0.284	0.00680306	EIF3D
2.45146e-07	0.537419	0.388	0.274	0.00686752	PSMB3
2.45366e-07	0.806565	0.232	0.135	0.00687369	IK
2.4794e-07	1.55523	0.105	0.038	0.00694579	HIST1H1C
2.50345e-07	0.816555	0.29	0.193	0.00701316	ILF2
2.50615e-07	-0.497059	0.292	0.403	0.00702072	TCF4
2.54491e-07	0.360026	0.836	0.841	0.00712932	BTF3
2.61975e-07	0.715816	0.292	0.188	0.00733896	PPP1R18
2.65168e-07	0.739682	0.235	0.138	0.00742841	SNX1
2.66344e-07	0.482787	0.448	0.334	0.00746136	RAP1B
2.66664e-07	0.591196	0.419	0.318	0.00747032	CTNNA1
2.68008e-07	-2.33407	0.007	0.038	0.00750797	AC084871.1
2.68689e-07	0.834036	0.22	0.126	0.00752704	SIGIRR
2.70401e-07	0.670204	0.356	0.251	0.00757501	NDUFB10
2.71846e-07	0.574774	0.419	0.313	0.00761551	PSMB6
2.74573e-07	2.64945	0.056	0.009	0.00769188	ARHGAP20
2.75424e-07	0.759474	0.286	0.185	0.00771574	FUNDC2
2.76195e-07	0.678673	0.329	0.226	0.00773733	SRP9
2.83001e-07	-0.773923	0.136	0.225	0.007928	MYO5A
2.85294e-07	-1.13995	0.057	0.122	0.00799222	TRIM13
2.88783e-07	-1.65791	0.019	0.062	0.00808995	CCL3L3
2.91323e-07	-2.76375	0.004	0.031	0.00816113	HLX-AS1
2.91787e-07	0.873826	0.235	0.141	0.00817413	EFCAB14
2.94561e-07	1.18692	0.151	0.072	0.00825184	MMAB
2.96543e-07	0.659482	0.329	0.224	0.00830735	RTF2
3.00255e-07	-0.464875	0.246	0.356	0.00841134	RERE
3.04675e-07	0.547214	0.47	0.369	0.00853516	LPP
3.04687e-07	0.564575	0.437	0.328	0.00853551	ACAP2
3.06328e-07	0.494122	0.548	0.453	0.00858146	LIPA
3.06766e-07	-4.07361	0.001	0.022	0.00859373	AC073130.2
3.06766e-07	-4.07361	0.001	0.022	0.00859373	MIR181A2HG
3.07264e-07	-3.98614	0.001	0.022	0.00860769	ITPKB-AS1
3.07264e-07	-3.98614	0.001	0.022	0.00860769	ADAM7-AS1
3.07351e-07	-1.03618	0.058	0.124	0.00861013	FOXK1
3.16308e-07	1.28949	0.121	0.05	0.00886105	H2AFJ
3.22529e-07	0.684211	0.321	0.218	0.00903533	APEX1
3.26449e-07	0.577889	0.298	0.19	0.00914515	NCOR1
3.28763e-07	0.469242	0.51	0.409	0.00920996	TMEM59
3.33028e-07	0.657414	0.361	0.257	0.00932944	LRRC25
3.42501e-07	0.863365	0.245	0.15	0.00959483	PPM1G
3.42733e-07	-2.34871	0.009	0.043	0.00960134	AL512603.2
3.45734e-07	1.29272	0.119	0.049	0.00968538	PSMD10
3.47826e-07	0.538414	0.548	0.46	0.00974399	LTA4H
3.51316e-07	1.59882	0.095	0.032	0.00984176	AL356417.3
3.55314e-07	0.766089	0.29	0.19	0.00995377	NPTN
3.57253e-07	0.423833	0.582	0.482	0.0100081	GRB2
3.59221e-07	-4.89303	0	0.019	0.0100632	AC008569.1
3.59233e-07	-4.98614	0	0.019	0.0100635	AC079015.1
3.59273e-07	-4.7935	0	0.019	0.0100647	AL109811.1
3.59273e-07	-4.7935	0	0.019	0.0100647	AC106818.2
3.59273e-07	-4.7935	0	0.019	0.0100647	TENM2
3.59273e-07	-4.7935	0	0.019	0.0100647	AL513188.1
3.59273e-07	-4.7935	0	0.019	0.0100647	IQCH
3.59273e-07	-4.7935	0	0.019	0.0100647	DRC3
3.6181e-07	-3.23407	0.002	0.026	0.0101358	NHSL1-AS1
3.65138e-07	0.708512	0.341	0.24	0.010229	VAMP3
3.70641e-07	1.34425	0.114	0.046	0.0103831	AC012368.1
3.709e-07	-0.798337	0.331	0.415	0.0103904	OLR1
3.72614e-07	-0.339504	0.35	0.478	0.0104384	MARCKS
3.75737e-07	-2.24918	0.01	0.046	0.0105259	AGBL5
3.77113e-07	0.753705	0.231	0.135	0.0105645	HNRNPUL1
3.83652e-07	0.642996	0.433	0.331	0.0107476	CRTAP
3.87244e-07	0.695035	0.296	0.196	0.0108482	CCT7
3.87458e-07	1.31102	0.136	0.062	0.0108542	DANT2
3.93859e-07	-0.89868	0.083	0.157	0.0110336	INO80
3.94326e-07	0.584484	0.403	0.294	0.0110467	PRDX6
4.01129e-07	0.4617	0.602	0.531	0.0112372	COX5B
4.02155e-07	0.489672	0.543	0.457	0.011266	GDI2
4.20667e-07	0.682721	0.333	0.231	0.0117846	NUTF2
4.25184e-07	2.56845	0.058	0.01	0.0119111	ADAMTS2
4.30003e-07	0.721901	0.28	0.179	0.0120461	PSMC5
4.32542e-07	0.646714	0.297	0.194	0.0121172	PSMB9
4.40068e-07	-0.597578	0.122	0.209	0.0123281	RTN1
4.45764e-07	0.432461	0.548	0.441	0.0124876	ELOB
4.46498e-07	-1.20854	0.047	0.106	0.0125082	SNX30
4.54386e-07	1.15563	0.142	0.066	0.0127292	PHKG2
4.54551e-07	0.782683	0.232	0.138	0.0127338	NECAP2
4.58701e-07	1.02427	0.181	0.097	0.01285	DNAJC10
4.61622e-07	0.700196	0.329	0.226	0.0129319	PJA2
4.63055e-07	0.758018	0.263	0.166	0.012972	TMEM35B
4.66335e-07	-0.843539	0.119	0.201	0.0130639	SPG11
4.68475e-07	0.636975	0.359	0.253	0.0131239	GTF3A
4.68742e-07	1.79522	0.078	0.022	0.0131313	SEPTIN10
4.74748e-07	1.40088	0.099	0.035	0.0132996	TFIP11
4.80724e-07	-0.628591	0.183	0.281	0.013467	TMEM165
4.81981e-07	4.7143	0.036	0	0.0135022	AC011899.2
4.8417e-07	0.99183	0.176	0.093	0.0135636	FBXO9
4.84273e-07	1.10298	0.148	0.071	0.0135664	PTP4A1
4.85818e-07	3.45126	0.043	0.003	0.0136097	AL355922.1
4.89097e-07	-1.10162	0.055	0.118	0.0137016	BBLN
4.93534e-07	1.01386	0.16	0.079	0.0138259	PPIH
5.07366e-07	0.514799	0.365	0.253	0.0142133	MBP
5.07551e-07	2.59882	0.052	0.007	0.0142185	MEST
5.21283e-07	1.00752	0.154	0.075	0.0146032	MARCH7
5.21681e-07	1.03376	0.154	0.075	0.0146144	EXOSC10
5.25312e-07	0.762318	0.224	0.131	0.0147161	ACIN1
5.29583e-07	-0.795402	0.282	0.378	0.0148357	RUNX1
5.29949e-07	-0.986143	0.058	0.122	0.014846	H2AZ2
5.31522e-07	0.876707	0.236	0.144	0.01489	TADA3
5.36882e-07	2.05825	0.077	0.022	0.0150402	NRGN
5.4713e-07	-1.41678	0.033	0.084	0.0153273	RBMS3
5.47158e-07	0.620514	0.334	0.228	0.0153281	PRPF40A
5.53964e-07	0.704967	0.336	0.235	0.0155188	RTN3
5.55326e-07	0.457573	0.638	0.578	0.0155569	HMGB1
5.579e-07	1.38641	0.102	0.038	0.015629	CCDC130
5.63432e-07	-0.853249	0.082	0.156	0.015784	PCCA
5.74816e-07	0.638348	0.359	0.259	0.0161029	APH1A
5.76744e-07	3.82121	0.039	0.001	0.0161569	CHRFAM7A
5.77807e-07	-0.424878	0.695	0.763	0.0161867	MEF2C
5.92867e-07	-3.48864	0.001	0.024	0.0166086	LINC02316
5.92867e-07	-3.48864	0.001	0.024	0.0166086	ABCA3
5.92867e-07	-3.48864	0.001	0.024	0.0166086	AC004448.2
6.03856e-07	0.99875	0.183	0.1	0.0169164	HPS1
6.13218e-07	0.765717	0.241	0.147	0.0171787	DNAJB12
6.17424e-07	0.782149	0.269	0.174	0.0172965	IRF2
6.2203e-07	1.20368	0.125	0.054	0.0174256	SOX4
6.29954e-07	-1.84029	0.017	0.057	0.0176475	MIR142HG
6.32873e-07	0.843932	0.218	0.128	0.0177293	MRPS35
6.33063e-07	2.41596	0.054	0.009	0.0177346	WDYHV1
6.45638e-07	-1.7935	0.017	0.057	0.0180869	MARCHF5
6.4599e-07	0.543324	0.679	0.625	0.0180968	CTSS
6.50159e-07	1.07497	0.152	0.075	0.0182136	PPID
6.61052e-07	1.12192	0.139	0.065	0.0185187	STAC3
6.69121e-07	-1.72311	0.017	0.057	0.0187448	IQCH-AS1
6.75526e-07	1.23373	0.128	0.057	0.0189242	TSC22D4
6.83366e-07	0.543726	0.408	0.3	0.0191438	ANAPC16
6.86484e-07	1.50571	0.095	0.034	0.0192312	RASA4
6.93181e-07	0.695393	0.272	0.174	0.0194188	MAPK1IP1L
7.05304e-07	-1.52671	0.023	0.068	0.0197584	ENSG00000254420
7.08646e-07	1.3258	0.104	0.04	0.019852	TST
7.29405e-07	-1.21563	0.039	0.093	0.0204335	ENSG00000253736
7.30183e-07	0.780658	0.275	0.178	0.0204554	CARD16
7.37249e-07	1.37141	0.11	0.044	0.0206533	SYT11
7.4852e-07	0.42672	0.68	0.632	0.020969	CTSH
7.59408e-07	1.39468	0.084	0.026	0.021274	FCMR
7.62105e-07	3.74178	0.039	0.001	0.0213496	AL136419.3
7.66584e-07	0.473288	0.536	0.444	0.0214751	COX5A
7.66834e-07	0.618037	0.333	0.229	0.0214821	SSBP1
7.8131e-07	0.882612	0.221	0.132	0.0218876	HSPA4
7.88582e-07	0.933238	0.178	0.096	0.0220913	HAUS4
7.89761e-07	-0.822318	0.115	0.196	0.0221244	MALT1
7.96856e-07	-0.986143	0.085	0.156	0.0223231	SLC12A6
8.03482e-07	0.603794	0.354	0.251	0.0225088	VKORC1
8.11846e-07	0.727143	0.273	0.176	0.0227431	CAPRIN1
8.23139e-07	0.529872	0.463	0.365	0.0230594	MOB1A
8.27199e-07	-0.867266	0.12	0.2	0.0231732	MTHFD1L
8.28863e-07	1.16442	0.143	0.069	0.0232198	MARS
8.35537e-07	0.643526	0.405	0.315	0.0234067	SEPTIN2
8.45224e-07	0.721216	0.271	0.175	0.0236781	TXN2
8.51074e-07	-2.11543	0.011	0.046	0.023842	ALKBH1
8.60342e-07	-3.98614	0.001	0.021	0.0241016	LHFPL5
8.63943e-07	2.2702	0.059	0.012	0.0242025	CLDN7
8.65592e-07	-0.799169	0.992	0.987	0.0242487	MALAT1
8.68112e-07	-1.90368	0.013	0.049	0.0243193	HARS1
8.7047e-07	0.700782	0.279	0.182	0.0243853	METTL26
8.74872e-07	-0.832986	0.071	0.138	0.0245087	CCDC26
8.79789e-07	0.552018	0.656	0.612	0.0246464	CSTB
8.81274e-07	1.07275	0.153	0.076	0.024688	SLC29A1
8.92418e-07	0.885237	0.204	0.118	0.0250002	SMARCA5
8.97362e-07	1.00217	0.163	0.084	0.0251387	TXNDC15
9.1759e-07	0.520594	0.39	0.281	0.0257054	SP100
9.20246e-07	0.826925	0.163	0.082	0.0257798	TNFAIP8
9.22872e-07	0.645401	0.354	0.254	0.0258533	DYNLT1
9.26309e-07	0.568285	0.353	0.249	0.0259496	RBM8A
9.34552e-07	0.445867	0.601	0.541	0.0261805	COX8A
9.46883e-07	0.926081	0.166	0.085	0.026526	TAGAP
9.63966e-07	-2.63822	0.004	0.031	0.0270045	LINC02649
9.766e-07	-1.67064	0.02	0.062	0.0273585	ENSG00000288044
9.89763e-07	0.521919	0.589	0.507	0.0277272	LDHA
9.93499e-07	0.513502	0.388	0.279	0.0278319	ROCK1
9.94024e-07	0.778525	0.225	0.135	0.0278466	ARRDC1
9.9418e-07	0.388094	0.748	0.704	0.027851	HNRNPA1
9.97665e-07	0.529354	0.471	0.379	0.0279486	PARK7
1.01593e-06	1.04999	0.171	0.091	0.0284603	BHLHE40
1.01624e-06	-4.68658	0	0.018	0.0284689	AC080162.1
1.01624e-06	-4.68658	0	0.018	0.0284689	FBXO36
1.01624e-06	-4.68658	0	0.018	0.0284689	AC069277.1
1.01624e-06	-4.68658	0	0.018	0.0284689	SGCE
1.01624e-06	-4.68658	0	0.018	0.0284689	AL365356.1
1.01624e-06	-4.68658	0	0.018	0.0284689	AL136441.1
1.01624e-06	-4.68658	0	0.018	0.0284689	AL133453.1
1.01624e-06	-4.68658	0	0.018	0.0284689	RAB26
1.01624e-06	-4.68658	0	0.018	0.0284689	AC005632.3
1.01624e-06	-4.68658	0	0.018	0.0284689	AC008731.1
1.01624e-06	-4.68658	0	0.018	0.0284689	AC109460.2
1.01624e-06	-4.68658	0	0.018	0.0284689	AC092140.1
1.01624e-06	-4.68658	0	0.018	0.0284689	AC005920.2
1.01624e-06	-4.68658	0	0.018	0.0284689	AL117381.1
1.01624e-06	-4.68658	0	0.018	0.0284689	PRKX-AS1
1.01624e-06	-4.68658	0	0.018	0.0284689	AC046158.1
1.01624e-06	-4.68658	0	0.018	0.0284689	ENSG00000290108
1.0284e-06	0.81917	0.229	0.14	0.0288096	HAX1
1.0409e-06	1.00178	0.158	0.081	0.0291599	NARS
1.04705e-06	0.918146	0.183	0.1	0.0293322	SNRPA
1.05205e-06	0.960615	0.178	0.097	0.0294721	G6PC3
1.05556e-06	0.983904	0.185	0.103	0.0295703	IGF2R
1.05632e-06	-0.505737	0.233	0.332	0.0295918	SSBP2
1.06047e-06	-1.22061	0.033	0.084	0.029708	EPRS1
1.06869e-06	-0.553387	0.202	0.299	0.0299384	DIAPH2
1.09556e-06	0.713436	0.274	0.179	0.0306911	MEA1
1.0968e-06	1.51266	0.091	0.032	0.0307256	TMEM189
1.10533e-06	-1.62357	0.019	0.06	0.0309646	CCZ1
1.10764e-06	1.00254	0.172	0.093	0.0310294	ABHD14B
1.11416e-06	0.628567	0.333	0.232	0.0312122	TRAM1
1.12063e-06	-1.16064	0.05	0.109	0.0313934	SMURF1
1.12328e-06	0.584812	0.373	0.272	0.0314675	RTRAF
1.14807e-06	1.07659	0.135	0.063	0.0321619	VPS72
1.15968e-06	2.77939	0.047	0.006	0.0324872	FAM72A
1.2524e-06	2.35371	0.086	0.029	0.0350847	IL1RN
1.26032e-06	0.708512	0.319	0.224	0.0353065	SCPEP1
1.26094e-06	1.05707	0.187	0.106	0.035324	NSF
1.26623e-06	1.00044	0.148	0.074	0.0354721	TFAM
1.26916e-06	-0.603036	0.174	0.265	0.0355543	JARID2
1.28749e-06	0.782683	0.235	0.144	0.0360678	ATF6B
1.29291e-06	-1.66422	0.018	0.057	0.0362195	ENSG00000237422
1.29504e-06	2.08425	0.06	0.013	0.0362792	C16orf58
1.32519e-06	1.28064	0.104	0.041	0.0371237	ADD3
1.35525e-06	-0.951167	0.111	0.188	0.0379661	GNG7
1.35747e-06	0.653525	0.361	0.265	0.0380282	NCF2
1.3648e-06	1.172	0.126	0.057	0.0382334	AC005562.1
1.36831e-06	0.973779	0.18	0.1	0.0383319	CMKLR1
1.37215e-06	0.433912	0.437	0.331	0.0384394	UBE2D2
1.37377e-06	0.823634	0.205	0.119	0.0384848	MRPL24
1.37934e-06	-1.43093	0.023	0.066	0.0386408	AARS1
1.37994e-06	0.725059	0.244	0.151	0.0386577	GDI1
1.41049e-06	1.11115	0.132	0.062	0.0395135	TRPT1
1.4159e-06	-3.12365	0.003	0.026	0.039665	LINC00685
1.4206e-06	-1.62769	0.017	0.056	0.0397968	BLTP3A
1.42989e-06	0.676822	0.307	0.21	0.0400568	LMBRD1
1.43555e-06	-2.91214	0.003	0.026	0.0402154	RSKR
1.43555e-06	-2.91214	0.003	0.026	0.0402154	ENSG00000291066
1.43555e-06	-2.91214	0.003	0.026	0.0402154	SIK1
1.43945e-06	1.17036	0.141	0.069	0.0403246	GIMAP8
1.44321e-06	1.30759	0.108	0.044	0.0404301	ZNF322
1.44973e-06	0.776999	0.273	0.181	0.0406127	SPATA13
1.46536e-06	1.42889	0.093	0.034	0.0410505	AC011603.2
1.47512e-06	1.14688	0.134	0.063	0.041324	APEH
1.47651e-06	-1.07361	0.057	0.118	0.0413631	AKT1
1.4943e-06	-1.06676	0.062	0.124	0.0418613	UBR1
1.50297e-06	-0.546077	0.231	0.329	0.0421042	MED13L
1.52572e-06	-0.688128	0.217	0.312	0.0427415	PTPRJ
1.53083e-06	0.613134	0.4	0.306	0.0428847	RPN2
1.55073e-06	-1.28954	0.034	0.084	0.0434422	SLC27A4
1.56648e-06	0.956371	0.168	0.09	0.0438833	C6orf89
1.5888e-06	0.983483	0.149	0.075	0.0445087	TMX4
1.59193e-06	2.36152	0.161	0.09	0.0445963	FN1
1.6076e-06	1.27324	0.111	0.047	0.0450353	ARPIN
1.61614e-06	0.52843	0.437	0.341	0.0452745	TALDO1
1.62776e-06	-3.48864	0.001	0.022	0.0456001	MAK
1.63228e-06	-3.40118	0.001	0.022	0.0457267	AP000919.2
1.63711e-06	0.853217	0.209	0.124	0.0458619	HMGCS1
1.65109e-06	0.806761	0.203	0.118	0.0462535	MED10
1.7089e-06	0.885507	0.411	0.337	0.0478732	CYP27A1
1.71502e-06	-1.40995	0.03	0.076	0.0480445	AGAP1
1.72275e-06	-0.93985	0.065	0.128	0.048261	CARMIL1
1.73773e-06	0.642187	0.276	0.181	0.0486806	RAPGEF6
1.77263e-06	1.46757	0.09	0.032	0.0496586	PSD4
1.78747e-06	0.852393	0.208	0.124	0.0500742	COPB2
1.78911e-06	0.887064	0.234	0.147	0.0501202	HUWE1
1.79047e-06	0.953484	0.16	0.084	0.0501584	ARHGAP17
1.82818e-06	0.804703	0.249	0.16	0.0512146	AAMP
1.84037e-06	-1.23768	0.039	0.091	0.0515561	H1-2
1.86562e-06	1.02715	0.148	0.075	0.0522635	RBL2
1.88057e-06	0.94617	0.162	0.085	0.0526823	IFI35
1.90597e-06	3.31154	0.039	0.003	0.0533938	NUCB1-AS1
1.92373e-06	-2.07925	0.01	0.043	0.0538915	PATL2
1.92814e-06	1.05069	0.159	0.084	0.0540149	CLCN3
1.94019e-06	-1.98614	0.011	0.044	0.0543526	LONRF3
1.94511e-06	-2.03345	0.01	0.043	0.0544904	H2AC11
1.96447e-06	0.538559	0.367	0.265	0.0550325	C19orf53
1.96599e-06	0.869947	0.192	0.11	0.0550752	G6PD
1.98562e-06	-0.648785	0.149	0.237	0.0556251	PRKAG2
2.09492e-06	-1.07807	0.053	0.11	0.058687	CSNK1G1
2.12112e-06	2.26178	0.053	0.01	0.059421	ARMC9
2.14731e-06	0.871838	0.164	0.087	0.0601546	TRAPPC6A
2.16445e-06	0.823526	0.208	0.124	0.0606349	DNAJA2
2.17039e-06	2.03178	0.059	0.013	0.0608012	TMEM86A
2.17162e-06	-1.37143	0.032	0.079	0.0608357	RFX7
2.17298e-06	1.11466	0.115	0.05	0.060874	WDR61
2.21402e-06	0.490185	0.543	0.466	0.0620236	LAMTOR4
2.24568e-06	0.970418	0.157	0.082	0.0629106	MPPE1
2.2543e-06	0.817165	0.227	0.141	0.0631521	FLOT2
2.26272e-06	-0.488818	0.284	0.387	0.0633878	CALHM6
2.26942e-06	3.84675	0.036	0.001	0.0635755	TNS1
2.33032e-06	0.661555	0.276	0.182	0.0652816	DDX18
2.34906e-06	0.791029	0.284	0.194	0.0658065	SPCS3
2.35022e-06	0.551181	0.622	0.562	0.065839	IFNGR1
2.39693e-06	0.707281	0.24	0.15	0.0671477	CYBC1
2.40423e-06	0.636787	0.281	0.185	0.0673522	ORMDL1
2.40471e-06	-0.728985	0.094	0.166	0.0673655	TBC1D8
2.41413e-06	-3.89303	0.001	0.019	0.0676295	AC073343.2
2.41781e-06	-3.7935	0.001	0.019	0.0677326	PPM1H
2.41781e-06	-3.7935	0.001	0.019	0.0677326	GK-AS1
2.47407e-06	-0.564148	0.288	0.384	0.0693085	PELI1
2.50156e-06	4.50571	0.032	0	0.0700788	LINC01001
2.50263e-06	4.62857	0.032	0	0.0701088	AL354733.3
2.53559e-06	1.79676	0.073	0.022	0.0710319	CDKN2B
2.57545e-06	0.861854	0.177	0.099	0.0721487	HIGD1A
2.57774e-06	0.833574	0.195	0.113	0.0722127	CLDND1
2.61299e-06	1.68942	0.077	0.025	0.0732002	SLFN5
2.61955e-06	-3.15607	0.002	0.024	0.0733842	TCF4-AS1
2.62959e-06	-3.07361	0.002	0.024	0.0736653	BTBD19
2.67911e-06	1.42889	0.091	0.034	0.0750525	ANK2
2.75392e-06	-1.4336	0.023	0.065	0.0771484	ENSG00000291214
2.75395e-06	1.09792	0.143	0.072	0.0771491	CRYBG3
2.7686e-06	0.618372	0.327	0.232	0.0775597	STXBP2
2.79806e-06	-1.01893	0.054	0.112	0.0783849	PHLPP1
2.82956e-06	0.742785	0.242	0.154	0.0792672	RIOK3
2.87433e-06	0.577872	0.339	0.243	0.0805215	DYNLRB1
2.88016e-06	-4.68658	0	0.016	0.0806849	AC092652.1
2.88016e-06	-4.68658	0	0.016	0.0806849	TRPM3
2.8804e-06	-4.57111	0	0.016	0.0806916	AL353135.2
2.8804e-06	-4.57111	0	0.016	0.0806916	AC067930.8
2.8804e-06	-4.57111	0	0.016	0.0806916	AL133480.1
2.8804e-06	-4.57111	0	0.016	0.0806916	CTNNA3
2.8804e-06	-4.57111	0	0.016	0.0806916	WT1
2.8804e-06	-4.57111	0	0.016	0.0806916	AC109597.1
2.8804e-06	-4.57111	0	0.016	0.0806916	Z83844.2
2.91497e-06	0.83123	0.195	0.113	0.0816601	NBPF14
2.93126e-06	0.939856	0.162	0.087	0.0821163	STARD3
2.93986e-06	0.60225	0.281	0.187	0.0823573	DCTN2
2.94926e-06	0.752294	0.223	0.137	0.0826207	PRPF4B
2.95162e-06	0.604094	0.324	0.228	0.0826867	ARGLU1
2.97764e-06	0.632063	0.283	0.19	0.0834157	NDUFA12
3.04125e-06	0.790185	0.218	0.134	0.0851975	CD300A
3.07334e-06	-0.566313	0.397	0.494	0.0860965	ETV6
3.09941e-06	0.891729	0.19	0.11	0.0868268	CKAP5
3.13079e-06	0.554229	0.391	0.294	0.0877059	NEDD8
3.13763e-06	-0.899432	0.085	0.153	0.0878976	ST3GAL5
3.16997e-06	-0.355857	0.307	0.412	0.0888034	TCF12
3.2664e-06	-1.80172	0.016	0.051	0.091505	ENSG00000291073
3.41884e-06	1.62857	0.072	0.022	0.0957754	RNF25
3.48205e-06	0.7605	0.229	0.144	0.0975462	IDS
3.5066e-06	1.24907	0.122	0.057	0.0982338	CST7
3.52861e-06	0.697829	0.247	0.159	0.0988506	TMEM123
3.54097e-06	0.967207	0.15	0.078	0.0991968	POLDIP3
3.54342e-06	1.39633	0.098	0.04	0.0992655	YARS
3.61288e-06	0.518386	0.344	0.244	0.101211	UBE2F
3.61865e-06	0.633465	0.354	0.265	0.101373	ERGIC3
3.62277e-06	-0.999319	0.077	0.141	0.101488	GPR137B
3.65341e-06	1.97733	0.057	0.013	0.102347	SARS2
3.65508e-06	0.696532	0.326	0.237	0.102394	PCM1
3.69281e-06	-0.581753	0.17	0.257	0.10345	EIF4G3
3.74218e-06	-0.581889	0.194	0.284	0.104833	SLC49A4
3.7709e-06	0.635599	0.262	0.171	0.105638	IKZF1
3.77207e-06	-2.83414	0.003	0.025	0.105671	ICA1L
3.7865e-06	0.598819	0.308	0.215	0.106075	EIF3I
3.79162e-06	0.453574	0.503	0.416	0.106218	ST13
3.83707e-06	0.619578	0.228	0.14	0.107492	EML4
3.95172e-06	0.761091	0.216	0.132	0.110703	DCAF7
3.98262e-06	-1.19425	0.039	0.088	0.111569	TUBA1B-AS1
3.99763e-06	0.852239	0.212	0.131	0.11199	MYD88
4.01763e-06	0.775345	0.223	0.138	0.11255	LBR
4.02988e-06	0.668721	0.27	0.179	0.112893	ARHGAP4
4.04772e-06	0.970135	0.171	0.096	0.113393	MFSD10
4.06557e-06	0.447613	0.521	0.434	0.113893	HNRNPDL
4.20843e-06	0.715816	0.282	0.193	0.117895	PTBP3
4.21435e-06	0.88307	0.182	0.104	0.118061	CNOT8
4.27089e-06	0.768744	0.206	0.124	0.119645	MRPL16
4.27383e-06	0.629193	0.281	0.19	0.119727	SLC66A3
4.28831e-06	0.901964	0.163	0.088	0.120133	RESF1
4.32981e-06	4.44012	0.03	0	0.121295	AC060765.2
4.32981e-06	4.44012	0.03	0	0.121295	CR381653.1
4.33069e-06	4.53742	0.03	0	0.12132	AC011446.2
4.33069e-06	4.53742	0.03	0	0.12132	DZIP1L
4.35674e-06	1.23303	0.104	0.044	0.12205	MLST8
4.37254e-06	0.953484	0.157	0.084	0.122492	FAM120B
4.40364e-06	1.78645	0.054	0.012	0.123363	ARMCX2
4.42088e-06	0.620299	0.359	0.269	0.123847	APPL1
4.42637e-06	0.591624	0.331	0.237	0.124	RNF213
4.45724e-06	1.55818	0.076	0.025	0.124865	CARD6
4.46549e-06	-1.77041	0.011	0.043	0.125096	AC103591.3
4.48621e-06	-3.30807	0.001	0.021	0.125677	AC110611.1
4.49778e-06	0.788045	0.201	0.121	0.126001	RPS6KA1
4.56487e-06	-2.57111	0.001	0.021	0.12788	USP49
4.56587e-06	-0.71389	0.104	0.176	0.127908	MSRB2
4.63132e-06	0.932243	0.199	0.121	0.129742	IRF1
4.71619e-06	0.596612	0.381	0.293	0.132119	BANF1
4.7442e-06	0.913094	0.162	0.088	0.132904	ZNF22
4.79115e-06	-1.07675	0.065	0.125	0.134219	ST18
4.86891e-06	-0.590215	0.143	0.225	0.136398	TBC1D9
4.91218e-06	0.748668	0.264	0.178	0.13761	PRAM1
4.92206e-06	-0.539222	0.105	0.181	0.137887	ENSG00000273149
4.95027e-06	-1.47157	0.019	0.056	0.138677	AL592183.1
4.95358e-06	1.20368	0.18	0.106	0.13877	MSMO1
4.95731e-06	0.959409	0.143	0.074	0.138874	INO80E
4.95981e-06	0.538948	0.659	0.64	0.138944	SERPINA1
4.96489e-06	-2.64911	0.004	0.026	0.139087	ENSG00000247925
4.96782e-06	0.502696	0.308	0.212	0.139169	EVL
5.00424e-06	1.77939	0.066	0.019	0.140189	EMP1
5.02101e-06	0.92532	0.163	0.09	0.140659	CBR1
5.02962e-06	1.07044	0.14	0.072	0.1409	PTGS1
5.07278e-06	1.18378	0.123	0.059	0.142109	FLNB
5.12182e-06	1.11216	0.12	0.056	0.143483	XRCC1
5.14537e-06	2.27259	0.048	0.009	0.144142	FAM160B2
5.15711e-06	0.53073	0.32	0.225	0.144471	STK10
5.24661e-06	2.12933	0.053	0.012	0.146978	TMEM119
5.29606e-06	0.799118	0.217	0.135	0.148364	SF3B4
5.329e-06	1.17892	0.105	0.046	0.149287	C12orf10
5.35416e-06	0.724728	0.235	0.15	0.149991	ACTR1A
5.35505e-06	-1.32056	0.033	0.079	0.150016	GABPB1-IT1
5.47466e-06	0.493025	0.492	0.407	0.153367	TMEM14C
5.49612e-06	1.24481	0.113	0.051	0.153968	APBB3
5.50723e-06	0.6441	0.246	0.159	0.154279	PUF60
5.51442e-06	1.67662	0.188	0.115	0.154481	TRH
5.52274e-06	-0.671004	0.177	0.26	0.154714	STX11
5.53168e-06	0.974483	0.163	0.09	0.154965	ATP2B4
5.55862e-06	-0.478424	0.18	0.269	0.155719	GRK3
5.57897e-06	-0.348081	0.393	0.501	0.156289	IFNGR2
5.60654e-06	0.607135	0.322	0.229	0.157062	ERICH1
5.67827e-06	0.359124	0.754	0.621	0.159071	MT-ND2
5.7248e-06	-0.877437	0.087	0.153	0.160374	WNT2B
5.82538e-06	0.560976	0.347	0.254	0.163192	JAK1
5.87546e-06	0.539318	0.307	0.212	0.164595	CHURC1
5.92405e-06	2.76874	0.039	0.004	0.165956	URB2
5.93103e-06	-0.43742	0.307	0.4	0.166152	NFKBIA
5.94204e-06	-0.479655	0.305	0.401	0.16646	GNB1
5.9556e-06	1.39719	0.082	0.029	0.16684	NDRG2
6.00194e-06	0.973215	0.143	0.074	0.168138	CENPC
6.0451e-06	-2.63822	0.004	0.028	0.169347	SLC24A1
6.05779e-06	1.93986	0.056	0.013	0.169703	SKIV2L
6.10216e-06	-0.57501	0.163	0.249	0.170946	GSPT1
6.17672e-06	0.457169	0.503	0.412	0.173035	ATP5MF
6.18102e-06	0.796919	0.185	0.107	0.173155	SCAMP3
6.22287e-06	0.734171	0.237	0.151	0.174327	DOK2
6.33127e-06	-1.33128	0.026	0.068	0.177364	BAG5
6.34644e-06	0.691929	0.255	0.169	0.177789	BTK
6.45641e-06	0.621327	0.226	0.14	0.18087	PSMA5
6.55424e-06	0.765036	0.221	0.14	0.18361	ARHGEF2
6.55739e-06	0.771496	0.22	0.138	0.183699	MRPL3
6.60527e-06	0.824112	0.174	0.099	0.18504	CZIB
6.78883e-06	-3.68658	0.001	0.018	0.190182	SPATA21
6.78883e-06	-3.68658	0.001	0.018	0.190182	AL137779.2
6.78883e-06	-3.68658	0.001	0.018	0.190182	AC005695.2
6.78883e-06	-3.68658	0.001	0.018	0.190182	GEMIN7-AS1
6.78883e-06	-3.68658	0.001	0.018	0.190182	IL20RB
6.78883e-06	-3.68658	0.001	0.018	0.190182	AC119673.2
6.7893e-06	0.763533	0.24	0.157	0.190196	PLXNB2
6.82273e-06	0.456494	0.704	0.679	0.191132	ALOX5AP
7.00451e-06	0.65585	0.238	0.153	0.196224	ELOVL5
7.02229e-06	-3.07361	0.002	0.022	0.196722	BICC1
7.11425e-06	1.82121	0.06	0.016	0.199299	UNC5B
7.15215e-06	1.04488	0.13	0.065	0.20036	UBA7
7.16836e-06	-2.37846	0.005	0.029	0.200814	MIX23
7.16836e-06	-2.37846	0.005	0.029	0.200814	POLR1F
7.24466e-06	0.598819	0.335	0.247	0.202952	SDHD
7.28024e-06	2.35963	0.045	0.007	0.203949	MACORIS
7.2872e-06	-1.68129	0.015	0.049	0.204144	SLC35F1
7.36378e-06	0.755059	0.224	0.143	0.206289	DDB1
7.39849e-06	-1.10162	0.051	0.104	0.207261	SFMBT1
7.4049e-06	-0.561258	0.147	0.229	0.207441	SAP30
7.51879e-06	0.704172	0.268	0.182	0.210631	SCIMP
7.53616e-06	0.911977	0.186	0.11	0.211118	SIRPB2
7.55509e-06	1.77285	0.062	0.018	0.211648	MHENCR
7.60567e-06	-1.55004	0.015	0.049	0.213065	ENSG00000291136
7.70751e-06	0.720337	0.238	0.154	0.215918	ILF3
7.70886e-06	1.93986	0.055	0.013	0.215956	AACS
7.76539e-06	1.19443	0.098	0.041	0.21754	TCTA
7.81505e-06	0.618056	0.284	0.196	0.218931	NRDC
7.8948e-06	0.738222	0.213	0.132	0.221165	DUSP22
7.89822e-06	0.4427	0.474	0.375	0.221261	SSR3
7.96258e-06	-0.866404	0.075	0.137	0.223064	NLK
7.97892e-06	-0.558346	0.16	0.241	0.223521	ITSN1
8.03205e-06	0.621539	0.289	0.2	0.22501	MLX
8.1179e-06	0.987385	0.146	0.078	0.227415	IL16
8.14749e-06	-0.613254	0.261	0.349	0.228244	SAMSN1
8.18477e-06	-4.57111	0	0.015	0.229288	AL021155.5
8.18477e-06	-4.57111	0	0.015	0.229288	CACNB2
8.18477e-06	-4.57111	0	0.015	0.229288	AP003110.1
8.18477e-06	-4.57111	0	0.015	0.229288	UBOX5-AS1
8.18477e-06	-4.57111	0	0.015	0.229288	PHACTR2-AS1
8.18477e-06	-4.57111	0	0.015	0.229288	AC020661.2
8.18527e-06	-4.44557	0	0.015	0.229302	KDM4A-AS1
8.18527e-06	-4.44557	0	0.015	0.229302	Z99127.1
8.18527e-06	-4.44557	0	0.015	0.229302	AC009505.1
8.18527e-06	-4.44557	0	0.015	0.229302	AC017101.1
8.18527e-06	-4.44557	0	0.015	0.229302	ZKSCAN7-AS1
8.18527e-06	-4.44557	0	0.015	0.229302	CP
8.18527e-06	-4.44557	0	0.015	0.229302	ARHGEF26
8.18527e-06	-4.44557	0	0.015	0.229302	AC090018.2
8.18527e-06	-4.44557	0	0.015	0.229302	SEMA5A
8.18527e-06	-4.44557	0	0.015	0.229302	PDZD2
8.18527e-06	-4.44557	0	0.015	0.229302	AC007130.1
8.18527e-06	-4.44557	0	0.015	0.229302	AC005162.3
8.18527e-06	-4.44557	0	0.015	0.229302	PRUNE2
8.18527e-06	-4.44557	0	0.015	0.229302	AL442003.1
8.18527e-06	-4.44557	0	0.015	0.229302	AC127035.1
8.18527e-06	-4.44557	0	0.015	0.229302	OTUD7A
8.18527e-06	-4.44557	0	0.015	0.229302	AC007014.1
8.18527e-06	-4.44557	0	0.015	0.229302	PKD1L3
8.18527e-06	-4.44557	0	0.015	0.229302	GNAL
8.18527e-06	-4.44557	0	0.015	0.229302	AC024075.2
8.18527e-06	-4.44557	0	0.015	0.229302	GCNT7
8.18527e-06	-4.44557	0	0.015	0.229302	AC006547.1
8.18527e-06	-4.44557	0	0.015	0.229302	JADE3
8.18527e-06	-4.44557	0	0.015	0.229302	AL024508.1
8.18527e-06	-4.44557	0	0.015	0.229302	AC009542.1
8.18527e-06	-4.44557	0	0.015	0.229302	AC068389.3
8.22386e-06	0.656233	0.449	0.376	0.230383	NINJ1
8.35698e-06	1.77188	0.069	0.022	0.234112	SIGLEC1
8.60202e-06	-1.30217	0.034	0.079	0.240977	EYA2
8.62238e-06	0.738454	0.181	0.104	0.241547	KIF2A
8.65564e-06	0.92422	0.183	0.109	0.242479	ERG28
8.69769e-06	0.633171	0.404	0.324	0.243657	SSR1
8.69793e-06	-1.77041	0.013	0.044	0.243664	FAM131B-AS2
8.70235e-06	0.657355	0.314	0.226	0.243788	NAGA
8.71433e-06	-0.827445	0.102	0.171	0.244123	UBE3A
8.71793e-06	0.611553	0.348	0.262	0.244224	NDUFV2
8.77269e-06	-2.18778	0.007	0.032	0.245758	STAG3L5P
8.77269e-06	-2.18778	0.007	0.032	0.245758	ENSG00000269968
8.81171e-06	2.07275	0.052	0.012	0.246851	AC108134.3
8.82824e-06	-1.50072	0.019	0.056	0.247314	ENSG00000291075
8.84965e-06	2.03376	0.052	0.012	0.247914	TCTN1
8.85175e-06	0.705735	0.212	0.132	0.247973	GCC2
8.85463e-06	0.584689	0.311	0.221	0.248053	RPL22L1
8.92619e-06	0.75179	0.284	0.2	0.250058	TSPAN4
8.94027e-06	3.56845	0.032	0.001	0.250453	AC009506.1
8.97326e-06	1.99368	0.052	0.012	0.251377	C12orf73
8.99355e-06	0.837826	0.177	0.103	0.251945	ARHGAP9
9.08889e-06	0.648943	0.272	0.185	0.254616	SEC13
9.10684e-06	1.22591	0.097	0.041	0.255119	CCDC137
9.13824e-06	-0.425318	0.2	0.293	0.255999	C4orf48
9.13983e-06	0.688585	0.264	0.179	0.256043	TMPO
9.14847e-06	0.853061	0.16	0.088	0.256285	RELA
9.2112e-06	-0.770754	0.094	0.162	0.258042	UBE3C
9.29265e-06	-2.11167	0.007	0.034	0.260324	AC127502.2
9.31291e-06	0.587459	0.391	0.306	0.260892	CTSC
9.31629e-06	0.958715	0.157	0.087	0.260987	TNIP1
9.32881e-06	2.45126	0.044	0.007	0.261337	AC004551.1
9.35223e-06	0.689967	0.205	0.125	0.261993	IST1
9.36758e-06	0.592719	0.295	0.206	0.262423	COX7A2L
9.37818e-06	0.374625	0.645	0.6	0.26272	SH3BGRL
9.39895e-06	-1.34124	0.03	0.074	0.263302	H2AJ
9.46016e-06	0.799223	0.195	0.118	0.265017	EIF4EBP3
9.50993e-06	0.77319	0.212	0.134	0.266411	SPSB3
9.53634e-06	0.78191	0.224	0.144	0.267151	SMARCC2
9.54169e-06	1.02105	0.138	0.072	0.267301	MRPL40
9.54604e-06	0.509736	0.31	0.216	0.267423	SRSF10
9.55867e-06	0.827088	0.174	0.1	0.267777	ARFGAP2
9.61135e-06	0.737796	0.196	0.118	0.269252	PPP1R2
9.61987e-06	1.17574	0.119	0.057	0.269491	NOTCH2NLA
9.65863e-06	-1.88661	0.01	0.04	0.270577	CATSPER2
9.80842e-06	-1.26032	0.03	0.074	0.274773	ANGEL1
9.81278e-06	3.0436	0.035	0.003	0.274895	MAP11
9.853e-06	-2.75168	0.003	0.024	0.276022	AC012291.3
9.85486e-06	-0.773149	0.057	0.113	0.276074	SOCS3
9.85907e-06	4.33578	0.028	0	0.276192	LDHD
9.87018e-06	4.29926	0.028	0	0.276503	DECR2
9.96441e-06	-0.738216	0.109	0.179	0.279143	PITPNA
1.00867e-05	2.76874	0.038	0.004	0.282569	SLC9A3R2
1.01074e-05	0.845459	0.148	0.079	0.283149	SGTA
1.01308e-05	0.78879	0.207	0.129	0.283804	MRPS18B
1.02253e-05	0.92406	0.153	0.084	0.286452	NUDT21
1.0262e-05	-0.532492	0.275	0.368	0.28748	AXL
1.02916e-05	-1.08061	0.085	0.147	0.288309	HTRA1
1.02962e-05	-0.523963	0.249	0.343	0.288439	MYO9B
1.05e-05	0.874132	0.164	0.093	0.294147	PPP2R2A
1.05367e-05	0.828825	0.19	0.115	0.295174	NSMCE1
1.05678e-05	0.580204	0.29	0.2	0.296046	SIVA1
1.0582e-05	0.73927	0.309	0.226	0.296445	TMED5
1.06528e-05	0.377963	0.792	0.81	0.298429	CALM2
1.06971e-05	0.489848	0.395	0.303	0.29967	HMGN3
1.07127e-05	1.13585	0.107	0.049	0.300106	DCPS
1.07969e-05	0.761758	0.202	0.124	0.302463	SECISBP2
1.08079e-05	0.770586	0.241	0.16	0.302773	UBE2L6
1.10157e-05	1.49928	0.077	0.028	0.308593	SIRPB1
1.10233e-05	-0.870666	0.089	0.153	0.308806	NFIL3
1.1215e-05	-0.523592	0.134	0.209	0.314177	IL1B
1.12346e-05	0.63255	0.301	0.215	0.314727	RNPS1
1.12853e-05	-0.623573	0.068	0.128	0.316146	EGR3
1.13385e-05	0.936988	0.138	0.072	0.317637	DPH1-OVCA2
1.14472e-05	0.818222	0.168	0.096	0.320681	HINT2
1.14699e-05	0.280656	0.866	0.831	0.321317	LAPTM5
1.15351e-05	0.461495	0.415	0.322	0.323143	ATP6V1G1
1.16506e-05	0.956141	0.14	0.074	0.326381	NADSYN1
1.16678e-05	0.461188	0.664	0.626	0.32686	MIF
1.1813e-05	1.13415	0.129	0.066	0.33093	HSD17B7
1.19557e-05	0.452084	0.466	0.372	0.334928	CAST
1.21086e-05	-0.611508	0.144	0.222	0.33921	TMCC3
1.21236e-05	0.718526	0.264	0.182	0.339632	PFKL
1.21498e-05	-0.141262	0.448	0.59	0.340365	CTSZ
1.21766e-05	0.579137	0.246	0.16	0.341116	LPIN2
1.22294e-05	-0.437006	0.39	0.488	0.342596	GPR183
1.22732e-05	-3.30807	0.001	0.019	0.343822	DENND6A-AS1
1.22732e-05	-3.30807	0.001	0.019	0.343822	AC135050.3
1.23055e-05	-3.20854	0.001	0.019	0.344727	DLGAP1
1.2473e-05	-2.89303	0.001	0.019	0.34942	AP005329.2
1.24976e-05	1.00582	0.203	0.128	0.350107	NAIP
1.26141e-05	0.739387	0.235	0.154	0.353371	RIPOR1
1.28165e-05	-0.520671	0.231	0.318	0.359041	NDUFB1
1.2844e-05	3.07275	0.034	0.003	0.359811	AC005071.1
1.2848e-05	-0.584045	0.195	0.276	0.359923	TRPS1
1.29558e-05	2.49928	0.04	0.006	0.362943	ENO3
1.29656e-05	0.63939	0.328	0.243	0.363219	EPS15
1.29668e-05	0.660019	0.218	0.137	0.363252	BUD31
1.29792e-05	-0.560711	0.209	0.294	0.3636	MIS18BP1
1.31074e-05	0.851206	0.169	0.097	0.36719	DR1
1.33599e-05	0.705391	0.212	0.132	0.374264	TRABD
1.33622e-05	0.984109	0.135	0.071	0.374328	TUSC2
1.33739e-05	-0.909522	0.084	0.146	0.374656	TET3
1.34182e-05	0.523381	0.385	0.299	0.375897	ATP5F1C
1.37834e-05	-1.45821	0.021	0.057	0.386129	RPL23AP7
1.3809e-05	1.23928	0.105	0.049	0.386846	TARS
1.38682e-05	1.13225	0.114	0.054	0.388504	SLC4A1AP
1.38917e-05	0.83607	0.17	0.099	0.389162	GPS1
1.39618e-05	0.723778	0.264	0.182	0.391125	DIAPH1
1.40891e-05	1.34884	0.081	0.031	0.394693	PFKFB4
1.4134e-05	-1.21685	0.097	0.159	0.39595	HLA-DQA2
1.44204e-05	1.1063	0.098	0.043	0.403972	AC092821.3
1.44358e-05	1.0657	0.12	0.059	0.404405	PLOD3
1.44719e-05	2.22887	0.045	0.009	0.405416	FAM198B-AS1
1.45414e-05	0.501522	0.427	0.341	0.407364	ATP5F1A
1.47669e-05	0.674246	0.245	0.163	0.413679	AIP
1.4824e-05	0.848798	0.18	0.107	0.415279	SASH3
1.49321e-05	0.555911	0.33	0.241	0.418309	CCT5
1.49341e-05	0.659461	0.265	0.181	0.418364	SLC25A39
1.49389e-05	1.46948	0.186	0.113	0.418498	CRIP1
1.51281e-05	-1.30807	0.024	0.063	0.423797	MFSD14CP
1.51741e-05	1.18789	0.115	0.056	0.425088	IL27RA
1.52275e-05	-2.42672	0.004	0.026	0.426585	AC011476.3
1.52323e-05	0.613407	0.313	0.228	0.426719	ATG3
1.52446e-05	1.0683	0.114	0.054	0.427061	SLC22A18
1.53762e-05	-1.1717	0.037	0.082	0.430749	MAPK9
1.54501e-05	0.478434	0.379	0.287	0.43282	C11orf58
1.54789e-05	3.44012	0.03	0.001	0.433626	C19orf54
1.55817e-05	-1.50698	0.015	0.047	0.436507	ENSG00000287100
1.60369e-05	0.790082	0.186	0.112	0.449259	H2AFV
1.60946e-05	0.92406	0.149	0.082	0.450874	PHAX
1.6246e-05	1.18378	0.097	0.043	0.455114	CCNB1IP1
1.63562e-05	0.728102	0.254	0.172	0.458203	RASGRP2
1.66884e-05	1.18835	0.107	0.05	0.46751	PPM1K
1.67783e-05	0.465037	0.422	0.334	0.470028	TCF25
1.68742e-05	3.01386	0.033	0.003	0.472714	OCRL
1.69817e-05	0.595811	0.305	0.221	0.475725	NDUFAF3
1.70367e-05	1.01386	0.121	0.06	0.477266	RNF20
1.70661e-05	4.26178	0.027	0	0.478091	AC107294.2
1.70675e-05	4.29926	0.027	0	0.478129	AC026785.2
1.70824e-05	4.22331	0.027	0	0.478547	AL606534.2
1.7294e-05	-0.449337	0.206	0.29	0.484475	FHIT
1.73269e-05	-2.37846	0.005	0.028	0.485395	ENSG00000269927
1.73606e-05	-0.947149	0.05	0.101	0.486341	ADISSP
1.74483e-05	-2.30807	0.005	0.028	0.488797	EOLA2
1.75369e-05	0.894869	0.154	0.087	0.491279	ALDH3B1
1.76153e-05	1.0565	0.135	0.072	0.493474	SMC6
1.76168e-05	0.571852	0.343	0.259	0.493516	LCP2
1.76289e-05	-0.118094	0.327	0.441	0.493855	OGFRL1
1.78611e-05	0.585399	0.324	0.238	0.50036	ARHGEF10L
1.8279e-05	0.685803	0.245	0.165	0.512068	RAD21
1.8461e-05	1.40979	0.073	0.026	0.517166	LINC01410
1.85578e-05	-1.39053	0.023	0.06	0.519879	MARCHF6
1.85657e-05	0.625131	0.31	0.226	0.5201	PEPD
1.86962e-05	0.918998	0.14	0.075	0.523755	TASOR
1.87388e-05	-2.98614	0.002	0.021	0.524948	STEAP1B
1.87388e-05	-2.98614	0.002	0.021	0.524948	ENSG00000290737
1.88067e-05	-2.89303	0.002	0.021	0.52685	ENSG00000287168
1.90005e-05	-3.89303	0.001	0.016	0.53228	RASGEF1C
1.90514e-05	-3.68658	0.001	0.016	0.533707	AL031602.2
1.90514e-05	-3.68658	0.001	0.016	0.533707	PDE5A
1.90514e-05	-3.68658	0.001	0.016	0.533707	ENSG00000272234
1.9079e-05	-3.57111	0.001	0.016	0.534478	POLE2
1.9079e-05	-3.57111	0.001	0.016	0.534478	DLGAP4-AS1
1.97142e-05	0.851304	0.154	0.087	0.552272	PWP1
2.02131e-05	0.717991	0.235	0.156	0.566249	GNG2
2.05149e-05	-0.393669	0.318	0.406	0.574703	FCHSD2
2.06339e-05	0.664908	0.261	0.179	0.578038	PARP1
2.06495e-05	1.03824	0.12	0.06	0.578474	SPN
2.07503e-05	0.580897	0.33	0.244	0.581299	IMPDH2
2.07781e-05	-0.549626	0.226	0.31	0.582078	SNX9
2.09703e-05	-0.950519	0.056	0.109	0.587461	TTC28
2.10517e-05	0.815475	0.169	0.099	0.589741	TNFRSF14
2.12254e-05	-0.751238	0.131	0.203	0.594609	BAZ1A
2.15687e-05	0.720126	0.21	0.134	0.604226	TMEM205
2.16744e-05	0.520286	0.277	0.19	0.607185	XPO1
2.17298e-05	1.5827	0.064	0.021	0.60874	ZNF699
2.18437e-05	-1.92956	0.009	0.035	0.61193	ENSG00000226824
2.22103e-05	1.01386	0.118	0.059	0.622199	PRPF4
2.22375e-05	-1.72311	0.009	0.035	0.62296	SOCS1
2.22809e-05	1.06055	0.112	0.054	0.624178	FH
2.25526e-05	0.636574	0.321	0.24	0.631788	SPINT2
2.25879e-05	2.68628	0.036	0.004	0.632776	KANK2
2.26953e-05	0.306714	0.718	0.669	0.635786	ATP6V0B
2.27319e-05	0.856756	0.152	0.085	0.636812	STT3A
2.28389e-05	0.455773	0.371	0.282	0.639809	HNRNPC
2.28583e-05	-0.572792	0.186	0.266	0.640353	SLC25A37
2.28657e-05	0.856756	0.154	0.087	0.64056	TCERG1
2.29065e-05	0.708792	0.22	0.143	0.641702	MICAL1
2.29781e-05	-0.669884	0.085	0.147	0.643708	ANTKMT
2.29945e-05	-0.822644	0.072	0.129	0.644168	CORO1B
2.33356e-05	-4.44557	0	0.013	0.653725	AC073840.1
2.33356e-05	-4.44557	0	0.013	0.653725	AC020661.3
2.33356e-05	-4.7935	0	0.013	0.653725	AC055733.2
2.33366e-05	-4.30807	0	0.013	0.653753	AL929472.2
2.33366e-05	-4.30807	0	0.013	0.653753	AL445928.2
2.33366e-05	-4.30807	0	0.013	0.653753	SLC16A4
2.33366e-05	-4.30807	0	0.013	0.653753	AL096803.2
2.33366e-05	-4.30807	0	0.013	0.653753	LINC01320
2.33366e-05	-4.30807	0	0.013	0.653753	AC018462.1
2.33366e-05	-4.30807	0	0.013	0.653753	ITGA9-AS1
2.33366e-05	-4.30807	0	0.013	0.653753	LSAMP
2.33366e-05	-4.30807	0	0.013	0.653753	RARRES1
2.33366e-05	-4.30807	0	0.013	0.653753	AC109927.1
2.33366e-05	-4.30807	0	0.013	0.653753	AC018752.1
2.33366e-05	-4.30807	0	0.013	0.653753	SUGCT
2.33366e-05	-4.30807	0	0.013	0.653753	SPDYE21P
2.33366e-05	-4.30807	0	0.013	0.653753	FBXL13
2.33366e-05	-4.30807	0	0.013	0.653753	PLCE1
2.33366e-05	-4.30807	0	0.013	0.653753	AP001160.1
2.33366e-05	-4.30807	0	0.013	0.653753	AQP11
2.33366e-05	-4.30807	0	0.013	0.653753	AC078923.1
2.33366e-05	-4.30807	0	0.013	0.653753	AC092120.3
2.33366e-05	-4.30807	0	0.013	0.653753	SMCR5
2.33366e-05	-4.30807	0	0.013	0.653753	HIGD1B
2.33366e-05	-4.30807	0	0.013	0.653753	HIPK4
2.33366e-05	-4.30807	0	0.013	0.653753	OMG
2.33366e-05	-4.30807	0	0.013	0.653753	TTC3-AS1
2.33366e-05	-4.30807	0	0.013	0.653753	ENSG00000273338
2.33366e-05	-4.30807	0	0.013	0.653753	H2AC12
2.33366e-05	-4.30807	0	0.013	0.653753	ENSG00000289161
2.33611e-05	1.26761	0.088	0.037	0.654437	B3GALT4
2.36271e-05	0.799517	0.166	0.097	0.66189	RTL8A
2.38781e-05	0.624099	0.264	0.182	0.668922	NAPA
2.39874e-05	0.689533	0.229	0.15	0.671984	CASP1
2.3997e-05	1.31252	0.085	0.035	0.672252	HARS
2.4002e-05	0.735482	0.226	0.15	0.672392	TUBGCP2
2.44136e-05	0.390872	0.65	0.626	0.683921	SLC25A5
2.45631e-05	0.901964	0.163	0.096	0.688111	ZKSCAN1
2.47943e-05	1.13939	0.102	0.047	0.694588	P2RY12
2.48398e-05	-1.08924	0.035	0.078	0.695863	NOPCHAP1
2.48436e-05	0.479312	0.388	0.3	0.695968	SEC62
2.48984e-05	-0.513262	0.14	0.215	0.697503	TMCC1
2.51234e-05	0.703047	0.432	0.359	0.703806	TGFB1
2.51786e-05	1.70573	0.059	0.018	0.705354	AL035530.2
2.52392e-05	0.546731	0.267	0.184	0.707052	EIF1B
2.53423e-05	-2.91214	0.003	0.022	0.709939	AL499604.1
2.55411e-05	0.969913	0.134	0.072	0.715509	EIF2B1
2.55908e-05	-1.48571	0.021	0.056	0.716902	SPATA1
2.59139e-05	-0.791127	0.116	0.182	0.725952	TANC2
2.60037e-05	0.493407	0.395	0.307	0.728467	ANP32A
2.66246e-05	-0.963775	0.037	0.081	0.745861	PHACTR1
2.6889e-05	0.63649	0.246	0.166	0.753268	TPST2
2.68971e-05	0.306573	0.737	0.688	0.753494	DDX5
2.71351e-05	1.0744	0.102	0.047	0.760164	RGS14
2.72838e-05	0.702396	0.222	0.146	0.764329	RTL8C
2.73869e-05	1.48017	0.072	0.026	0.767216	HGF
2.74174e-05	0.598819	0.271	0.188	0.768071	ANXA7
2.74705e-05	0.906001	0.147	0.082	0.76956	GTF2F1
2.77251e-05	-0.773149	0.102	0.166	0.776691	PPP1R14B
2.7793e-05	1.51136	0.068	0.024	0.778592	HAUS7
2.79392e-05	-0.667872	0.127	0.197	0.78269	RABGEF1
2.80684e-05	-0.484536	0.17	0.25	0.786309	KLF7
2.82518e-05	0.811954	0.162	0.094	0.791447	CCS
2.83458e-05	0.795856	0.183	0.112	0.794079	CPNE1
2.83734e-05	0.802729	0.196	0.124	0.794852	MVD
2.87768e-05	1.35014	0.074	0.028	0.806153	BUD13
2.88101e-05	0.581906	0.276	0.194	0.807085	SNRPD3
2.92571e-05	0.785038	0.177	0.107	0.819609	ADH5
2.93181e-05	0.611689	0.329	0.249	0.821316	OAS1
2.93642e-05	0.711061	0.223	0.147	0.822609	CAPN1
2.94311e-05	-1.12512	0.064	0.118	0.824482	FOXK2
2.95249e-05	0.653612	0.284	0.203	0.827109	TRMT1
2.95581e-05	4.37141	0.025	0	0.828042	HCG20
2.95726e-05	4.14314	0.025	0	0.828446	AC089983.1
2.96458e-05	0.522285	0.347	0.262	0.830497	PAK1
2.96965e-05	0.573089	0.257	0.175	0.831917	DGUOK
2.97033e-05	2.59882	0.035	0.004	0.832109	ZNF629
3.02013e-05	0.987222	0.115	0.057	0.84606	METTL17
3.02394e-05	0.778229	0.171	0.101	0.847126	UBE4A
3.04783e-05	1.76874	0.056	0.016	0.85382	GPR84
3.05334e-05	0.452518	0.473	0.394	0.855361	RAB5C
3.05754e-05	0.595028	0.252	0.171	0.85654	TMOD3
3.09837e-05	0.50809	0.31	0.224	0.867977	KIF5B
3.1086e-05	-0.575859	0.191	0.272	0.870844	CDV3
3.1158e-05	1.1893	0.093	0.041	0.872859	TSTA3
3.13855e-05	0.584689	0.313	0.231	0.879234	BZW1
3.14136e-05	1.91002	0.048	0.012	0.880021	ST6GALNAC2
3.16241e-05	-2.64911	0.004	0.024	0.885918	AC027018.1
3.1729e-05	0.62391	0.205	0.129	0.888856	SNAPIN
3.17819e-05	-2.57111	0.004	0.024	0.890338	AC067752.1
3.17819e-05	-2.57111	0.004	0.024	0.890338	AC023509.6
3.1859e-05	0.86411	0.169	0.101	0.892499	QSOX1
3.23009e-05	-0.968441	0.059	0.11	0.904878	DCAF5
3.2344e-05	0.557092	0.289	0.204	0.906086	XRN2
3.27384e-05	-1.14142	0.03	0.071	0.917134	CCNYL1
3.3069e-05	0.830693	0.157	0.091	0.926394	MAP1S
3.31059e-05	-1.59383	0.014	0.044	0.927429	ENSG00000267598
3.33505e-05	-0.281228	0.472	0.565	0.934282	GNAS
3.3425e-05	0.872681	0.15	0.085	0.936367	TICAM1
3.35392e-05	0.399726	0.435	0.341	0.939567	LITAF
3.35435e-05	1.24765	0.088	0.038	0.939689	ADPRH
3.35795e-05	1.59882	0.06	0.019	0.940697	UBR5-AS1
3.3675e-05	-3.10162	0.001	0.018	0.943373	NME8
3.3675e-05	-3.10162	0.001	0.018	0.943373	SLC7A8
3.3675e-05	-3.10162	0.001	0.018	0.943373	ENSG00000286931
3.36975e-05	1.1786	0.097	0.044	0.944001	RUSC1
3.37485e-05	0.881407	0.146	0.082	0.945431	TMEM120A
3.37623e-05	0.649998	0.232	0.153	0.945818	GLG1
3.40511e-05	-0.73157	0.095	0.157	0.953906	SMURF2
3.40723e-05	0.79429	0.189	0.118	0.954502	LNPEP
3.40959e-05	0.547931	0.44	0.371	0.955163	DDAH2
3.45069e-05	0.708318	0.201	0.128	0.966675	DERL1
3.46353e-05	-0.629658	0.116	0.184	0.970273	PHC2
3.46914e-05	-0.469745	0.205	0.287	0.971846	TET2
3.56883e-05	1.96382	0.053	0.015	0.999772	IRF4
6.73824e-05	4.18378	0.023	0	1	CDA
3.89155e-05	4.10132	0.024	0	1	SUCNR1
5.11824e-05	4.10132	0.024	0	1	AP002490.1
5.12164e-05	4.05825	0.024	0	1	PRICKLE4
8.87096e-05	4.05825	0.022	0	1	CD209
0.000352169	4.05825	0.019	0	1	TCHH
6.74153e-05	4.01386	0.023	0	1	EPHA5
8.87048e-05	4.01386	0.022	0	1	UNC5D
8.87048e-05	4.01386	0.022	0	1	AL138930.1
8.87048e-05	4.01386	0.022	0	1	SLX1B
0.000202724	4.01386	0.02	0	1	AC008945.1
8.8753e-05	3.96805	0.022	0	1	SLC6A12
0.000153862	3.96805	0.021	0	1	HIST1H4H
0.000116867	3.92075	0.022	0	1	LINC02812
0.000352181	3.92075	0.019	0	1	HIST1H1B
0.000153922	3.87184	0.021	0	1	ROBO4
0.000153922	3.87184	0.021	0	1	DNAJC28
0.000153922	3.87184	0.021	0	1	KCNJ5
0.000202779	3.82121	0.02	0	1	ZBED3
0.000202779	3.82121	0.02	0	1	AC040970.1
0.000202779	3.82121	0.02	0	1	AC027682.3
0.00046445	3.82121	0.018	0	1	LIPG
0.000267223	3.76874	0.019	0	1	AC009065.4
0.000267223	3.76874	0.019	0	1	HIST2H2AB
0.000352265	3.7143	0.019	0	1	M1AP
0.000352265	3.7143	0.019	0	1	C11orf45
0.000352265	3.7143	0.019	0	1	OPRL1
0.00046442	3.7143	0.018	0	1	ANKRD50
0.00046442	3.7143	0.018	0	1	AL022157.1
0.00141166	3.7143	0.015	0	1	HIST1H4F
0.000464547	3.65771	0.018	0	1	AC064805.1
0.000464547	3.65771	0.018	0	1	GLT8D2
0.000612734	3.65771	0.017	0	1	RTL8B
0.00061288	3.59882	0.017	0	1	AC004596.1
0.00061288	3.59882	0.017	0	1	AL450326.1
0.00061288	3.59882	0.017	0	1	ALG10
0.00061288	3.59882	0.017	0	1	LINC01002
0.00061288	3.59882	0.017	0	1	AC011450.1
0.000808801	3.59882	0.016	0	1	AC096667.1
0.0101963	3.59882	0.01	0	1	CCL22
0.000808969	3.53742	0.016	0	1	LINC00526
0.000808969	3.53742	0.016	0	1	CEACAM4
0.000808969	3.53742	0.016	0	1	CEBPA-DT
0.00576128	3.53742	0.011	0	1	IGLON5
0.00106838	3.47329	0.016	0	1	AP005059.2
0.00186678	3.47329	0.014	0	1	MCEMP1
0.00141184	3.40617	0.015	0	1	ZNF185
0.00141184	3.40617	0.015	0	1	MIR2052HG
0.00141184	3.40617	0.015	0	1	CES3
0.00141184	3.40617	0.015	0	1	DUXAP8
0.00141184	3.40617	0.015	0	1	PGA3
0.00141184	3.40617	0.015	0	1	AC072022.1
0.00141184	3.40617	0.015	0	1	AL451067.1
0.00186703	3.33578	0.014	0	1	LINC02723
0.00186703	3.33578	0.014	0	1	TBKBP1
0.00186703	3.33578	0.014	0	1	LINC02724
0.00576116	3.33578	0.011	0	1	CLDN1
4.62807e-05	3.29926	0.027	0.001	1	MMP2-AS1
4.62807e-05	3.29926	0.027	0.001	1	CRYBB1
4.63594e-05	3.26178	0.027	0.001	1	AL359762.1
0.00247091	3.26178	0.013	0	1	C2orf81
0.00247091	3.26178	0.013	0	1	EXOC3-AS1
0.00247091	3.26178	0.013	0	1	APOM
0.00247091	3.26178	0.013	0	1	TIGD6
0.00247091	3.26178	0.013	0	1	RHOBTB2
0.00247091	3.26178	0.013	0	1	AC010654.1
0.00247091	3.26178	0.013	0	1	LRG1
0.00327274	3.26178	0.013	0	1	FPR2
6.09606e-05	3.22331	0.027	0.001	1	AP002748.4
6.09606e-05	3.22331	0.027	0.001	1	KCTD11
8.01656e-05	3.18378	0.026	0.001	1	AC008915.2
8.01656e-05	3.18378	0.026	0.001	1	TRGV3
0.000105275	3.18378	0.025	0.001	1	PCDH11Y
0.00327304	3.18378	0.013	0	1	LINC00115
0.00327304	3.18378	0.013	0	1	AC009961.4
0.00327304	3.18378	0.013	0	1	AC215522.2
0.00327304	3.18378	0.013	0	1	RNFT1-DT
[truncated: 8,917 more rows]

## Sheet: SPMS vs RRMS
p_val	avg_log2FC	pct.1	pct.2	p_val_adj	gene
4.81168e-153	3.08929	0.877	0.362	1.34794e-148	MT-ND4L
3.40568e-151	6.68519	0.734	0.115	9.54066e-147	MTRNR2L12
1.29778e-140	2.24687	0.934	0.715	3.63561e-136	HLA-DRB5
4.997e-138	10.4623	0.615	0	1.39986e-133	CPEB1
8.70364e-134	1.82697	0.997	0.994	2.43824e-129	CD74
1.97708e-123	1.71219	0.971	0.857	5.53859e-119	MT-CO2
6.81264e-113	10.0825	0.531	0	1.90849e-108	IGHD
5.54783e-109	1.72147	0.894	0.588	1.55417e-104	FXYD5
7.90966e-107	11.2001	0.51	0	2.21581e-102	FP236383.3
1.47643e-106	1.39695	0.976	0.866	4.13606e-102	HLA-B
1.23152e-104	1.56124	0.969	0.96	3.44997e-100	HLA-DRB1
9.5651e-98	1.60196	0.934	0.712	2.67957e-93	MT-ATP6
1.28453e-97	1.65313	0.935	0.725	3.59848e-93	RPS26
1.29482e-97	1.49053	0.964	0.949	3.6273e-93	HLA-DPA1
4.97751e-97	4.08525	0.567	0.084	1.3944e-92	INO80D
1.56267e-90	1.72471	0.9	0.816	4.37766e-86	HLA-DQB1
8.04445e-89	-1.37412	0.639	0.924	2.25357e-84	RPS29
7.73616e-87	1.34197	0.958	0.929	2.16721e-82	RPLP0
3.19319e-85	1.33599	0.936	0.713	8.9454e-81	HLA-C
1.86771e-81	1.21618	0.975	0.953	5.23219e-77	CST3
6.06559e-79	1.24877	0.921	0.826	1.69922e-74	RHOA
3.32867e-77	-0.899726	0.622	0.984	9.32494e-73	RPL39
3.19271e-76	0.748086	0.961	0.972	8.94406e-72	TYROBP
1.1327e-75	-4.14262	0.089	0.444	3.17315e-71	LINC00486
9.35259e-75	1.19975	0.978	0.984	2.62003e-70	HLA-DRA
2.65391e-72	1.18846	0.956	0.951	7.43467e-68	GAPDH
6.57404e-72	1.08849	0.995	0.99	1.84165e-67	ACTB
4.05901e-68	0.8277	0.95	0.959	1.13709e-63	FCER1G
1.33893e-67	0.998253	0.979	0.969	3.75086e-63	RPL19
1.103e-66	1.45501	0.777	0.471	3.08995e-62	YWHAB
9.80262e-66	1.07633	0.92	0.824	2.74611e-61	PPIA
4.05473e-65	1.08777	0.984	0.904	1.13589e-60	MT-CO1
4.52157e-65	9.74903	0.343	0	1.26667e-60	AL138963.4
4.61562e-65	1.579	0.794	0.524	1.29302e-60	ALDOA
5.02553e-65	-1.64167	0.629	0.893	1.40785e-60	RPL13A
1.55121e-64	2.14264	0.638	0.274	4.34557e-60	LSP1
2.01399e-64	1.29359	0.931	0.776	5.64198e-60	MT-ND3
4.00663e-64	-2.24955	0.151	0.513	1.12242e-59	H3-3B
1.52414e-63	-0.816748	0.819	0.979	4.26973e-59	RPS2
1.3674e-61	1.4299	0.888	0.613	3.83063e-57	VIM
3.77548e-61	0.965692	0.963	0.968	1.05766e-56	RPL8
3.28749e-60	1.37063	0.924	0.846	9.20958e-56	IFI30
3.2211e-59	-1.9688	0.164	0.519	9.02359e-55	GPX1
5.24653e-59	0.932137	0.955	0.951	1.46976e-54	RPL18
9.51958e-59	1.56781	0.79	0.481	2.66682e-54	AHNAK
1.11623e-58	1.38803	0.823	0.562	3.12701e-54	CALM1
1.75647e-58	1.0021	0.953	0.929	4.92058e-54	RPL7A
1.08739e-56	-2.06421	0.124	0.457	3.04622e-52	TEX14
6.23139e-56	1.05172	0.939	0.84	1.74566e-51	ACTG1
7.45387e-56	1.17739	0.884	0.749	2.08813e-51	PABPC1
2.46609e-55	0.910251	0.971	0.953	6.90852e-51	RPS3
8.00301e-55	0.902311	0.938	0.909	2.24196e-50	NACA
9.49054e-55	1.20495	0.904	0.765	2.65868e-50	SH3BGRL3
9.51243e-53	0.915821	0.963	0.976	2.66481e-48	RPS4X
1.27384e-52	0.812607	0.981	0.988	3.56853e-48	RPS23
8.21358e-52	0.950087	0.992	0.999	2.30095e-47	EEF1A1
1.1638e-51	1.64513	0.794	0.612	3.26028e-47	CYBB
3.46076e-51	0.809427	0.971	0.947	9.69498e-47	RPL30
3.46419e-51	1.14341	0.96	0.951	9.70458e-47	PSAP
3.65196e-51	1.2007	0.828	0.632	1.02306e-46	HCST
9.96288e-51	-1.42293	0.724	0.907	2.791e-46	RPL27A
1.98843e-50	0.937137	0.924	0.925	5.57039e-46	C1QC
5.4674e-50	2.83035	0.506	0.168	1.53164e-45	MT-ATP8
6.18622e-50	1.40553	0.724	0.45	1.73301e-45	ARHGDIB
8.525e-50	-2.93264	0.067	0.334	2.38819e-45	TGM1
1.01225e-49	-5.10035	0.006	0.207	2.83572e-45	AP003086.1
1.22018e-49	0.96849	0.947	0.899	3.41821e-45	RPL5
2.67865e-49	-1.68896	0.241	0.568	7.50398e-45	FOXN3
2.92219e-49	0.833247	0.948	0.929	8.18621e-45	RPL14
3.42005e-49	0.901141	0.909	0.866	9.58094e-45	HLA-DMA
4.2669e-49	-4.22588	0.029	0.257	1.19533e-44	MCF2L2
4.75173e-49	0.850138	0.95	0.937	1.33115e-44	RPS7
5.76274e-49	2.58675	0.429	0.107	1.61437e-44	HIST1H4C
9.98546e-49	1.24384	0.737	0.446	2.79733e-44	CD37
5.06448e-48	1.0442	0.863	0.732	1.41876e-43	CLIC1
7.01667e-48	1.32006	0.764	0.551	1.96565e-43	TMBIM6
7.11527e-48	1.25301	0.715	0.385	1.99327e-43	H3F3A
1.20567e-46	-0.602796	0.617	0.899	3.37756e-42	FOS
1.53627e-46	0.78069	0.979	0.982	4.3037e-42	RPL11
1.99379e-46	1.27596	0.746	0.475	5.58539e-42	IFITM2
2.03131e-46	-1.21672	0.101	0.397	5.69052e-42	CCL3
4.44997e-46	0.71868	0.972	0.976	1.24661e-41	RPL28
8.36646e-46	1.2037	0.898	0.722	2.34378e-41	MT-CYB
2.78931e-45	0.850891	0.914	0.849	7.81397e-41	CFL1
6.87404e-45	0.811512	0.898	0.824	1.92569e-40	COX4I1
2.3918e-44	0.842706	0.939	0.924	6.70039e-40	RPS5
2.48777e-44	0.977784	0.884	0.725	6.96923e-40	HLA-E
4.81452e-44	1.12087	0.802	0.582	1.34874e-39	SARAF
9.51657e-44	0.762632	0.948	0.984	2.66597e-39	RPL12
2.40107e-43	0.840697	0.903	0.879	6.72636e-39	GABARAP
4.83077e-43	0.863439	0.884	0.796	1.35329e-38	ARPC3
8.36337e-43	0.743336	0.959	0.985	2.34291e-38	PTMA
1.39587e-42	1.14097	0.78	0.59	3.91039e-38	TPI1
2.02798e-42	1.05702	0.846	0.674	5.68118e-38	HSPA8
2.1816e-42	-0.673307	0.45	0.778	6.11153e-38	DUSP1
3.44097e-42	0.679172	0.968	0.974	9.63952e-38	FAU
5.96729e-42	1.07444	0.75	0.515	1.67168e-37	MYL12A
9.43371e-42	0.973232	0.816	0.672	2.64276e-37	ATP6V0C
3.46601e-41	0.696037	0.971	0.984	9.70969e-37	RPS13
9.11505e-41	0.806771	0.907	0.9	2.55349e-36	MYL6
9.22713e-41	0.887153	0.863	0.751	2.58489e-36	EEF1D
1.12772e-40	-1.57659	0.144	0.432	3.15919e-36	H3-3A
1.2306e-40	1.64471	0.596	0.325	3.4474e-36	FCGR2B
1.91007e-40	-1.82872	0.504	0.744	5.35086e-36	RPS17
1.93049e-40	0.773163	0.952	0.941	5.40808e-36	RPL29
2.12028e-40	0.829548	0.889	0.772	5.93975e-36	ARPC1B
2.47277e-40	0.866207	0.935	0.944	6.92721e-36	S100A11
3.70474e-40	0.905959	0.841	0.719	1.03785e-35	ANXA5
4.65155e-40	1.08028	0.924	0.893	1.30308e-35	CD14
6.08978e-40	0.857202	0.865	0.726	1.70599e-35	RNASEK
1.56521e-39	8.12357	0.221	0	4.38477e-35	FP671120.4
1.9497e-39	0.580641	0.999	0.996	5.46189e-35	B2M
1.1e-38	0.671522	0.962	0.99	3.08155e-34	RPS15
1.13527e-38	1.26345	0.629	0.35	3.18035e-34	NCL
2.98116e-38	1.40177	0.73	0.496	8.35141e-34	TIMP1
5.91151e-38	1.06093	0.722	0.499	1.65605e-33	CNBP
6.16424e-38	0.763317	0.945	0.928	1.72685e-33	RPL6
6.23941e-38	1.0297	0.837	0.718	1.74791e-33	TREM2
1.17425e-37	-1.56499	0.171	0.449	3.28955e-33	PEAK1
1.35157e-37	-1.26594	0.378	0.66	3.78628e-33	RPS20
2.0165e-37	2.11318	0.42	0.138	5.64901e-33	MT-ND6
2.56723e-37	0.659774	0.991	0.996	7.19185e-33	RPL10
2.69544e-37	1.1197	0.889	0.76	7.55102e-33	EMP3
5.08884e-37	0.660106	0.952	0.943	1.42559e-32	HLA-DPB1
7.56877e-37	0.865029	0.912	0.81	2.12031e-32	EEF2
8.69527e-37	1.01094	0.772	0.554	2.43589e-32	MSN
2.09945e-36	0.999157	0.857	0.729	5.88139e-32	ITGB2
3.29939e-36	1.40765	0.558	0.284	9.2429e-32	CDC37
4.0967e-36	-3.23887	0.019	0.191	1.14765e-31	HIF1A-AS3
4.35975e-36	0.944557	0.775	0.625	1.22134e-31	EIF3K
4.46441e-36	4.66738	0.232	0.015	1.25066e-31	HIST1H1E
4.56968e-36	1.09841	0.809	0.706	1.28015e-31	CSF1R
8.11754e-36	0.756765	0.932	0.885	2.27405e-31	EEF1B2
2.39922e-35	0.639749	0.972	0.978	6.72118e-31	RPS12
2.64565e-35	0.949003	0.797	0.615	7.41151e-31	TPM3
3.15069e-35	5.62512	0.206	0.003	8.82635e-31	RETN
3.44909e-35	0.712209	0.938	0.937	9.66228e-31	RACK1
3.57549e-35	-0.58492	0.397	0.696	1.00164e-30	CEBPD
8.29642e-35	1.07415	0.71	0.5	2.32416e-30	CD99
1.40364e-34	-0.659268	0.79	0.949	3.93215e-30	RPL37A
1.49301e-34	-2.11221	0.069	0.285	4.18251e-30	H4C3
2.53751e-34	-0.971298	0.584	0.778	7.10858e-30	APOE
2.75745e-34	1.7148	0.535	0.274	7.72472e-30	CX3CR1
3.05905e-34	0.927986	0.823	0.706	8.56962e-30	TSPO
5.82389e-34	1.36701	0.726	0.528	1.6315e-29	MT-ND5
7.99688e-34	1.02042	0.705	0.484	2.24025e-29	MYL12B
1.05471e-33	0.711424	0.755	0.431	2.95465e-29	H3F3B
1.12903e-33	7.93694	0.191	0	3.16287e-29	AL133415.1
2.24736e-33	1.06379	0.714	0.497	6.29576e-29	TLN1
2.40712e-33	4.44278	0.216	0.013	6.74332e-29	KLRG1
3.37186e-33	-7.59295	0	0.126	9.44594e-29	AC120193.1
1.32863e-32	0.617003	0.971	0.984	3.72201e-28	RPS24
1.36444e-32	0.936122	0.829	0.712	3.82235e-28	HLA-DQA1
1.47358e-32	0.951877	0.741	0.516	4.12809e-28	PPIB
2.6886e-32	0.859231	0.829	0.731	7.53184e-28	GRN
3.16736e-32	1.17778	0.606	0.357	8.87306e-28	GPSM3
5.32923e-32	1.32006	0.55	0.284	1.49293e-27	RCSD1
5.98156e-32	0.695475	0.942	0.924	1.67568e-27	ITM2B
8.27039e-32	0.747936	0.86	0.765	2.31687e-27	ATP5MC2
1.25624e-31	1.30477	0.577	0.329	3.51922e-27	TKT
1.7463e-31	7.18389	0.179	0	4.8921e-27	ABCB1
1.9165e-31	1.08584	0.859	0.668	5.36889e-27	S100A4
2.09413e-31	0.610564	0.973	0.975	5.86649e-27	RPL32
2.8946e-31	1.60236	0.393	0.132	8.10894e-27	C9orf16
3.4732e-31	0.689965	0.89	0.857	9.72982e-27	PFDN5
4.02947e-31	1.13918	0.634	0.407	1.12881e-26	PTPN6
4.21679e-31	-0.551113	0.635	0.879	1.18129e-26	YBX1
7.81478e-31	0.597038	0.961	0.969	2.18923e-26	RPS15A
9.91759e-31	0.882752	0.837	0.706	2.77831e-26	HSP90AB1
1.58599e-30	0.517061	0.981	0.996	4.44298e-26	RPLP1
1.64399e-30	1.01096	0.723	0.534	4.60547e-26	CORO1A
1.85444e-30	0.58119	0.973	0.988	5.19503e-26	RPL18A
7.31995e-30	1.23991	0.529	0.269	2.05061e-25	HNRNPF
8.71765e-30	1.53222	0.465	0.215	2.44216e-25	MYH9
9.01889e-30	1.10556	0.66	0.456	2.52655e-25	SYNGR2
9.6453e-30	1.60289	0.428	0.176	2.70204e-25	FLNA
1.3553e-29	1.36609	0.676	0.496	3.79672e-25	FGL2
2.65149e-29	1.24065	0.657	0.425	7.42787e-25	PTPRC
3.0007e-29	1.26763	0.534	0.287	8.40616e-25	WAS
3.51356e-29	5.2328	0.176	0.004	9.84288e-25	SLC26A3
4.91388e-29	9.91087	0.166	0	1.37657e-24	TNR
1.38088e-28	0.635398	0.969	0.968	3.86841e-24	RPL3
2.44756e-28	0.580948	0.914	0.912	6.85661e-24	OAZ1
2.49806e-28	-0.525681	0.801	0.949	6.99805e-24	RPL36A
2.92114e-28	-0.672083	0.303	0.621	8.18329e-24	RPL36AL
3.90062e-28	0.806516	0.853	0.787	1.09272e-23	CD68
4.14626e-28	0.532274	0.961	0.988	1.16153e-23	RPL26
5.83616e-28	0.97465	0.668	0.463	1.63494e-23	RHOG
6.78755e-28	1.09741	0.57	0.319	1.90147e-23	ANXA1
8.28197e-28	2.31882	0.274	0.065	2.32011e-23	JUP
1.12286e-27	2.01537	0.316	0.096	3.14559e-23	RAC2
1.54184e-27	1.10396	0.574	0.334	4.31932e-23	CSNK2B
1.99602e-27	-3.85731	0.01	0.134	5.59166e-23	LINC00513
2.03893e-27	6.99125	0.157	0	5.71186e-23	NAPSA
2.24062e-27	0.539155	0.971	0.985	6.27687e-23	RPS19
3.17305e-27	-1.53001	0.117	0.329	8.88897e-23	TALAM1
3.68278e-27	2.35616	0.338	0.116	1.0317e-22	MGLL
5.93945e-27	-0.863852	0.689	0.86	1.66388e-22	RPL23
8.41587e-27	0.962579	0.618	0.385	2.35762e-22	DAZAP2
8.50714e-27	1.34259	0.474	0.237	2.38319e-22	KDELR1
1.01437e-26	1.21481	0.712	0.565	2.84165e-22	A2M
1.08715e-26	1.30062	0.436	0.19	3.04555e-22	H2AFZ
1.73394e-26	1.23673	0.36	0.124	4.85747e-22	RAMP1
2.16315e-26	-1.1534	0.248	0.487	6.05986e-22	JUND
2.17621e-26	0.892794	0.688	0.496	6.09643e-22	ATP5F1B
2.75298e-26	-1.28461	0.313	0.532	7.71221e-22	JUN
3.66163e-26	0.814895	0.718	0.524	1.02577e-21	COX6A1
4.1946e-26	0.886244	0.701	0.529	1.17507e-21	SLC25A3
6.63295e-26	-1.08088	0.49	0.691	1.85816e-21	DOCK4
8.24657e-26	0.853139	0.864	0.719	2.31019e-21	MT-ND1
1.24043e-25	1.55833	0.48	0.256	3.47495e-21	TAGLN2
1.40579e-25	1.47692	0.418	0.191	3.93818e-21	GIMAP4
1.61131e-25	0.496125	0.968	0.985	4.51392e-21	RPS27A
2.19826e-25	1.26694	0.484	0.247	6.1582e-21	ARL6IP5
2.87115e-25	1.01451	0.627	0.424	8.04324e-21	CD53
3.12675e-25	1.75415	0.387	0.169	8.75927e-21	FDFT1
3.50504e-25	0.84796	0.722	0.541	9.81901e-21	CAPZB
9.43811e-25	0.978188	0.605	0.391	2.64399e-20	KRTCAP2
9.94174e-25	1.01245	0.622	0.404	2.78508e-20	RNH1
1.14012e-24	1.79814	0.439	0.225	3.19393e-20	CYP51A1
1.56574e-24	1.11953	0.567	0.34	4.38627e-20	TXNIP
1.82608e-24	-0.743493	0.756	0.887	5.11559e-20	RPL38
1.87595e-24	2.81851	0.241	0.057	5.2553e-20	DIPK1A
1.91425e-24	0.849541	0.82	0.66	5.36258e-20	S100A6
1.97657e-24	0.644526	0.927	0.878	5.53717e-20	PFN1
2.07725e-24	1.02646	0.841	0.744	5.81921e-20	LYZ
2.28905e-24	0.894049	0.708	0.582	6.41254e-20	GSTP1
2.81424e-24	0.822611	0.728	0.615	7.88381e-20	ARRB2
2.91897e-24	1.7447	0.304	0.099	8.17719e-20	PHB
3.08719e-24	-4.293	0.006	0.109	8.64845e-20	IGKC
4.88738e-24	0.784168	0.761	0.613	1.36915e-19	HNRNPA2B1
1.07485e-23	1.14056	0.552	0.346	3.0111e-19	GLIPR1
1.10278e-23	-0.377285	0.216	0.475	3.08933e-19	EGR1
1.77247e-23	1.5506	0.413	0.191	4.96539e-19	NCF1
1.83327e-23	0.794237	0.759	0.643	5.13572e-19	GNG5
4.35039e-23	0.639621	0.805	0.721	1.21872e-18	GPX4
4.68682e-23	1.49045	0.393	0.181	1.31297e-18	CLEC5A
5.45807e-23	0.520035	0.918	0.896	1.52902e-18	SERF2
5.59634e-23	0.77569	0.693	0.54	1.56776e-18	CHCHD2
5.8527e-23	-6.60483	0	0.087	1.63958e-18	AC097448.1
7.20079e-23	5.55953	0.141	0.004	2.01723e-18	MRVI1-AS1
9.29255e-23	0.982476	0.59	0.393	2.60321e-18	HNRNPK
1.46967e-22	2.19098	0.236	0.059	4.11713e-18	EPRS
1.63334e-22	1.02314	0.592	0.397	4.57565e-18	VSIR
1.72849e-22	0.934772	0.652	0.465	4.8422e-18	PRDX1
1.76172e-22	1.80806	0.268	0.079	4.93529e-18	CNN2
1.8043e-22	1.02993	0.539	0.331	5.05457e-18	UBXN1
1.98133e-22	1.08769	0.562	0.372	5.55049e-18	MTHFD2
2.63546e-22	1.72603	0.303	0.107	7.38297e-18	MATR3.1
2.6535e-22	1.20718	0.48	0.274	7.43351e-18	LIMD2
2.86127e-22	1.19412	0.465	0.253	8.01556e-18	RPN1
2.86134e-22	-0.844808	0.393	0.615	8.01575e-18	QKI
3.28656e-22	-6.65137	0	0.084	9.20696e-18	ELMO1-AS1
3.68554e-22	1.90122	0.304	0.11	1.03247e-17	H1F0
5.02953e-22	0.980119	0.654	0.453	1.40897e-17	TUBA1A
5.62712e-22	0.599648	0.927	0.906	1.57638e-17	C1QB
8.04007e-22	-3.32464	0.035	0.162	2.25234e-17	MTRNR2L1
8.62546e-22	0.807502	0.68	0.506	2.41634e-17	SAMHD1
8.83112e-22	1.1548	0.467	0.26	2.47395e-17	TMEM179B
9.13305e-22	0.909628	0.628	0.453	2.55853e-17	EDF1
9.54945e-22	0.758988	0.672	0.475	2.67518e-17	BRK1
1.0498e-21	0.549755	0.906	0.879	2.94092e-17	RPL24
1.06952e-21	1.14707	0.474	0.268	2.99615e-17	ERP29
1.21516e-21	1.16884	0.473	0.259	3.40416e-17	CD4
1.35302e-21	-1.19875	0.097	0.271	3.79036e-17	OTUD1
1.79154e-21	1.02869	0.7	0.512	5.01882e-17	S100A10
2.03224e-21	-1.93892	0.057	0.204	5.69312e-17	ABHD15-AS1
2.18776e-21	1.1901	0.457	0.247	6.12878e-17	GSTK1
2.20245e-21	0.802982	0.714	0.534	6.16995e-17	CCNI
2.22385e-21	-1.79339	0.058	0.206	6.22989e-17	H2AZ1
2.8321e-21	0.529415	0.971	0.985	7.93383e-17	RPS8
2.83908e-21	1.01639	0.522	0.312	7.95339e-17	SSR2
3.72251e-21	0.486916	0.979	0.975	1.04282e-16	TMSB10
4.326e-21	-6.65137	0	0.079	1.21189e-16	AC011933.4
4.67771e-21	1.37961	0.409	0.203	1.31041e-16	PLEC
5.25623e-21	-3.84401	0.011	0.11	1.47248e-16	RPS4Y1
5.86558e-21	-1.15579	0.088	0.254	1.64318e-16	CCL4
7.28793e-21	-1.02822	0.278	0.49	2.04164e-16	GAB2
7.43173e-21	1.40186	0.347	0.149	2.08192e-16	GPI
1.08291e-20	3.41337	0.15	0.015	3.03366e-16	LILRA6
1.27847e-20	0.913635	0.587	0.41	3.58151e-16	ATP5PO
1.30086e-20	1.23345	0.41	0.209	3.64423e-16	GNPTG
1.30833e-20	0.98024	0.556	0.372	3.66515e-16	ARF1
1.37846e-20	0.721234	0.713	0.587	3.86162e-16	COX6B1
1.38265e-20	-0.945893	0.193	0.4	3.87335e-16	TMEM176B
1.40712e-20	1.41875	0.603	0.434	3.94189e-16	FCGBP
1.60814e-20	0.792842	0.662	0.493	4.50505e-16	CAP1
1.61311e-20	0.744644	0.712	0.55	4.51896e-16	HCLS1
2.41599e-20	1.00653	0.506	0.301	6.76817e-16	SNRPD2
2.54436e-20	1.60983	0.314	0.126	7.12777e-16	SELPLG
2.61187e-20	0.939132	0.627	0.457	7.31689e-16	PKM
3.09312e-20	1.06464	0.518	0.325	8.66507e-16	PTTG1IP
3.21947e-20	1.09895	0.582	0.422	9.01903e-16	RHOC
3.25365e-20	-1.18906	0.245	0.444	9.11478e-16	LINC-PINT
3.61261e-20	1.03439	0.643	0.468	1.01204e-15	CALR
3.75701e-20	0.84836	0.597	0.404	1.05249e-15	SKP1
3.78386e-20	-1.34851	0.149	0.331	1.06001e-15	NFKBIZ
4.36523e-20	1.07301	0.493	0.29	1.22288e-15	PEBP1
6.14503e-20	1.13095	0.437	0.234	1.72147e-15	BSG
6.25433e-20	-5.06641	0.002	0.081	1.75209e-15	SPDYE2
7.0102e-20	1.51773	0.345	0.156	1.96384e-15	HLA-DOA
8.18972e-20	0.904943	0.574	0.387	2.29427e-15	PGLS
9.23298e-20	1.39062	0.342	0.15	2.58653e-15	EMD
9.69613e-20	-1.19024	0.254	0.447	2.71627e-15	ELL2
1.2122e-19	-0.77337	0.529	0.691	3.39586e-15	IER2
1.33322e-19	-6.94087	0	0.074	3.73489e-15	AC114760.2
1.34487e-19	1.6609	0.268	0.093	3.76751e-15	SF3A1
1.35497e-19	-1.16414	0.194	0.387	3.79582e-15	SNHG5
1.53263e-19	0.977436	0.701	0.56	4.29351e-15	DBI
1.56282e-19	1.09422	0.433	0.235	4.37808e-15	UCP2
1.67378e-19	-3.80337	0.006	0.093	4.68893e-15	MMP24
1.77653e-19	-0.591136	0.268	0.507	4.97678e-15	CHCHD10
1.97537e-19	-0.683836	0.901	0.976	5.5338e-15	RPL21
2.18058e-19	-0.927232	0.394	0.571	6.10867e-15	CD81
2.28157e-19	0.961858	0.524	0.332	6.39159e-15	FUS
2.46057e-19	0.833253	0.682	0.534	6.89303e-15	TGFBI
2.8201e-19	-1.27675	0.151	0.331	7.90023e-15	CDK2AP1
2.8579e-19	-2.4565	0.019	0.124	8.00613e-15	ENSG00000290039
2.95515e-19	1.19013	0.405	0.209	8.27857e-15	RSRP1
3.0386e-19	0.48665	0.9	0.76	8.51235e-15	MT-ND4
3.05508e-19	-1.19642	0.274	0.472	8.55849e-15	FMNL2
3.0897e-19	1.45597	0.331	0.146	8.65549e-15	PRPF8
3.25852e-19	0.542604	0.863	0.822	9.12842e-15	NME2
3.69201e-19	1.01588	0.497	0.306	1.03428e-14	ALKBH7
3.75504e-19	0.939606	0.582	0.391	1.05194e-14	ACTR3
3.78083e-19	0.456244	0.982	0.991	1.05916e-14	RPS18
4.5316e-19	1.30206	0.403	0.209	1.26948e-14	PPDPF
5.17165e-19	0.978938	0.447	0.24	1.44879e-14	SEPTIN7
6.08272e-19	0.807038	0.62	0.454	1.70401e-14	ATP5MC3
6.26203e-19	1.00663	0.526	0.341	1.75425e-14	SERPINB1
6.41486e-19	1.30389	0.362	0.172	1.79706e-14	PRMT2
6.41872e-19	-1.08243	0.236	0.431	1.79814e-14	ATP8B4
8.24676e-19	0.88222	0.575	0.387	2.31025e-14	BNIP3L
1.05628e-18	1.00183	0.488	0.291	2.95907e-14	TUBB
1.21386e-18	0.79856	0.63	0.471	3.40051e-14	WASF2
1.27697e-18	0.797567	0.621	0.457	3.57729e-14	CNPY3
1.39332e-18	0.877271	0.572	0.387	3.90325e-14	PTGES3
1.45033e-18	0.886928	0.622	0.475	4.06296e-14	ABI3
1.48668e-18	1.09808	0.418	0.222	4.1648e-14	PA2G4
1.76856e-18	1.15813	0.429	0.237	4.95443e-14	LDHB
1.79024e-18	-0.410079	0.488	0.738	5.01517e-14	RAC1
1.87236e-18	-1.09048	0.723	0.807	5.24524e-14	RPL7
1.99846e-18	-2.60301	0.022	0.125	5.59849e-14	AC079921.1
2.19303e-18	0.667336	0.72	0.562	6.14357e-14	ARPC5
2.55461e-18	1.35339	0.322	0.141	7.15647e-14	NAA10
2.83994e-18	-1.53745	0.063	0.199	7.95581e-14	CCDC200
2.92092e-18	1.52018	0.332	0.154	8.18268e-14	STEAP3
3.30213e-18	1.56432	0.3	0.126	9.25059e-14	PLP2
4.01864e-18	-6.31794	0	0.068	1.12578e-13	AL138999.2
4.16358e-18	0.934904	0.497	0.299	1.16638e-13	DDX17
4.16386e-18	1.41497	0.324	0.146	1.16646e-13	ICAM2
4.4211e-18	0.762403	0.681	0.554	1.23853e-13	PYCARD
5.13879e-18	1.3157	0.546	0.368	1.43958e-13	EZR
5.23293e-18	0.871271	0.582	0.416	1.46595e-13	PGK1
5.58427e-18	0.506331	0.928	0.934	1.56438e-13	RPL35A
6.27042e-18	-2.1831	0.04	0.156	1.7566e-13	NAPSB
6.31735e-18	0.579042	0.9	0.913	1.76974e-13	CTSB
6.38273e-18	-0.720025	0.509	0.685	1.78806e-13	SIPA1L1
8.68804e-18	1.01952	0.425	0.234	2.43387e-13	WDR1
8.70293e-18	1.06528	0.418	0.226	2.43804e-13	SF3B1
9.07704e-18	-2.363	0.02	0.119	2.54284e-13	CXCL8
9.08257e-18	0.963786	0.481	0.296	2.54439e-13	SERBP1
9.42435e-18	-6.40201	0	0.066	2.64014e-13	AC018682.1
9.85263e-18	-0.855142	0.462	0.621	2.76011e-13	KLF2
1.01366e-17	1.6563	0.248	0.087	2.83967e-13	TMEM173
1.03452e-17	-0.636474	0.447	0.651	2.89809e-13	TYMP
1.05725e-17	0.37109	0.982	0.996	2.96177e-13	RPL13
1.28649e-17	0.816547	0.789	0.728	3.60397e-13	C5AR1
1.28935e-17	1.10623	0.42	0.237	3.61199e-13	SF3B2
1.46892e-17	1.37547	0.284	0.112	4.11502e-13	DARS
1.50176e-17	1.18423	0.387	0.206	4.20702e-13	CD33
1.5163e-17	0.814862	0.607	0.453	4.24777e-13	EIF3F
1.56875e-17	1.56816	0.247	0.085	4.39471e-13	SARS
1.61995e-17	1.03139	0.508	0.337	4.53813e-13	SCAMP2
1.72121e-17	0.778509	0.712	0.626	4.82181e-13	PILRA
1.85635e-17	0.933023	0.484	0.297	5.20039e-13	HADHA
1.87468e-17	0.475259	0.846	0.725	5.25174e-13	ARPC2
1.95595e-17	0.838849	0.594	0.429	5.4794e-13	YWHAZ
2.08449e-17	1.21161	0.335	0.154	5.83948e-13	CCND3
2.42184e-17	0.926882	0.488	0.3	6.78454e-13	SPCS1
2.55289e-17	2.05429	0.233	0.081	7.15167e-13	AL034397.3
2.64876e-17	0.701532	0.768	0.675	7.42025e-13	HLA-DMB
2.67491e-17	1.32941	0.317	0.143	7.4935e-13	OTUB1
3.10576e-17	0.868294	0.534	0.353	8.70047e-13	PPP1CA
4.30499e-17	2.46056	0.161	0.032	1.206e-12	CD276
4.5278e-17	0.934362	0.504	0.326	1.26842e-12	APRT
4.56237e-17	1.13561	0.406	0.225	1.2781e-12	LILRB2
4.60831e-17	0.765115	0.57	0.375	1.29097e-12	SON
4.71124e-17	0.936955	0.591	0.437	1.31981e-12	ZYX
4.90352e-17	-0.845079	0.752	0.869	1.37367e-12	RPL31
4.95868e-17	-2.08126	0.028	0.131	1.38912e-12	ENSG00000285534
5.08335e-17	-1.51872	0.123	0.276	1.42405e-12	TFRC
5.14879e-17	-6.19765	0	0.063	1.44238e-12	AC131568.1
5.14879e-17	-6.19765	0	0.063	1.44238e-12	AF228727.1
5.39997e-17	1.4657	0.383	0.212	1.51275e-12	RNASE2
5.433e-17	2.70673	0.162	0.034	1.522e-12	NKIRAS1
5.75796e-17	0.963804	0.478	0.299	1.61303e-12	TMEM50A
5.77016e-17	-4.73298	0.002	0.069	1.61645e-12	AC087286.2
5.78027e-17	0.899138	0.535	0.368	1.61929e-12	PRDX5
6.06088e-17	1.5483	0.29	0.124	1.69789e-12	TAPBP
6.95374e-17	0.965425	0.417	0.225	1.94802e-12	TAX1BP1
6.97663e-17	0.718855	0.782	0.715	1.95443e-12	CXCL16
7.16273e-17	0.796918	0.647	0.509	2.00657e-12	BST2
7.39849e-17	4.87023	0.103	0.003	2.07261e-12	AC114956.3
7.43173e-17	-1.89273	0.041	0.156	2.08192e-12	CYRIA
8.50083e-17	-2.82384	0.014	0.1	2.38142e-12	ARL17A
9.04353e-17	0.869891	0.723	0.625	2.53346e-12	GSN
9.45132e-17	0.905121	0.556	0.39	2.64769e-12	ALDH2
9.52507e-17	1.00649	0.406	0.228	2.66835e-12	EID1
1.02872e-16	0.5098	0.977	0.991	2.88186e-12	TPT1
1.03482e-16	1.42727	0.278	0.115	2.89895e-12	DHRS4
1.07195e-16	-0.842658	0.228	0.415	3.00297e-12	STARD13
1.13795e-16	1.02811	0.424	0.243	3.18785e-12	RGS19
1.20326e-16	-6.16594	0	0.062	3.37082e-12	CCDC65
1.21044e-16	1.03698	0.446	0.271	3.39092e-12	IGFLR1
1.21476e-16	0.905541	0.491	0.312	3.40304e-12	PSME1
1.24614e-16	1.11381	0.428	0.249	3.49093e-12	TM9SF2
1.32508e-16	2.5044	0.203	0.062	3.71209e-12	GLDN
1.33135e-16	1.63865	0.239	0.085	3.72964e-12	DEF6
1.7052e-16	0.953309	0.451	0.269	4.77695e-12	AUP1
1.7435e-16	2.67955	0.145	0.025	4.88424e-12	NOTCH2NLB
1.98073e-16	0.998579	0.474	0.297	5.54882e-12	CLTC
2.04539e-16	1.7707	0.218	0.071	5.72995e-12	TRAF3IP3
2.05668e-16	1.01779	0.458	0.282	5.76159e-12	OS9
2.1342e-16	0.943825	0.446	0.26	5.97874e-12	THRAP3
2.36623e-16	1.0601	0.453	0.281	6.62874e-12	POLD4
2.6967e-16	1.26933	0.319	0.15	7.55454e-12	C20orf27
2.78908e-16	1.0536	0.442	0.269	7.81333e-12	PLD4
3.11379e-16	-4.76155	0.002	0.066	8.72297e-12	MTRNR2L10
3.51007e-16	1.12922	0.34	0.162	9.8331e-12	LY6E
3.98018e-16	0.877296	0.615	0.451	1.11501e-11	ANXA2
4.01231e-16	1.76085	0.214	0.069	1.12401e-11	GIMAP7
4.81068e-16	0.740553	0.615	0.465	1.34766e-11	EIF3L
5.64945e-16	0.681625	0.737	0.654	1.58264e-11	TNFRSF1B
5.77812e-16	0.735787	0.58	0.412	1.61868e-11	NDUFA11
6.03772e-16	0.846962	0.534	0.368	1.69141e-11	CSDE1
6.13772e-16	0.439288	0.924	0.894	1.71942e-11	RPS10
6.55784e-16	-6.10035	0	0.059	1.83711e-11	AC026202.2
6.59051e-16	-6.03164	0	0.059	1.84626e-11	AC136604.2
6.67312e-16	0.765467	0.923	0.799	1.86941e-11	MT-CO3
7.0212e-16	-4.41825	0.003	0.068	1.96692e-11	AC253572.2
7.29116e-16	0.980953	0.465	0.294	2.04255e-11	ATP6AP1
7.58679e-16	1.05863	0.427	0.251	2.12536e-11	PEA15
8.29211e-16	0.88137	0.487	0.309	2.32295e-11	ARF5
8.53086e-16	1.15524	0.328	0.156	2.38983e-11	VAMP2
8.60234e-16	1.02404	0.429	0.257	2.40986e-11	PHB2
8.64259e-16	0.760233	0.581	0.416	2.42113e-11	WDR83OS
8.70696e-16	0.813398	0.485	0.291	2.43917e-11	SRSF5
9.00106e-16	-1.45296	0.074	0.203	2.52156e-11	CYRIB
9.15751e-16	0.81219	0.587	0.441	2.56538e-11	SSR4
9.49165e-16	-2.97526	0.012	0.091	2.65899e-11	ENSG00000289298
1.00293e-15	0.89666	0.476	0.3	2.8096e-11	PAK2
1.11581e-15	1.0497	0.388	0.212	3.12584e-11	TECR
1.18542e-15	-3.76155	0.005	0.072	3.32085e-11	ENSG00000225889
1.21653e-15	1.20808	0.289	0.126	3.40797e-11	PYURF
1.25487e-15	-3.48144	0.007	0.079	3.5154e-11	USP3-AS1
1.43741e-15	0.890287	0.614	0.446	4.02677e-11	CANX
1.52881e-15	-6.03164	0	0.057	4.28282e-11	AL356805.1
1.5294e-15	-6.06641	0	0.057	4.28445e-11	RNF175
1.53224e-15	-6.31794	0	0.057	4.29242e-11	AC245014.3
1.69151e-15	2.68346	0.134	0.022	4.73859e-11	CSMD1
1.72265e-15	1.83255	0.192	0.057	4.82583e-11	SHISA5
2.03473e-15	3.4869	0.111	0.01	5.70009e-11	HIST1H1D
2.12022e-15	0.513335	0.842	0.749	5.93959e-11	UBC
2.29524e-15	2.06802	0.183	0.053	6.42988e-11	TIMD4
2.35753e-15	0.644071	0.629	0.471	6.60438e-11	EIF3H
2.42381e-15	-1.60697	0.067	0.19	6.79007e-11	UBALD2
2.42736e-15	0.838362	0.506	0.338	6.80001e-11	EIF3G
2.46342e-15	0.973762	0.44	0.271	6.90104e-11	UFC1
2.4636e-15	-1.56446	0.056	0.174	6.90153e-11	ENSG00000262202
2.51282e-15	1.10785	0.406	0.244	7.03943e-11	PRKAR1A
3.04173e-15	0.976963	0.412	0.235	8.5211e-11	FKBP2
3.1392e-15	1.01998	0.377	0.204	8.79415e-11	DDX39B
3.38726e-15	2.41741	0.145	0.029	9.48906e-11	KIAA0100
3.4215e-15	0.988877	0.387	0.213	9.585e-11	DDOST
3.56318e-15	-5.99602	0	0.056	9.9819e-11	AC005921.2
3.56318e-15	-5.99602	0	0.056	9.9819e-11	ENSG00000287124
3.56447e-15	-6.03164	0	0.056	9.98551e-11	CFLAR-AS1
3.78447e-15	1.12881	0.36	0.194	1.06018e-10	TEX264
3.9058e-15	0.729402	0.605	0.456	1.09417e-10	TMBIM4
4.14261e-15	0.569988	0.782	0.719	1.16051e-10	NPM1
4.35628e-15	0.853843	0.502	0.337	1.22037e-10	VPS28
4.38539e-15	1.34102	0.289	0.132	1.22852e-10	SRPRA
4.41178e-15	1.08841	0.36	0.191	1.23592e-10	PGAM1
4.77431e-15	-1.23768	0.094	0.231	1.33748e-10	ATP5MK
6.08783e-15	0.961423	0.453	0.287	1.70544e-10	EIF5
6.09978e-15	1.41567	0.255	0.106	1.70879e-10	DCTN1
6.20853e-15	1.10018	0.341	0.175	1.73926e-10	PSMF1
6.66659e-15	1.04111	0.418	0.256	1.86758e-10	RABAC1
7.31595e-15	0.958414	0.44	0.272	2.04949e-10	MTPN
7.41021e-15	0.495391	0.863	0.841	2.0759e-10	BTF3
7.68939e-15	1.31151	0.34	0.176	2.15411e-10	FDPS
7.88374e-15	1.27926	0.331	0.171	2.20855e-10	SQLE
8.01959e-15	1.10159	0.334	0.169	2.24661e-10	LILRA2
8.29959e-15	1.19594	0.364	0.203	2.32505e-10	ADAM15
8.33442e-15	-5.92202	0	0.054	2.3348e-10	AL513327.1
9.0913e-15	-2.22429	0.021	0.107	2.54684e-10	THRB
9.22079e-15	0.933866	0.466	0.299	2.58311e-10	LCP1
1.11203e-14	0.847807	0.474	0.304	3.11523e-10	NDUFS7
1.15951e-14	3.83687	0.097	0.006	3.24825e-10	GRASP
1.26267e-14	1.14199	0.471	0.324	3.53726e-10	IL10RA
1.32703e-14	0.856213	0.491	0.331	3.71755e-10	ARHGDIA
1.36722e-14	1.01216	0.385	0.219	3.83013e-10	CCT3
1.40639e-14	0.860587	0.49	0.328	3.93987e-10	NDUFB11
1.41846e-14	0.878762	0.401	0.219	3.97368e-10	ATP5MD
1.45893e-14	0.905908	0.431	0.259	4.08703e-10	PSMD8
1.49129e-14	1.2996	0.269	0.118	4.1777e-10	RAB1B
1.69319e-14	-0.386244	0.502	0.682	4.7433e-10	CD83
1.92238e-14	-5.45019	0.003	0.062	5.38536e-10	CCL3L3
1.93189e-14	-5.92202	0	0.053	5.41199e-10	ENSG00000228408
2.01157e-14	-0.767747	0.227	0.401	5.63521e-10	NOP10
2.01217e-14	-0.671284	0.3	0.481	5.63688e-10	BRI3
2.10458e-14	0.860569	0.44	0.268	5.89578e-10	SF1
2.15248e-14	1.1543	0.31	0.151	6.02995e-10	MRPL54
2.41131e-14	-2.88354	0.021	0.104	6.75505e-10	C1orf56
2.61405e-14	1.39737	0.221	0.082	7.32299e-10	NOSIP
2.80326e-14	0.952694	0.423	0.256	7.85307e-10	TMBIM1
3.01085e-14	-1.92563	0.034	0.129	8.43461e-10	CORO1B
3.28022e-14	1.28308	0.285	0.134	9.1892e-10	MLXIPL
3.53657e-14	0.927577	0.454	0.293	9.90735e-10	HACD4
3.61794e-14	0.880242	0.478	0.318	1.01353e-09	TNFSF13
4.49925e-14	-6.06641	0	0.051	1.26042e-09	LINC00278
4.64078e-14	-0.333869	0.694	0.8	1.30007e-09	RHOB
4.81329e-14	-1.98896	0.033	0.126	1.3484e-09	BCL2A1
5.03832e-14	2.43371	0.151	0.038	1.41143e-09	DHCR24
5.22452e-14	0.992867	0.377	0.215	1.4636e-09	C12orf57
5.34148e-14	0.550053	0.669	0.513	1.49636e-09	CDC42
5.84135e-14	-1.82789	0.031	0.124	1.6364e-09	PHB1
5.97337e-14	1.42827	0.232	0.093	1.67338e-09	DSC2
7.45386e-14	1.00957	0.514	0.378	2.08812e-09	APMAP
7.67876e-14	1.57925	0.212	0.079	2.15113e-09	ARHGEF1
8.07002e-14	0.918254	0.418	0.256	2.26074e-09	NCOA4
8.60109e-14	1.50396	0.215	0.081	2.40951e-09	LARS
8.78375e-14	0.924627	0.396	0.234	2.46068e-09	POLR2E
8.83059e-14	0.940907	0.422	0.26	2.4738e-09	PRRC2C
8.99194e-14	-0.587211	0.375	0.56	2.519e-09	YWHAH
9.56974e-14	0.329095	0.959	0.985	2.68087e-09	RPL34
9.58586e-14	0.836556	0.469	0.304	2.68538e-09	REEP5
9.91732e-14	0.932968	0.439	0.275	2.77824e-09	M6PR
1.00392e-13	2.10552	0.155	0.041	2.81237e-09	AARS
1.00454e-13	1.19928	0.32	0.168	2.81411e-09	HNRNPH3
1.01479e-13	-1.7873	0.043	0.143	2.84283e-09	PTPN9
1.04645e-13	-6.16594	0	0.05	2.93153e-09	AP002336.2
1.05972e-13	0.881483	0.505	0.357	2.9687e-09	EIF4G2
1.08243e-13	0.988495	0.433	0.279	3.03231e-09	HVCN1
1.14728e-13	0.546194	0.831	0.81	3.21398e-09	CALM2
1.16385e-13	-4.37453	0.002	0.056	3.2604e-09	DIAPH2-AS1
1.23362e-13	0.803071	0.476	0.31	3.45587e-09	SAP18
1.50721e-13	1.32873	0.292	0.144	4.2223e-09	ACAT2
1.58953e-13	0.779538	0.476	0.312	4.4529e-09	NDUFB9
1.71636e-13	0.80963	0.637	0.5	4.80821e-09	CD55
1.74013e-13	1.14931	0.313	0.162	4.87481e-09	LTBR
1.75622e-13	1.14757	0.337	0.187	4.91987e-09	TPR
1.82514e-13	1.12453	0.386	0.226	5.11294e-09	FADS1
1.82635e-13	1.52192	0.227	0.093	5.11632e-09	LIPN
1.8456e-13	-1.51124	0.051	0.154	5.17027e-09	H1-0
1.85517e-13	4.45519	0.083	0.003	5.19708e-09	LINC02613
1.92332e-13	2.52558	0.116	0.019	5.38798e-09	SPARC
2.11494e-13	1.10202	0.318	0.166	5.92479e-09	CNPPD1
2.13844e-13	1.0554	0.382	0.228	5.99063e-09	CDK2AP2
2.15609e-13	0.688807	0.643	0.51	6.04006e-09	ENO1
2.22357e-13	1.45061	0.229	0.094	6.22912e-09	ESYT1
2.30771e-13	0.839064	0.467	0.309	6.46483e-09	MAN2B1
2.3917e-13	0.726569	0.695	0.612	6.70012e-09	CSTB
2.46955e-13	2.6367	0.112	0.018	6.9182e-09	LILRA1
2.56656e-13	-1.08071	0.088	0.213	7.18995e-09	FMN1
2.59007e-13	0.661712	0.605	0.475	7.25581e-09	PRR13
2.69762e-13	-4.84401	0.001	0.051	7.5571e-09	NEK10
2.70029e-13	1.08788	0.349	0.196	7.56458e-09	PGD
2.7331e-13	-1.11552	0.132	0.269	7.65652e-09	DLEU1
2.95355e-13	-1.82937	0.039	0.132	8.27407e-09	RALGAPA1
3.0956e-13	0.953309	0.469	0.313	8.67201e-09	INSIG1
3.10143e-13	0.916208	0.398	0.24	8.68834e-09	XRCC6
3.19174e-13	1.76448	0.164	0.049	8.94133e-09	CD7
3.3115e-13	2.69156	0.112	0.018	9.27683e-09	AP001042.1
3.37997e-13	1.18876	0.288	0.143	9.46864e-09	ELOVL1
3.44532e-13	1.81385	0.176	0.057	9.65172e-09	KIAA1109
3.47906e-13	0.85954	0.494	0.35	9.74623e-09	COMT
3.5212e-13	0.813988	0.486	0.332	9.8643e-09	ANP32B
3.53016e-13	2.48511	0.106	0.015	9.88938e-09	SELL
3.81405e-13	0.800094	0.454	0.288	1.06847e-08	SRRM1
3.86131e-13	3.31586	0.1	0.012	1.08171e-08	SMIM25
4.32497e-13	2.35739	0.122	0.024	1.2116e-08	RASGRP4
4.35666e-13	0.969768	0.371	0.213	1.22047e-08	HP1BP3
4.39611e-13	0.714846	0.582	0.432	1.23153e-08	TSC22D3
4.46041e-13	-1.95612	0.04	0.132	1.24954e-08	AC004797.1
4.74066e-13	-0.978031	0.273	0.428	1.32805e-08	FRMD4A
5.14997e-13	-3.25905	0.006	0.066	1.44271e-08	AL157392.3
5.34441e-13	1.52231	0.21	0.082	1.49718e-08	PLSCR3
5.39894e-13	-1.41799	0.073	0.185	1.51246e-08	SOS2
5.58113e-13	-0.661516	0.311	0.481	1.5635e-08	RBM47
5.65743e-13	-4.53207	0.003	0.056	1.58487e-08	AC018362.1
5.86808e-13	0.736763	0.519	0.365	1.64388e-08	RAN
5.93054e-13	-1.46764	0.076	0.19	1.66138e-08	DENND4A
5.93185e-13	0.833887	0.473	0.316	1.66175e-08	GABARAPL2
5.95782e-13	-1.15659	0.118	0.249	1.66902e-08	MAP4K3
6.30316e-13	0.379048	0.988	0.997	1.76577e-08	FTL
6.37178e-13	-0.738537	0.086	0.209	1.78499e-08	EGR2
6.40931e-13	2.49584	0.115	0.021	1.7955e-08	C5orf51
6.45795e-13	1.07393	0.302	0.153	1.80913e-08	MPHOSPH8
6.6676e-13	0.659278	0.596	0.465	1.86786e-08	NDUFA13
6.71563e-13	-1.15952	0.114	0.243	1.88132e-08	LNCAROD
6.73092e-13	0.691656	0.613	0.499	1.8856e-08	HIGD2A
6.84839e-13	-2.21466	0.027	0.109	1.91851e-08	TAMALIN
7.51086e-13	0.740239	0.488	0.329	2.10409e-08	NDUFC2
8.08712e-13	-1.92784	0.035	0.124	2.26553e-08	TTBK2
8.13062e-13	0.975414	0.365	0.213	2.27771e-08	RAB14
8.303e-13	0.899647	0.437	0.284	2.326e-08	TGOLN2
8.39541e-13	-0.930187	0.203	0.351	2.35189e-08	DISC1
8.87365e-13	1.45277	0.228	0.097	2.48586e-08	WASHC1
8.88948e-13	0.940827	0.329	0.175	2.4903e-08	LUC7L3
9.0332e-13	0.802995	0.574	0.444	2.53056e-08	ITGAM
1.00321e-12	0.848478	0.406	0.246	2.81039e-08	PSMA6
1.05352e-12	-2.23799	0.017	0.088	2.95133e-08	ENSG00000234147
1.05863e-12	1.74624	0.16	0.049	2.96565e-08	CNRIP1
1.10941e-12	1.17542	0.249	0.11	3.10789e-08	CD44
1.12887e-12	-1.50282	0.054	0.156	3.16241e-08	PPP2R5E
1.28319e-12	1.67169	0.202	0.078	3.59473e-08	HMGCR
1.28772e-12	0.706969	0.582	0.453	3.60741e-08	RBM3
1.3091e-12	-5.71848	0	0.046	3.66732e-08	AC092338.3
1.36817e-12	-1.94087	0.025	0.104	3.8328e-08	LARS1
1.45484e-12	-2.62405	0.019	0.093	4.0756e-08	AC022217.3
1.48056e-12	3.20506	0.09	0.009	4.14764e-08	AL161785.1
1.58221e-12	0.885928	0.382	0.225	4.43241e-08	UBXN4
1.63541e-12	0.950134	0.332	0.181	4.58144e-08	SEPTIN6
1.66777e-12	0.528923	0.778	0.704	4.67209e-08	HNRNPA1
1.74199e-12	0.825102	0.444	0.294	4.88002e-08	HM13
1.84371e-12	0.888332	0.418	0.269	5.16496e-08	LILRB4
1.9404e-12	-1.05431	0.176	0.318	5.43583e-08	RGS1
2.00172e-12	1.00455	0.364	0.218	5.60762e-08	NUCB1
2.02858e-12	1.3587	0.253	0.119	5.68286e-08	MAP3K13
2.07111e-12	1.32591	0.264	0.126	5.80201e-08	SPTAN1
2.12624e-12	0.783654	0.456	0.301	5.95644e-08	XRCC5
2.12811e-12	2.13327	0.135	0.034	5.96168e-08	AL031056.1
2.17524e-12	4.21668	0.076	0.003	6.09373e-08	PLPPR2
2.1766e-12	0.547553	0.85	0.784	6.09753e-08	RNASET2
2.34937e-12	1.11232	0.297	0.154	6.58153e-08	VPS36
2.4147e-12	0.921405	0.394	0.243	6.76453e-08	OXA1L
2.43639e-12	0.92765	0.384	0.237	6.8253e-08	MLF2
2.44609e-12	0.45642	0.925	0.907	6.85248e-08	C1QA
2.51961e-12	1.71609	0.304	0.165	7.05843e-08	DDIT4
2.52037e-12	0.82764	0.438	0.285	7.06056e-08	TWF2
2.52923e-12	-3.74448	0.004	0.056	7.08537e-08	AP000331.1
2.56096e-12	0.782686	0.469	0.316	7.17427e-08	NDUFS5
2.57704e-12	1.04645	0.479	0.35	7.21932e-08	FSCN1
2.7427e-12	0.603301	0.643	0.531	7.68341e-08	COX5B
2.80006e-12	1.03332	0.348	0.204	7.8441e-08	SIGLEC9
3.03814e-12	-5.71848	0	0.044	8.51104e-08	PROCR
3.04414e-12	-5.62828	0	0.044	8.52785e-08	TTC7B
3.06509e-12	2.34697	0.116	0.024	8.58655e-08	GBA
3.09259e-12	1.07263	0.302	0.159	8.66357e-08	PSMB8
3.37082e-12	1.75308	0.15	0.044	9.44303e-08	CYTL1
3.39913e-12	1.86196	0.162	0.053	9.52232e-08	LILRA5
3.40912e-12	0.884206	0.395	0.246	9.55031e-08	PSMB10
3.65341e-12	1.5507	0.169	0.056	1.02347e-07	GARS
4.04068e-12	1.35382	0.217	0.091	1.13195e-07	CDKN1B
4.10731e-12	0.898079	0.347	0.196	1.15062e-07	PDCD6
4.12609e-12	-1.89648	0.029	0.109	1.15588e-07	STRN3
4.16532e-12	1.17391	0.276	0.138	1.16687e-07	WARS
4.32735e-12	1.13327	0.286	0.147	1.21226e-07	PAXX
4.35464e-12	0.776896	0.434	0.278	1.21991e-07	SNU13
4.40462e-12	0.834106	0.446	0.303	1.23391e-07	GMFG
4.62693e-12	-2.23597	0.017	0.085	1.29619e-07	ENSG00000289341
4.6867e-12	-1.39991	0.065	0.169	1.31293e-07	CDK14
4.80073e-12	1.00156	0.345	0.199	1.34488e-07	ZNF385A
5.0243e-12	0.744128	0.644	0.549	1.40751e-07	APLP2
5.031e-12	1.089	0.278	0.14	1.40938e-07	SMC1A
5.36453e-12	-1.86172	0.032	0.115	1.50282e-07	DDHD1
5.5848e-12	0.853492	0.458	0.312	1.56453e-07	IL17RA
5.62283e-12	-0.937123	0.194	0.334	1.57518e-07	CHN2
5.76146e-12	0.970995	0.34	0.196	1.61402e-07	NDUFV1
5.82892e-12	0.683662	0.632	0.507	1.63291e-07	LDHA
5.91835e-12	1.13543	0.265	0.129	1.65797e-07	ARHGEF6
6.10206e-12	0.556795	0.629	0.499	1.70943e-07	PSMA7
6.33635e-12	0.860765	0.363	0.21	1.77507e-07	CIB1
6.95924e-12	0.883014	0.462	0.321	1.94956e-07	CD164
7.05859e-12	-5.58098	0	0.043	1.97739e-07	HELLPAR
7.23165e-12	0.649986	0.583	0.457	2.02587e-07	PCBP2
7.40564e-12	0.948594	0.35	0.203	2.07462e-07	ARF3
7.54587e-12	0.320504	0.96	0.957	2.1139e-07	EIF1
7.73452e-12	0.682113	0.58	0.453	2.16675e-07	CMTM6
7.80919e-12	0.634907	0.573	0.429	2.18767e-07	ACTR2
7.99498e-12	1.74675	0.146	0.043	2.23972e-07	ADSS
8.02721e-12	0.615775	0.745	0.679	2.24874e-07	ALOX5AP
8.1778e-12	-1.9151	0.029	0.109	2.29093e-07	ICOSLG
8.78896e-12	0.556356	0.645	0.506	2.46214e-07	NDUFA4
8.8534e-12	1.01882	0.333	0.193	2.48019e-07	ILF2
9.11365e-12	1.16174	0.253	0.121	2.5531e-07	MAT2B
9.21858e-12	0.662094	0.743	0.612	2.58249e-07	HLA-A
9.54059e-12	0.944605	0.36	0.218	2.6727e-07	NDUFS2
1.03833e-11	0.877707	0.388	0.241	2.90877e-07	ILK
1.06361e-11	0.595575	0.674	0.578	2.97959e-07	HMGB1
1.06526e-11	0.740949	0.473	0.324	2.98421e-07	ATP5PB
1.15455e-11	1.00337	0.344	0.201	3.23436e-07	CCDC47
1.18301e-11	1.32591	0.21	0.088	3.31409e-07	GIMAP1
1.22089e-11	-0.50198	0.802	0.891	3.42021e-07	PLXDC2
1.30772e-11	0.870446	0.389	0.243	3.66344e-07	CSK
1.32603e-11	0.724778	0.513	0.379	3.71475e-07	TMEM219
1.33587e-11	0.624992	0.71	0.626	3.7423e-07	MIF
1.34618e-11	1.96592	0.143	0.043	3.7712e-07	CCDC146
1.41342e-11	0.805484	0.397	0.247	3.95956e-07	RAD23A
1.46661e-11	0.806303	0.421	0.276	4.10855e-07	TUFM
1.46672e-11	0.971069	0.319	0.176	4.10887e-07	HNRNPR
1.47609e-11	0.754272	0.469	0.321	4.13512e-07	ARPC4
1.48501e-11	0.852198	0.398	0.251	4.16011e-07	NDUFB10
1.53776e-11	0.933594	0.345	0.201	4.30789e-07	UBE2I
1.54861e-11	1.09445	0.295	0.159	4.33827e-07	NUDT1
1.57264e-11	0.886778	0.355	0.209	4.40558e-07	OCIAD1
1.60484e-11	0.634034	0.464	0.309	4.49579e-07	HSPD1
1.61904e-11	0.842343	0.398	0.253	4.53558e-07	MRPS21
1.63319e-11	-5.58098	0	0.041	4.57522e-07	AC009950.1
1.63319e-11	-5.58098	0	0.041	4.57522e-07	NGB
1.6335e-11	-5.62828	0	0.041	4.57609e-07	AC044781.1
1.63379e-11	-5.67409	0	0.041	4.57689e-07	AP002762.2
1.66369e-11	1.74352	0.154	0.05	4.66067e-07	ARSA
1.68935e-11	1.86728	0.138	0.04	4.73256e-07	NTHL1
1.7999e-11	-1.29822	0.069	0.172	5.04225e-07	H1-4
1.89795e-11	-0.651168	0.345	0.497	5.31692e-07	NAMPT
1.91911e-11	0.693776	0.486	0.332	5.37619e-07	UXT
1.9505e-11	0.794129	0.464	0.322	5.46413e-07	BCAP31
2.00365e-11	0.803029	0.411	0.265	5.61304e-07	TRAPPC1
2.02633e-11	0.799843	0.433	0.291	5.67655e-07	VPS35
2.26204e-11	-1.74809	0.032	0.112	6.33688e-07	DARS1
2.39294e-11	-2.51736	0.015	0.078	6.70359e-07	ENSG00000288755
2.51783e-11	2.98412	0.086	0.01	7.05344e-07	CDC42EP2
2.54212e-11	0.805129	0.484	0.337	7.1215e-07	SORL1
2.59107e-11	1.41504	0.183	0.071	7.25862e-07	PTP4A1
2.60057e-11	1.18127	0.231	0.106	7.28524e-07	NRBP1
2.75018e-11	-0.841908	0.265	0.407	7.70436e-07	METRNL
2.77774e-11	0.579668	0.639	0.541	7.78155e-07	COX8A
2.81072e-11	1.05383	0.281	0.147	7.87395e-07	EWSR1
2.81895e-11	1.05881	0.332	0.196	7.89702e-07	PECAM1
2.86053e-11	1.34783	0.178	0.066	8.01349e-07	NGDN
2.9073e-11	0.807251	0.394	0.244	8.1445e-07	OSBPL8
2.91877e-11	1.00678	0.552	0.447	8.17664e-07	VMO1
2.97126e-11	-1.62051	0.065	0.162	8.3237e-07	H1-10
2.98662e-11	1.05278	0.315	0.179	8.36671e-07	LINC01678
3.00681e-11	0.691561	0.514	0.379	8.42327e-07	PARK7
3.06237e-11	-3.52209	0.004	0.051	8.57893e-07	ENSG00000288819
3.11358e-11	1.08649	0.279	0.147	8.72239e-07	C9orf78
3.21737e-11	0.788884	0.39	0.243	9.01313e-07	DYNLRB1
3.32267e-11	0.839173	0.427	0.282	9.30813e-07	TPP1
3.5422e-11	0.851003	0.368	0.226	9.92311e-07	SRP9
3.7862e-11	-5.67409	0	0.04	1.06066e-06	ARHGAP26-AS1
3.78715e-11	0.678181	0.53	0.387	1.06093e-06	FYB1
3.84188e-11	-0.49814	0.449	0.591	1.07626e-06	SLC8A1
3.95786e-11	0.565915	0.597	0.468	1.10876e-06	HINT1
3.98692e-11	-0.540166	0.735	0.824	1.11689e-06	NEAT1
3.99457e-11	5.51574	0.062	0	1.11904e-06	CLEC3B
3.9994e-11	0.994068	0.337	0.201	1.12039e-06	PRKDC
4.18406e-11	-4.58098	0.001	0.043	1.17212e-06	AC016831.5
4.46058e-11	0.985206	0.338	0.203	1.24959e-06	HDLBP
4.60635e-11	0.916622	0.359	0.219	1.29042e-06	VCP
4.68338e-11	-0.512573	0.658	0.793	1.312e-06	MSR1
4.70507e-11	1.26892	0.218	0.099	1.31808e-06	RNF167
5.07274e-11	0.812789	0.419	0.281	1.42108e-06	DPP7
5.41206e-11	-3.33705	0.005	0.053	1.51613e-06	NBPF3
5.64942e-11	0.987023	0.306	0.171	1.58263e-06	WBP2
5.79374e-11	0.77044	0.428	0.287	1.62306e-06	HMOX1
5.91923e-11	1.07315	0.298	0.165	1.65821e-06	IL6ST
5.92703e-11	1.00817	0.313	0.179	1.6604e-06	EIF4G1
5.9609e-11	1.15818	0.229	0.106	1.66989e-06	CCND2
6.23545e-11	1.20755	0.218	0.099	1.7468e-06	CSRP1
6.58012e-11	1.31868	0.177	0.068	1.84335e-06	MRPL37
6.58193e-11	0.770056	0.483	0.353	1.84386e-06	LAIR1
6.80552e-11	-0.818478	0.248	0.39	1.9065e-06	SRGAP2B
6.84024e-11	-1.60438	0.041	0.124	1.91623e-06	EEIG2
6.93526e-11	0.982427	0.294	0.16	1.94284e-06	PNRC2
7.0719e-11	-2.46764	0.013	0.072	1.98112e-06	TTLL5
7.12929e-11	1.48183	0.173	0.066	1.9972e-06	PCK2
7.4743e-11	1.41902	0.2	0.087	2.09385e-06	ACLY
7.48453e-11	1.73579	0.149	0.05	2.09672e-06	PLAAT4
7.73224e-11	-0.630071	0.375	0.515	2.16611e-06	RAPGEF1
7.81363e-11	0.719145	0.689	0.635	2.18891e-06	FCGR2A
7.8589e-11	1.02993	0.307	0.175	2.20159e-06	FLII
7.91836e-11	-1.3104	0.08	0.182	2.21825e-06	CPEB3
8.20868e-11	1.73773	0.132	0.038	2.29958e-06	DDX47
8.30022e-11	0.735235	0.454	0.318	2.32522e-06	CTNNA1
8.31364e-11	-3.80337	0.003	0.047	2.32898e-06	AC023424.3
8.39998e-11	-3.71848	0.003	0.047	2.35317e-06	ENSG00000287255
8.7688e-11	-5.48144	0	0.038	2.45649e-06	AC009690.2
8.7688e-11	-5.53207	0	0.038	2.45649e-06	AC015923.1
8.79253e-11	-0.590622	0.352	0.494	2.46314e-06	RGS2
8.8567e-11	0.941482	0.357	0.221	2.48112e-06	CD46
9.37626e-11	0.706733	0.526	0.4	2.62666e-06	ARL6IP1
9.70989e-11	0.69628	0.388	0.237	2.72013e-06	STK4
1.00506e-10	0.715387	0.453	0.313	2.81557e-06	PSMB6
1.00689e-10	0.930774	0.329	0.193	2.82071e-06	BCLAF1
1.00968e-10	0.885674	0.347	0.212	2.8285e-06	NHP2
1.01475e-10	0.797481	0.471	0.337	2.84271e-06	LRP1
1.02757e-10	0.753022	0.441	0.299	2.87864e-06	RSL1D1
1.04027e-10	0.861508	0.418	0.281	2.9142e-06	ENG
1.05077e-10	-1.25905	0.063	0.157	2.94362e-06	ATP5MJ
1.05225e-10	-1.06895	0.077	0.181	2.94777e-06	MACROH2A1
1.06456e-10	1.93077	0.124	0.034	2.98226e-06	STARD8
1.06468e-10	0.694111	0.467	0.322	2.9826e-06	HSD17B11
1.07621e-10	1.16679	0.231	0.11	3.01488e-06	SNRNP200
1.08095e-10	1.00551	0.288	0.156	3.02819e-06	CUTA
1.1306e-10	1.36154	0.181	0.072	3.16726e-06	BCKDHA
1.14291e-10	0.561002	0.582	0.441	3.20176e-06	ELOB
1.17935e-10	0.680444	0.479	0.341	3.30383e-06	TALDO1
1.22794e-10	1.12979	0.493	0.379	3.43996e-06	C3
1.26414e-10	0.711824	0.527	0.394	3.54137e-06	IQGAP1
1.27044e-10	1.15415	0.259	0.135	3.55902e-06	POLR2A
1.27193e-10	0.311977	0.945	0.95	3.56318e-06	RPS25
1.31696e-10	1.44139	0.17	0.065	3.68932e-06	C15orf39
1.33127e-10	-0.374352	0.575	0.713	3.72941e-06	PNRC1
1.33543e-10	0.824031	0.377	0.235	3.74107e-06	SUSD3
1.36878e-10	0.874277	0.376	0.24	3.83451e-06	VAMP3
1.36936e-10	1.1611	0.244	0.122	3.83614e-06	PRRC2A
1.37217e-10	0.534664	0.697	0.626	3.84399e-06	SLC25A5
1.37769e-10	1.31197	0.182	0.074	3.85947e-06	BUB3
1.41207e-10	0.823851	0.405	0.265	3.95576e-06	P4HB
1.4474e-10	-2.99602	0.006	0.056	4.05473e-06	CDKN1C
1.45655e-10	0.941089	0.3	0.168	4.08037e-06	SNX17
1.45657e-10	-1.39115	0.064	0.157	4.08045e-06	BTBD7
1.46551e-10	-2.95949	0.006	0.056	4.10547e-06	TAFAZZIN
1.49008e-10	-1.11136	0.134	0.25	4.17432e-06	SNHG32
1.49926e-10	0.622949	0.491	0.337	4.20003e-06	HNRNPU
1.57904e-10	1.07956	0.245	0.122	4.42352e-06	DCTN3
1.58947e-10	5.66576	0.058	0	4.45275e-06	RMRP
1.60036e-10	5.32591	0.058	0	4.48325e-06	AC100778.3
1.61304e-10	0.999683	0.304	0.174	4.51877e-06	NONO
1.66374e-10	1.53182	0.166	0.063	4.66081e-06	PTGIR
1.69269e-10	0.625803	0.583	0.466	4.74191e-06	LAMTOR4
1.73409e-10	0.81967	0.385	0.249	4.85789e-06	MDH2
1.74904e-10	-1.31282	0.063	0.156	4.89976e-06	U2AF1
1.76672e-10	1.92795	0.131	0.04	4.94929e-06	PDPN
1.76747e-10	0.766878	0.393	0.251	4.95138e-06	VKORC1
1.79166e-10	1.12342	0.239	0.118	5.01916e-06	MMGT1
1.80785e-10	3.02635	0.077	0.009	5.06451e-06	METTL27
1.82463e-10	-0.739098	0.303	0.444	5.11152e-06	LDLRAD4
1.85335e-10	0.822021	0.364	0.228	5.19199e-06	TBCB
1.85553e-10	0.891509	0.371	0.24	5.19808e-06	EIF4H
1.9502e-10	-1.5988	0.045	0.128	5.4633e-06	WARS1
1.95137e-10	1.29148	0.183	0.075	5.46657e-06	HCFC1R1
2.03099e-10	-5.48144	0	0.037	5.68963e-06	TMEM72-AS1
2.03351e-10	-5.37453	0	0.037	5.69669e-06	AC009107.2
2.0419e-10	-1.04675	0.066	0.163	5.72017e-06	MARCHF1
2.07152e-10	1.54092	0.158	0.057	5.80314e-06	CASC4
2.07724e-10	1.27616	0.189	0.079	5.81919e-06	F11R
2.11289e-10	1.48183	0.166	0.063	5.91905e-06	HLA-F
2.23589e-10	1.13914	0.215	0.099	6.26363e-06	HIGD1A
2.29059e-10	1.08947	0.221	0.103	6.41687e-06	TMEM154
2.35085e-10	0.512465	0.68	0.6	6.58567e-06	SH3BGRL
2.3733e-10	0.981466	0.284	0.156	6.64855e-06	IRF5
2.38766e-10	-1.83555	0.033	0.107	6.68879e-06	DPYD-AS1
2.42079e-10	-0.780022	0.235	0.366	6.78161e-06	ZFAND3
2.43534e-10	0.943362	0.34	0.21	6.82237e-06	SELENOW
2.44002e-10	0.703454	0.439	0.299	6.83546e-06	C1orf43
2.44811e-10	0.806906	0.361	0.224	6.85812e-06	RTF2
2.57939e-10	3.0941	0.079	0.01	7.2259e-06	PIGR
2.75216e-10	0.63151	0.395	0.251	7.70991e-06	CDC42SE1
2.80303e-10	-1.97526	0.025	0.093	7.8524e-06	ENSG00000276216
2.8752e-10	-1.78013	0.047	0.129	8.0546e-06	MYO1E
2.87851e-10	0.948545	0.306	0.176	8.06385e-06	PPP2R1A
2.90142e-10	-0.504889	0.319	0.469	8.12803e-06	ARHGAP26
2.95974e-10	1.11141	0.225	0.107	8.29141e-06	ABRACL
2.99113e-10	1.11682	0.266	0.143	8.37934e-06	LINC02432
3.01447e-10	0.726357	0.436	0.294	8.44475e-06	PRDX6
3.07821e-10	-0.850586	0.1	0.209	8.62331e-06	RTN1
3.09764e-10	-1.42818	0.056	0.144	8.67773e-06	LINC00910
3.23422e-10	0.779399	0.393	0.253	9.06033e-06	GTF3A
3.27025e-10	0.81027	0.39	0.254	9.16127e-06	DYNLT1
3.34896e-10	0.746167	0.41	0.272	9.38179e-06	RTRAF
3.36982e-10	0.633585	0.757	0.674	9.44023e-06	TUBA1B
3.51271e-10	0.704423	0.425	0.282	9.84052e-06	FIS1
3.55306e-10	0.977326	0.26	0.135	9.95355e-06	IK
3.60105e-10	-1.58555	0.036	0.112	1.0088e-05	ALYREF
3.7313e-10	0.92807	0.322	0.19	1.04529e-05	LMAN1
3.80561e-10	-1.55379	0.041	0.119	1.0661e-05	CHASERR
3.96574e-10	0.685727	0.424	0.284	1.11096e-05	EIF3D
4.02407e-10	1.23056	0.229	0.113	1.1273e-05	ITGB2-AS1
4.03854e-10	0.391297	0.886	0.831	1.13136e-05	LAPTM5
4.16514e-10	0.974126	0.282	0.156	1.16682e-05	NUMA1
4.17058e-10	0.671484	0.498	0.369	1.16835e-05	LPP
4.30162e-10	0.845864	0.361	0.226	1.20506e-05	PJA2
4.31112e-10	-1.42616	0.045	0.126	1.20772e-05	DNAAF9
4.36458e-10	0.596178	0.571	0.457	1.22269e-05	GDI2
4.40434e-10	-3.25905	0.006	0.051	1.23383e-05	AC016831.1
4.46484e-10	3.2328	0.072	0.007	1.25078e-05	SNX32
4.48942e-10	5.25665	0.055	0	1.25767e-05	GSTT2B
4.62395e-10	0.579147	0.538	0.409	1.29535e-05	TMEM59
4.67144e-10	0.709303	0.537	0.415	1.30866e-05	PDIA3
4.70312e-10	-5.37453	0	0.035	1.31753e-05	AC079313.1
4.70825e-10	-5.31794	0	0.035	1.31897e-05	ANGPT2
4.70825e-10	-5.31794	0	0.035	1.31897e-05	GRIK1
4.72668e-10	1.19467	0.209	0.097	1.32413e-05	RAB5B
4.74054e-10	-1.1558	0.098	0.201	1.32801e-05	RCOR1
4.96888e-10	1.25191	0.177	0.072	1.39198e-05	ITGA4
4.9763e-10	-3.99602	0.002	0.041	1.39406e-05	AL356124.1
4.9846e-10	0.812334	0.397	0.265	1.39639e-05	NCF2
5.14049e-10	-0.690767	0.127	0.247	1.44006e-05	NENF
5.16336e-10	1.55418	0.142	0.049	1.44646e-05	SERPINB8
5.17693e-10	-4.42898	0.001	0.038	1.45027e-05	FAM153CP
5.26054e-10	1.2328	0.299	0.176	1.47369e-05	VCL
5.51988e-10	-0.485643	0.224	0.374	1.54634e-05	YBX3
5.56698e-10	-0.659944	0.363	0.504	1.55953e-05	ACSL1
5.61464e-10	1.1258	0.23	0.115	1.57289e-05	TSTD1
5.69505e-10	0.651369	0.363	0.219	1.59541e-05	MARCH1
5.7523e-10	0.673505	0.491	0.363	1.61145e-05	EIF4B
5.90321e-10	0.751729	0.328	0.191	1.65372e-05	DNAJC15
6.01779e-10	0.699187	0.453	0.318	1.68582e-05	KMT2E
6.09465e-10	4.37031	0.058	0.001	1.70735e-05	AL512625.3
6.14147e-10	0.846442	0.325	0.196	1.72047e-05	CCT7
6.28546e-10	5.28011	0.054	0	1.76081e-05	SV2C
6.34069e-10	0.765071	0.41	0.278	1.77628e-05	NDFIP1
6.47216e-10	0.726695	0.416	0.276	1.81311e-05	CYTIP
6.52611e-10	1.82841	0.127	0.04	1.82822e-05	IL2RG
6.55354e-10	0.724928	0.629	0.549	1.83591e-05	GNAI2
6.60298e-10	1.07593	0.274	0.153	1.84976e-05	TMEM30A
6.62235e-10	1.39495	0.174	0.072	1.85519e-05	MMAB
6.66174e-10	0.919286	0.28	0.154	1.86622e-05	CNPY2
7.00691e-10	1.24477	0.198	0.09	1.96292e-05	CASC3
7.16913e-10	0.564017	0.474	0.331	2.00836e-05	UBE2D2
7.38421e-10	1.72854	0.205	0.099	2.06861e-05	SCD
7.40463e-10	0.824252	0.321	0.19	2.07433e-05	NDUFA12
7.86114e-10	1.02893	0.235	0.118	2.20222e-05	CCDC107
8.034e-10	1.78048	0.124	0.038	2.25065e-05	TNFRSF8
8.41039e-10	-0.274024	0.87	0.95	2.35609e-05	RPS16
8.44351e-10	-1.82609	0.021	0.084	2.36536e-05	EPRS1
9.29169e-10	1.34828	0.17	0.069	2.60297e-05	MCM5
9.39499e-10	2.2328	0.095	0.021	2.63191e-05	HK3
9.46761e-10	1.54536	0.14	0.049	2.65226e-05	C12orf45
9.51992e-10	-1.61269	0.029	0.097	2.66691e-05	GCH1
9.73172e-10	-2.08913	0.018	0.078	2.72625e-05	GOLM2
9.89564e-10	-0.34999	0.922	0.966	2.77216e-05	SAT1
9.91286e-10	0.821791	0.36	0.231	2.77699e-05	NUTF2
1.02882e-09	-1.65498	0.033	0.104	2.88214e-05	SLC8A1-AS1
1.03165e-09	0.586706	0.564	0.444	2.89007e-05	COX5A
1.0583e-09	1.89938	0.11	0.029	2.96473e-05	RNASEH2A
1.06306e-09	1.09643	0.234	0.119	2.97806e-05	SDHA
1.06464e-09	0.952258	0.291	0.168	2.98247e-05	ARHGAP45
1.08396e-09	2.16919	0.1	0.024	3.03661e-05	OLFML2B
1.08906e-09	-5.37453	0	0.034	3.0509e-05	AP000462.1
1.08919e-09	-5.42898	0	0.034	3.05124e-05	PHKG1
1.08997e-09	-5.25905	0	0.034	3.05343e-05	AL157402.2
1.08997e-09	-5.25905	0	0.034	3.05343e-05	AC106707.1
1.08997e-09	-5.25905	0	0.034	3.05343e-05	AL139022.1
1.09375e-09	2.05863	0.095	0.021	3.06402e-05	FAM114A1
1.11381e-09	1.95394	0.134	0.046	3.12023e-05	TMEM97
1.13261e-09	1.088	0.215	0.103	3.17291e-05	MRPS7
1.14428e-09	0.762406	0.472	0.351	3.20558e-05	PLD3
1.145e-09	-2.17289	0.02	0.081	3.20759e-05	PPARG
1.14509e-09	0.68921	0.403	0.265	3.20784e-05	C19orf53
1.1514e-09	0.931455	0.287	0.163	3.22554e-05	TNFAIP8L2
1.16841e-09	0.597271	0.543	0.412	3.27317e-05	ATP5MF
1.19328e-09	-4.48144	0.001	0.037	3.34285e-05	STX17-DT
1.20093e-09	0.717381	0.325	0.19	3.36429e-05	NCOR1
1.25542e-09	0.81385	0.347	0.218	3.51694e-05	APEX1
1.27791e-09	-0.572607	0.36	0.499	3.57995e-05	UBE2E2
1.30027e-09	-1.98342	0.02	0.081	3.64258e-05	ADSS2
1.32161e-09	1.06098	0.218	0.106	3.70237e-05	MPV17
1.37591e-09	-3.21841	0.005	0.047	3.85449e-05	IPO9-AS1
1.40294e-09	0.762551	0.362	0.229	3.9302e-05	SSBP1
1.4085e-09	1.24499	0.179	0.076	3.94577e-05	C11orf24
1.47664e-09	0.821805	0.404	0.275	4.13667e-05	SERINC1
1.54075e-09	1.07134	0.194	0.087	4.31626e-05	LYRM2
1.54521e-09	0.692102	0.357	0.219	4.32874e-05	TLE5
1.60668e-09	-1.99602	0.017	0.074	4.50096e-05	ENSG00000290441
1.61791e-09	-1.22253	0.07	0.16	4.53242e-05	SGPP1
1.61955e-09	-1.95093	0.022	0.084	4.537e-05	BLTP1
1.66227e-09	-1.15408	0.089	0.187	4.65668e-05	ZNF609
1.68365e-09	0.946323	0.302	0.178	4.71657e-05	CARD16
1.68571e-09	0.885339	0.31	0.185	4.72235e-05	FUNDC2
1.70395e-09	1.35288	0.171	0.072	4.77346e-05	LEPROTL1
1.77283e-09	1.50425	0.14	0.05	4.96641e-05	H2AFJ
1.85036e-09	-0.645109	0.256	0.393	5.18361e-05	RIN2
1.85744e-09	2.91087	0.068	0.007	5.20343e-05	TLR3
1.88264e-09	0.884332	0.299	0.175	5.27404e-05	TXN2
1.90174e-09	1.20727	0.176	0.075	5.32755e-05	MARCH7
1.90831e-09	1.59751	0.137	0.049	5.34595e-05	GPBAR1
1.95903e-09	0.989628	0.257	0.14	5.48803e-05	HAX1
1.95927e-09	1.87435	0.103	0.026	5.48869e-05	EXOG
1.98803e-09	1.34783	0.163	0.066	5.56928e-05	EPHB6
1.99172e-09	0.858946	0.307	0.182	5.57961e-05	METTL26
2.02758e-09	0.650509	0.41	0.274	5.68005e-05	PSMB3
2.0388e-09	1.42421	0.147	0.054	5.7115e-05	ATXN7L3B
2.04584e-09	0.69685	0.383	0.249	5.73121e-05	RBM8A
2.06892e-09	-1.07878	0.085	0.181	5.79588e-05	GNA12
2.09479e-09	0.896338	0.291	0.168	5.86834e-05	BIN2
2.10402e-09	0.861579	0.303	0.179	5.8942e-05	MEA1
2.16714e-09	1.24904	0.171	0.072	6.07104e-05	DPH1-OVCA2
2.16983e-09	2.42107	0.082	0.015	6.07856e-05	LOXL3
2.17793e-09	1.14769	0.354	0.229	6.10124e-05	MARCO
2.27637e-09	0.516288	0.465	0.34	6.37702e-05	HSPA1A
2.36322e-09	0.719755	0.351	0.218	6.62033e-05	PNISR
2.46735e-09	1.00709	0.224	0.112	6.91205e-05	MIA3
2.4778e-09	0.930292	0.294	0.174	6.94131e-05	IRF2
2.47818e-09	5.1588	0.051	0	6.94237e-05	AC027682.2
2.47822e-09	0.811941	0.356	0.231	6.9425e-05	RASSF4
2.52102e-09	-5.25905	0	0.032	7.06239e-05	AL118511.1
2.52102e-09	-5.25905	0	0.032	7.06239e-05	AC211433.1
2.52311e-09	-5.19765	0	0.032	7.06825e-05	FAM184B
2.52311e-09	-5.19765	0	0.032	7.06825e-05	AC009060.1
2.52311e-09	-5.19765	0	0.032	7.06825e-05	AC024560.5
2.52311e-09	-5.19765	0	0.032	7.06825e-05	AC004556.3
2.52699e-09	2.0985	0.1	0.025	7.0791e-05	SLC9A3R1
2.60936e-09	0.75002	0.416	0.293	7.30986e-05	BANF1
2.61331e-09	-1.15001	0.065	0.153	7.32092e-05	GGTA1
2.63828e-09	-3.84401	0.002	0.038	7.39088e-05	FAM215B
2.66975e-09	0.891966	0.3	0.178	7.47905e-05	DCP2
2.69775e-09	1.17766	0.197	0.093	7.55748e-05	DELE1
2.76905e-09	0.728172	0.41	0.287	7.7572e-05	IGSF6
2.77534e-09	0.654534	0.434	0.3	7.77484e-05	ANAPC16
2.81531e-09	0.942885	0.259	0.141	7.88682e-05	CAT
2.81794e-09	1.64002	0.142	0.053	7.89417e-05	P2RY11
2.87161e-09	0.564403	0.483	0.341	8.04453e-05	LITAF
2.89225e-09	1.57889	0.124	0.04	8.10235e-05	ZNRD1
2.89429e-09	0.873399	0.256	0.138	8.10808e-05	SNX1
2.90081e-09	-1.67409	0.028	0.093	8.12633e-05	ENSG00000253736
3.08188e-09	3.80704	0.057	0.003	8.63357e-05	LYNX1
3.08264e-09	-0.733624	0.986	0.993	8.63572e-05	TMSB4X
3.12482e-09	1.62708	0.121	0.038	8.75387e-05	CCDC130
3.13399e-09	0.854731	0.303	0.179	8.77956e-05	PSMC5
3.14495e-09	0.69959	0.424	0.294	8.81025e-05	NEDD8
3.20314e-09	0.974569	0.241	0.126	8.97327e-05	SIGIRR
3.24264e-09	1.25081	0.194	0.091	9.08393e-05	BHLHE40
3.24792e-09	0.560556	0.557	0.434	9.09871e-05	HNRNPDL
3.37377e-09	1.77522	0.113	0.034	9.45128e-05	FASN
3.38146e-09	0.994596	0.266	0.15	9.47282e-05	PPM1G
3.39145e-09	-2.2888	0.014	0.066	9.50081e-05	AARS1
3.47078e-09	-1.12865	0.093	0.19	9.72303e-05	VEGFB
3.49533e-09	0.822235	0.36	0.235	9.79181e-05	RTN3
3.59597e-09	-0.562143	0.288	0.422	0.000100738	ZSWIM6
3.63455e-09	-2.14121	0.014	0.066	0.000101818	RIMOC1
3.65088e-09	1.15403	0.202	0.097	0.000102276	G6PC3
3.71082e-09	0.944349	0.3	0.181	0.000103955	SPATA13
3.74347e-09	0.281708	0.945	0.959	0.00010487	RPL36
3.91843e-09	0.584129	0.567	0.453	0.000109771	LIPA
3.93743e-09	1.82841	0.111	0.032	0.000110303	AL356417.3
4.07917e-09	0.752176	0.382	0.259	0.000114274	APH1A
4.19852e-09	0.99867	0.23	0.119	0.000117617	MRPL24
4.21442e-09	1.02417	0.258	0.144	0.000118063	TADA3
4.22842e-09	0.890696	0.285	0.166	0.000118455	TMEM35B
4.29329e-09	0.652108	0.459	0.328	0.000120272	ACAP2
4.30575e-09	0.422074	0.759	0.718	0.000120621	ATP5MG
4.35114e-09	3.74095	0.056	0.003	0.000121893	STEAP3-AS1
4.37374e-09	0.885111	0.27	0.151	0.000122526	GDI1
4.37607e-09	0.769628	0.382	0.257	0.000122591	LRRC25
4.43962e-09	-1.05065	0.096	0.193	0.000124372	ARIH1
4.53252e-09	1.71364	0.124	0.041	0.000126974	IARS
4.62382e-09	0.50273	0.601	0.482	0.000129532	GRB2
4.88501e-09	0.999312	0.275	0.159	0.000136849	ANO6
4.95252e-09	0.915535	0.253	0.138	0.00013874	NECAP2
5.04557e-09	-0.96808	0.086	0.181	0.000141347	ENSG00000273149
5.06368e-09	0.573051	0.467	0.334	0.000141854	RAP1B
5.15129e-09	0.995763	0.276	0.159	0.000144308	NORAD
5.26362e-09	0.823411	0.325	0.201	0.000147455	ARHGAP30
5.42574e-09	1.46727	0.135	0.049	0.000151997	PSMD10
5.57755e-09	1.54223	0.13	0.046	0.00015625	AC012368.1
5.63859e-09	1.24574	0.21	0.106	0.00015796	NSF
5.74809e-09	0.788092	0.317	0.194	0.000161027	SNRPD3
5.77147e-09	0.519904	0.617	0.509	0.000161682	UBB
5.83447e-09	-2.25905	0.013	0.063	0.000163447	RNF216P1
5.83652e-09	-5.19765	0	0.031	0.000163504	AL137856.1
5.83652e-09	-5.19765	0	0.031	0.000163504	SHOC1
5.83652e-09	-5.19765	0	0.031	0.000163504	AP006623.1
5.83711e-09	-5.31794	0	0.031	0.000163521	AC011092.2
5.97142e-09	0.737543	0.34	0.215	0.000167283	EIF3I
5.99927e-09	-3.94711	0.002	0.037	0.000168064	AC058791.1
6.03016e-09	-3.84401	0.002	0.037	0.000168929	MEF2C-AS2
6.04706e-09	0.983806	0.24	0.128	0.000169402	MRPS35
6.06804e-09	1.3108	0.159	0.066	0.00016999	ITGA5
6.11631e-09	0.62171	0.502	0.381	0.000171342	TOMM6
6.5099e-09	1.16721	0.203	0.1	0.000182368	HPS1
6.58141e-09	0.273416	0.949	0.974	0.000184372	RPS9
6.68465e-09	0.763598	0.33	0.206	0.000187264	COX7A2L
6.85082e-09	-0.663917	0.287	0.412	0.000191919	MAML3
7.00588e-09	1.72645	0.113	0.035	0.000196263	KCNE3
7.02933e-09	0.703454	0.406	0.279	0.00019692	SOD1
7.34705e-09	0.977275	0.232	0.122	0.00020582	ZRANB2
7.36221e-09	0.751676	0.451	0.331	0.000206245	CRTAP
7.39056e-09	0.810347	0.478	0.376	0.000207039	NINJ1
7.5489e-09	-2.76155	0.006	0.049	0.000211475	INSYN2B
7.63293e-09	-0.227011	0.731	0.876	0.000213829	RPS11
7.66082e-09	-1.1011	0.072	0.159	0.00021461	CADM1
7.77675e-09	0.906373	0.255	0.141	0.000217858	PHF3
7.95097e-09	0.471794	0.589	0.471	0.000222738	UBL5
8.37061e-09	0.599672	0.453	0.322	0.000234494	ATP6V1G1
8.51642e-09	0.55814	0.531	0.416	0.000238579	ST13
8.7109e-09	1.73773	0.117	0.038	0.000244027	HIST1H1C
8.88593e-09	0.410985	0.747	0.669	0.000248931	ATP6V0B
9.37212e-09	0.621261	0.567	0.46	0.000262551	LTA4H
9.48049e-09	1.05004	0.216	0.11	0.000265587	G6PD
9.55357e-09	-0.265821	0.884	0.96	0.000267634	RPL9
9.58358e-09	1.34739	0.161	0.069	0.000268474	MARS
9.75858e-09	1.14171	0.202	0.1	0.000273377	CMKLR1
9.80226e-09	0.98973	0.232	0.124	0.000274601	DNAJA2
9.80528e-09	-0.632526	0.33	0.453	0.000274685	GAS5
9.8151e-09	1.02041	0.293	0.179	0.00027496	CD300C
1.00892e-08	-2.19346	0.012	0.06	0.000282638	LINC00869
1.01105e-08	0.662947	0.373	0.244	0.000283235	UBE2F
1.01256e-08	2.8936	0.066	0.009	0.000283659	ARHGAP20
1.01671e-08	0.597991	0.511	0.394	0.000284822	RAB5C
1.02111e-08	0.554921	0.564	0.46	0.000286053	UQCR10
1.03722e-08	1.46342	0.145	0.057	0.000290568	NOTCH2NLA
1.05604e-08	2.78534	0.069	0.01	0.00029584	RNASE3
1.07032e-08	-2.71362	0.007	0.05	0.000299838	DPH1
1.08846e-08	1.71058	0.11	0.034	0.000304921	ANK2
1.10563e-08	1.09033	0.387	0.272	0.000309732	STAB1
1.11978e-08	0.853843	0.294	0.176	0.000313696	CAPRIN1
1.1212e-08	1.14305	0.189	0.09	0.000314092	CBR1
1.13968e-08	0.630423	0.481	0.365	0.00031927	MOB1A
1.14648e-08	1.14731	0.205	0.103	0.000321174	IGF2R
1.15827e-08	4.94062	0.053	0.003	0.000324477	ADGRL2
1.18315e-08	-2.25905	0.013	0.062	0.000331449	ENSG00000288044
1.1946e-08	-1.16594	0.078	0.166	0.000334655	FNIP2
1.19576e-08	-0.559756	0.214	0.337	0.000334981	MAN1A1
1.19606e-08	2.18389	0.077	0.015	0.000335065	LINC02381
1.20442e-08	3.76332	0.053	0.003	0.000337406	AL355922.1
1.2068e-08	0.811338	0.301	0.182	0.000338073	DDX18
1.22863e-08	2.61279	0.181	0.09	0.000344188	FN1
1.24714e-08	-1.52209	0.036	0.103	0.000349375	PAQR3
1.25713e-08	1.17835	0.17	0.075	0.000352172	EXOSC10
1.28547e-08	0.608846	0.52	0.407	0.000360111	TMEM14C
1.35135e-08	-5.13352	0	0.029	0.000378568	SPDYE3
1.35135e-08	-5.25905	0	0.029	0.000378568	AC104365.1
1.35218e-08	-5.06641	0	0.029	0.000378801	AC020611.2
1.35218e-08	-5.06641	0	0.029	0.000378801	IGLC1
1.35447e-08	2.87023	0.063	0.007	0.000379441	MEST
1.35826e-08	0.733188	0.426	0.315	0.000380503	SEPTIN2
1.35925e-08	1.16142	0.175	0.079	0.00038078	PPIH
1.36697e-08	1.26996	0.157	0.066	0.000382943	MFSD5
1.40898e-08	0.80737	0.292	0.174	0.000394711	MAPK1IP1L
1.4261e-08	0.959618	0.246	0.137	0.000399507	YIPF3
1.44027e-08	0.718229	0.353	0.228	0.000403479	PRPF40A
1.47157e-08	1.37143	0.142	0.056	0.000412245	IGSF8
1.48358e-08	-1.27102	0.068	0.15	0.00041561	ZNRF2
1.52089e-08	1.16721	0.176	0.081	0.000426062	NARS
1.52586e-08	1.05913	0.214	0.11	0.000427454	CKAP5
1.53689e-08	0.980776	0.243	0.135	0.000430545	SF3B4
1.54131e-08	1.36924	0.144	0.057	0.000431783	AC005562.1
1.55346e-08	0.630567	0.69	0.625	0.000435187	CTSS
1.62338e-08	0.611181	0.458	0.326	0.000454773	ITGB1
1.62354e-08	0.827921	0.34	0.224	0.000454818	SCPEP1
1.62643e-08	-2.29558	0.011	0.057	0.000455627	ENSG00000237422
1.66682e-08	0.702386	0.476	0.371	0.000466944	DDAH2
1.68709e-08	0.73966	0.307	0.187	0.00047262	DCTN2
1.72994e-08	1.22924	0.17	0.076	0.000484624	SLC29A1
1.77676e-08	0.578519	0.498	0.372	0.000497742	CAST
1.82803e-08	-1.01443	0.097	0.19	0.000512103	TBC1D12
1.8411e-08	0.747869	0.321	0.2	0.000515765	SIVA1
1.86743e-08	0.869454	0.258	0.147	0.000523141	DNAJB12
1.88504e-08	0.686535	0.377	0.254	0.000528076	JAK1
1.91938e-08	1.19098	0.171	0.078	0.000537695	ERCC5
1.94919e-08	0.615991	0.413	0.287	0.000546047	C11orf58
1.98068e-08	0.744109	0.352	0.232	0.000554868	STXBP2
1.99474e-08	0.925521	0.241	0.132	0.000558805	DCAF7
2.05012e-08	0.662804	0.386	0.262	0.00057432	SUB1
2.08004e-08	1.00202	0.239	0.132	0.000582702	HSPA4
2.10116e-08	-0.855258	0.1	0.197	0.00058862	TMEM176A
2.13495e-08	2.29274	0.076	0.015	0.000598086	RTN2
2.13523e-08	0.905959	0.243	0.135	0.000598162	ARRDC1
2.16051e-08	1.98412	0.088	0.022	0.000605246	SEPTIN10
2.19221e-08	0.492393	0.77	0.621	0.000614126	MT-ND2
2.25098e-08	1.26869	0.153	0.065	0.000630589	STAC3
2.2603e-08	-1.16629	0.073	0.156	0.000633201	SLC12A6
2.31721e-08	0.797865	0.305	0.188	0.000649143	PPP1R18
2.33281e-08	-0.313913	0.328	0.465	0.000653514	SGK1
2.38757e-08	3.71823	0.052	0.003	0.000668854	C5orf17
2.38837e-08	0.812899	0.3	0.185	0.000669077	SEC13
2.3947e-08	-1.96687	0.017	0.068	0.00067085	AC068282.1
2.45263e-08	1.32591	0.15	0.063	0.00068708	APEH
2.51986e-08	1.01648	0.214	0.112	0.000705913	SRSF1
2.58742e-08	2.24477	0.088	0.022	0.000724839	NRGN
2.59304e-08	-1.37935	0.038	0.104	0.000726414	MATR3
2.681e-08	1.06288	0.182	0.085	0.000751056	TAGAP
2.75036e-08	0.390321	0.761	0.688	0.000770485	DDX5
2.75595e-08	0.927797	0.269	0.16	0.000772053	AAMP
2.76606e-08	-2.11466	0.018	0.071	0.000774884	GAREM1
2.81743e-08	2.78534	0.066	0.01	0.000789275	ADAMTS2
2.81781e-08	1.32591	0.137	0.054	0.000789382	SOX4
2.86097e-08	0.957267	0.248	0.141	0.000801472	FLOT2
2.8872e-08	2.64784	0.064	0.009	0.000808819	WDYHV1
2.94689e-08	0.252201	0.955	0.997	0.000825543	RPS14
2.95003e-08	1.19533	0.166	0.075	0.00082642	PPID
2.97026e-08	1.00191	0.214	0.112	0.00083209	H2AFV
2.98994e-08	2.49584	0.069	0.012	0.000837601	CLDN7
2.99167e-08	0.432827	0.573	0.447	0.000838087	RAB7A
2.99801e-08	1.11825	0.194	0.097	0.000839861	DNAJC10
3.0672e-08	1.1007	0.185	0.09	0.000859244	C6orf89
3.08607e-08	0.861478	0.463	0.359	0.000864531	TGFB1
3.10268e-08	1.10552	0.18	0.085	0.000869186	IFI35
3.12943e-08	-5.06641	0	0.028	0.000876679	AC073167.1
3.12943e-08	-5.06641	0	0.028	0.000876679	NOMO3
3.12943e-08	-5.06641	0	0.028	0.000876679	KIZ-AS1
3.12943e-08	-5.06641	0	0.028	0.000876679	ENSG00000269927
3.13107e-08	-4.99602	0	0.028	0.000877137	MYO10
3.13107e-08	-4.99602	0	0.028	0.000877137	AL157871.4
3.13107e-08	-4.99602	0	0.028	0.000877137	AC022137.4
3.13107e-08	-4.99602	0	0.028	0.000877137	DDN-AS1
3.15219e-08	1.10352	0.183	0.088	0.000883053	ZNF22
3.22647e-08	0.759522	0.345	0.228	0.000903864	ATG3
3.25937e-08	0.734623	0.384	0.269	0.000913079	APPL1
3.28001e-08	1.15464	0.192	0.096	0.000918862	MFSD10
3.37456e-08	-2.14121	0.015	0.063	0.00094535	FMNL1-DT
3.46975e-08	0.749812	0.297	0.181	0.000972016	RAPGEF6
3.49586e-08	1.02498	0.216	0.115	0.000979331	NSMCE1
3.51083e-08	-2.84401	0.006	0.046	0.000983525	AGBL5
3.51276e-08	1.41108	0.135	0.053	0.000984064	CA5B
3.62581e-08	0.670396	0.334	0.212	0.00101573	CHURC1
3.62606e-08	1.0531	0.198	0.1	0.0010158	SNRPA
3.63888e-08	1.29616	0.157	0.069	0.0010194	NBPF1
3.64294e-08	0.787755	0.341	0.226	0.00102053	PEPD
3.72206e-08	0.711343	0.42	0.307	0.0010427	LAT2
3.76549e-08	1.90712	0.209	0.115	0.00105486	TRH
4.05838e-08	-2.25905	0.012	0.057	0.00113691	MARCHF5
4.15392e-08	1.04939	0.225	0.124	0.00116368	TMED4
4.1617e-08	0.95818	0.246	0.141	0.00116586	EFCAB14
4.16662e-08	1.04546	0.203	0.104	0.00116724	CNOT8
4.17449e-08	-2.18866	0.012	0.057	0.00116944	IQCH-AS1
4.20277e-08	1.69717	0.103	0.032	0.00117737	TMEM189
4.2445e-08	0.70184	0.365	0.244	0.00118905	H2AFY
4.27296e-08	1.13327	0.187	0.093	0.00119703	ABHD14B
4.32594e-08	1.04212	0.205	0.106	0.00121187	DNMT1
4.35903e-08	0.891029	0.261	0.151	0.00122114	DOK2
4.49405e-08	1.42237	0.146	0.062	0.00125896	DANT2
4.59144e-08	1.01336	0.426	0.337	0.00128625	CYP27A1
4.64405e-08	0.724191	0.36	0.247	0.00130098	SDHD
4.79455e-08	-1.86673	0.025	0.081	0.00134314	ATP8B1
4.79892e-08	0.877451	0.291	0.182	0.00134437	PFKL
4.81314e-08	0.978778	0.214	0.113	0.00134835	CLDND1
4.91076e-08	0.800171	0.348	0.237	0.0013757	PCM1
4.93119e-08	-1.25245	0.063	0.14	0.00138142	MYO9A
4.95457e-08	0.621668	0.359	0.235	0.00138797	NDUFAB1
4.97354e-08	0.835276	0.259	0.15	0.00139329	CYBC1
4.97766e-08	2.57384	0.098	0.029	0.00139444	IL1RN
5.05658e-08	1.29715	0.13	0.05	0.00141655	WDR61
5.17955e-08	1.16241	0.181	0.088	0.001451	TAP2
5.21441e-08	-2.86673	0.006	0.043	0.00146076	PATL2
5.22012e-08	-1.93712	0.018	0.068	0.00146236	ENSG00000254420
5.22382e-08	4.02635	0.046	0.001	0.0014634	TREML1
5.30343e-08	0.738129	0.376	0.265	0.0014857	ERGIC3
5.37045e-08	1.59339	0.105	0.034	0.00150448	AC011603.2
5.46251e-08	-1.07934	0.112	0.203	0.00153027	LINC01619
5.55532e-08	0.583379	0.406	0.279	0.00155627	ROCK1
5.57358e-08	-1.34899	0.048	0.118	0.00156138	BBLN
5.62647e-08	0.691561	0.418	0.306	0.0015762	RPN2
5.72818e-08	0.341961	0.958	0.984	0.00160469	RPS3A
5.73553e-08	0.973984	0.213	0.113	0.00160675	NBPF14
5.77459e-08	-0.417416	0.572	0.69	0.00161769	ATP1B3
5.78556e-08	1.20562	0.159	0.072	0.00162077	MRPL40
5.86944e-08	-0.32167	0.541	0.668	0.00164426	EPB41L3
5.90936e-08	0.751885	0.249	0.14	0.00165545	EML4
5.95922e-08	0.873399	0.236	0.132	0.00166941	GCC2
5.9837e-08	-0.495646	0.463	0.579	0.00167627	LYN
6.08248e-08	0.764813	0.587	0.54	0.00170395	CD9
6.32376e-08	0.86823	0.251	0.144	0.00177154	ATF6B
6.47294e-08	-1.55806	0.079	0.159	0.00181333	HLA-DQA2
6.55619e-08	0.971803	0.218	0.118	0.00183665	EIF4EBP3
6.62177e-08	1.49584	0.12	0.044	0.00185502	SYT11
6.88659e-08	1.45662	0.113	0.04	0.00192921	TST
6.95044e-08	-1.51362	0.033	0.094	0.0019471	TLE3
6.96465e-08	0.734219	0.372	0.262	0.00195108	NDUFV2
7.01501e-08	-1.08913	0.051	0.122	0.00196518	H2AZ2
7.01797e-08	0.757146	0.327	0.215	0.00196601	RNPS1
7.0493e-08	0.417009	0.658	0.578	0.00197479	SUMO2
7.16289e-08	-2.11466	0.011	0.054	0.00200661	TARS1
7.16509e-08	1.04394	0.19	0.096	0.00200723	HAUS4
7.20519e-08	1.2127	0.237	0.138	0.00201846	FADS2
7.24928e-08	-4.99602	0	0.026	0.00203081	AL157938.3
7.24981e-08	-5.06641	0	0.026	0.00203096	AC092069.1
7.25247e-08	-4.92202	0	0.026	0.00203171	AL592295.3
7.25247e-08	-4.92202	0	0.026	0.00203171	FBXL2
7.25247e-08	-4.92202	0	0.026	0.00203171	SH3D19
7.25247e-08	-4.92202	0	0.026	0.00203171	AC008937.2
7.25247e-08	-4.92202	0	0.026	0.00203171	AC005726.5
7.25247e-08	-4.92202	0	0.026	0.00203171	NHSL1-AS1
7.2664e-08	2.03286	0.085	0.022	0.00203561	CDKN2B
7.31329e-08	1.13327	0.172	0.082	0.00204874	PHAX
7.32485e-08	0.725083	0.334	0.221	0.00205198	NDUFAF3
7.34431e-08	3.99834	0.045	0.001	0.00205743	CHRFAM7A
7.35378e-08	0.767421	0.324	0.21	0.00206009	LMBRD1
7.43034e-08	-1.97894	0.011	0.054	0.00208154	AC004817.3
7.48845e-08	0.751729	0.299	0.185	0.00209782	ORMDL1
7.52289e-08	1.59537	0.112	0.04	0.00210746	YARS
7.7385e-08	0.466192	0.611	0.524	0.00216786	AP2S1
7.80199e-08	0.870981	0.26	0.154	0.00218565	ILF3
7.94718e-08	0.827733	0.276	0.169	0.00222632	BTK
7.99424e-08	0.71197	0.348	0.232	0.00223951	TRAM1
8.12424e-08	-0.91736	0.079	0.163	0.00227592	LYSMD2
8.48839e-08	0.386658	0.747	0.712	0.00237794	SNHG29
8.5176e-08	-2.15214	0.012	0.056	0.00238612	BLTP3A
8.51867e-08	0.407266	0.76	0.725	0.00238642	VAMP8
8.85179e-08	1.19161	0.147	0.063	0.00247974	VPS72
9.27944e-08	3.59893	0.048	0.003	0.00259954	NUCB1-AS1
9.34783e-08	-2.32179	0.013	0.057	0.0026187	MIR142HG
9.44785e-08	0.688482	0.356	0.241	0.00264672	CCT5
9.65249e-08	0.892258	0.247	0.144	0.00270405	IDS
9.74727e-08	-1.62518	0.024	0.078	0.0027306	NOPCHAP1
9.79958e-08	0.707591	0.351	0.238	0.00274525	UQCRC1
9.80505e-08	0.98261	0.216	0.118	0.00274679	SMARCA5
9.83287e-08	-1.71989	0.025	0.079	0.00275458	RFX7
9.92767e-08	-1.36375	0.054	0.125	0.00278114	RASSF3
9.93899e-08	1.2979	0.135	0.056	0.00278431	XRCC1
1.01735e-07	0.583512	0.447	0.328	0.00285	PSMB1
1.02296e-07	0.576918	0.449	0.334	0.00286571	TCF25
1.02938e-07	4.1588	0.044	0.001	0.00288371	TNS1
1.03706e-07	3.94062	0.044	0.001	0.00290523	AL136419.3
1.03914e-07	0.710575	0.351	0.238	0.00291105	ARHGEF10L
1.04584e-07	1.36898	0.121	0.046	0.00292982	C12orf10
1.05936e-07	4.8805	0.041	0	0.00296768	AC011899.2
1.06127e-07	-0.975469	0.076	0.157	0.00297305	SIPA1L3
1.06226e-07	0.910874	0.217	0.118	0.00297582	MED10
1.06285e-07	0.513539	0.548	0.444	0.00297746	COX6C
1.0697e-07	1.09432	0.171	0.082	0.00299665	MPPE1
1.07436e-07	1.07907	0.173	0.084	0.0030097	TXNDC15
1.08196e-07	0.905749	0.235	0.134	0.003031	CD300A
1.08342e-07	-1.01588	0.082	0.165	0.00303509	CHSY1
1.10391e-07	0.736597	0.427	0.324	0.00309248	SSR1
1.10742e-07	0.673835	0.334	0.218	0.00310231	CCT8
1.11904e-07	-2.43308	0.01	0.051	0.00313487	ENSG00000291073
1.11908e-07	0.409279	0.689	0.619	0.00313498	SEC11A
1.1261e-07	2.2328	0.068	0.013	0.00315466	SARS2
1.13002e-07	0.644055	0.409	0.299	0.00316565	ATP5F1C
1.13085e-07	-2.29858	0.01	0.051	0.00316795	TG
1.13443e-07	0.528349	0.497	0.375	0.003178	SSR3
1.14704e-07	-1.02935	0.124	0.215	0.00321332	B3GNT5
1.14832e-07	0.987225	0.229	0.131	0.00321691	MYD88
1.15022e-07	0.812044	0.301	0.193	0.00322222	PTBP3
1.16078e-07	1.10552	0.161	0.075	0.00325181	TMX4
1.16514e-07	-0.638707	0.362	0.49	0.00326403	CREM
1.17269e-07	0.937346	0.229	0.129	0.00328518	MRPS18B
1.18517e-07	-1.05596	0.088	0.171	0.00332014	UBE3A
1.18982e-07	-1.76925	0.018	0.068	0.00333315	BAG5
1.20599e-07	-0.918241	0.112	0.203	0.00337846	RASAL2
1.23937e-07	0.505821	0.488	0.371	0.00347196	SEC61B
1.25969e-07	0.808412	0.298	0.19	0.0035289	NPTN
1.2631e-07	0.988249	0.221	0.124	0.00353844	HMGCS1
1.28219e-07	0.452156	0.553	0.432	0.00359194	ARL6IP4
1.2911e-07	0.56654	0.467	0.351	0.0036169	ZNF706
1.31143e-07	0.749812	0.299	0.188	0.00367385	ANXA7
1.32087e-07	-0.551107	0.349	0.468	0.00370029	GNA13
1.32968e-07	0.988877	0.207	0.112	0.00372495	SUPT6H
1.34616e-07	1.4108	0.122	0.047	0.00377112	ARPIN
1.36175e-07	1.22861	0.148	0.066	0.00381481	PHKG2
1.37597e-07	-1.28251	0.052	0.121	0.00385464	ZBTB46
1.37783e-07	-0.56176	0.198	0.312	0.00385985	SRGAP1
1.44175e-07	0.720771	0.355	0.244	0.00403891	IMPDH2
1.44426e-07	-0.616284	0.229	0.341	0.00404595	KLF4
1.46374e-07	-1.11466	0.063	0.137	0.00410052	CHKA
1.46444e-07	-2.14802	0.016	0.062	0.00410248	STPG4
1.48195e-07	0.805079	0.288	0.181	0.00415153	SLC25A39
1.48273e-07	0.683627	0.4	0.296	0.00415372	RNF181
1.48301e-07	0.886272	0.299	0.194	0.0041545	SPCS3
1.51925e-07	0.806177	0.24	0.137	0.00425604	BUD31
1.52036e-07	1.47096	0.104	0.035	0.00425912	TFIP11
1.53215e-07	0.550897	0.542	0.451	0.00429216	LGALS9
1.54349e-07	1.11792	0.159	0.074	0.00432394	INO80E
1.54973e-07	0.627662	0.465	0.357	0.00434143	BLOC1S1
1.55227e-07	0.698088	0.305	0.194	0.00434852	PSMB9
1.55248e-07	0.695693	0.413	0.306	0.00434911	CTSC
1.57349e-07	-0.565078	0.208	0.316	0.00440796	AUTS2
1.59435e-07	1.06475	0.204	0.11	0.00446643	SIRPB2
1.60874e-07	0.95544	0.22	0.124	0.00450674	COPB2
1.61301e-07	1.40391	0.127	0.051	0.00451869	APBB3
1.61395e-07	-2.80337	0.006	0.043	0.00452131	HIST2H2BE
1.62072e-07	0.841165	0.253	0.15	0.0045403	ACTR1A
1.6319e-07	1.27117	0.149	0.068	0.0045716	LINC02256
1.6501e-07	0.618164	0.333	0.216	0.00462259	SRSF10
1.65584e-07	0.636735	0.629	0.562	0.00463867	IFNGR1
1.67758e-07	-2.84401	0.005	0.038	0.00469957	CBR3
1.68003e-07	-4.92202	0	0.025	0.00470642	B3GAT2
1.68003e-07	-4.92202	0	0.025	0.00470642	OVCH1-AS1
1.68003e-07	-4.99602	0	0.025	0.00470642	AL445248.1
1.68064e-07	-4.84401	0	0.025	0.00470815	AC091607.2
1.72542e-07	0.813752	0.285	0.179	0.00483358	PARP1
1.73576e-07	1.26451	0.151	0.069	0.00486254	GIMAP8
1.75377e-07	0.478101	0.724	0.676	0.00491302	FCGRT
1.78772e-07	-1.20631	0.056	0.126	0.00500811	MBTD1
1.79907e-07	0.591806	0.417	0.303	0.00503992	HMGN3
1.79914e-07	-0.876085	0.139	0.234	0.00504011	JDP2
1.81066e-07	0.603819	0.368	0.251	0.00507237	MPP1
1.81473e-07	-3.99602	0.001	0.028	0.00508379	AC004951.1
1.82064e-07	0.778817	0.287	0.179	0.00510034	ARHGAP4
1.82151e-07	0.737264	0.309	0.2	0.00510279	MLX
1.82444e-07	0.769358	0.289	0.182	0.00511099	NAPA
1.83215e-07	1.22121	0.155	0.072	0.00513259	PTGS1
1.83383e-07	1.32591	0.137	0.059	0.0051373	FLNB
1.84883e-07	0.877153	0.24	0.14	0.0051793	ARHGEF2
1.87559e-07	-2.30212	0.009	0.049	0.00525427	HARS1
1.87787e-07	0.696749	0.347	0.238	0.00526066	RWDD1
1.93617e-07	0.470508	0.684	0.632	0.00542399	CTSH
1.95184e-07	0.187757	0.931	0.959	0.00546789	RPL35
1.9526e-07	1.03903	0.171	0.084	0.00547002	ARHGAP17
1.97362e-07	0.720309	0.283	0.175	0.00552891	DGUOK
2.01284e-07	0.862457	0.243	0.143	0.00563876	MICAL1
2.03158e-07	1.41611	0.116	0.044	0.00569127	ZNF322
2.0872e-07	1.07723	0.174	0.087	0.00584708	ALDH3B1
2.10125e-07	2.21344	0.066	0.013	0.00588645	TMEM86A
2.10471e-07	0.872105	0.221	0.124	0.00589615	MRPL16
2.11531e-07	0.749264	0.343	0.238	0.00592583	SNRPB
2.13707e-07	0.87525	0.199	0.104	0.00598678	KIF2A
2.18256e-07	0.809591	0.266	0.163	0.00611422	AIP
2.18821e-07	1.45762	0.122	0.049	0.00613006	TARS
2.19208e-07	0.639572	0.337	0.224	0.00614088	KIF5B
2.19841e-07	0.895924	0.237	0.138	0.00615862	MRPL3
2.24389e-07	0.751885	0.263	0.159	0.00628605	PUF60
2.25344e-07	-0.973649	0.078	0.157	0.00631278	INO80
2.25844e-07	1.0364	0.182	0.093	0.00632678	FBXO9
2.2756e-07	1.82341	0.084	0.024	0.00637486	HAUS7
2.29523e-07	0.651648	0.41	0.303	0.00642987	PRDX3
2.33129e-07	0.566156	0.371	0.253	0.00653086	MBP
2.34995e-07	0.582392	0.415	0.3	0.00658314	SEC62
2.35521e-07	0.874927	0.303	0.2	0.0065979	TSPAN4
2.35897e-07	0.59425	0.325	0.212	0.00660841	EVL
2.38173e-07	-2.01289	0.014	0.057	0.00667217	RPL23AP7
2.39589e-07	0.651042	0.355	0.243	0.00671184	PSMG2
2.40086e-07	1.0052	0.199	0.107	0.00672576	SASH3
2.44727e-07	-1.31536	0.056	0.125	0.00685579	GPNMB
2.47839e-07	-2.77362	0.006	0.04	0.00694297	ARRDC5
2.51612e-07	0.85198	0.231	0.132	0.00704865	TRABD
2.55867e-07	0.721453	0.303	0.196	0.00716785	NRDC
2.58834e-07	0.841123	0.252	0.15	0.00725097	CASP1
2.60901e-07	0.971416	0.191	0.1	0.00730888	ARFGAP2
2.61256e-07	0.686206	0.291	0.184	0.00731884	EIF1B
2.62596e-07	0.73865	0.327	0.222	0.00735635	DDT
2.63385e-07	-0.869219	0.126	0.218	0.00737848	RANBP9
2.68192e-07	1.07593	0.162	0.078	0.00751313	POLDIP3
2.68245e-07	0.576368	0.399	0.281	0.00751461	SP100
2.74041e-07	-0.637212	0.222	0.331	0.007677	ATG7
2.75747e-07	0.573188	0.629	0.562	0.00772477	LPCAT2
2.80427e-07	1.20343	0.14	0.062	0.00785589	TRPT1
2.80562e-07	0.824286	0.244	0.144	0.00785966	CDK4
2.82272e-07	-1.86673	0.024	0.075	0.00790756	DSCAM
2.87029e-07	0.85858	0.246	0.147	0.00804083	CAPN1
2.88289e-07	-0.478574	0.419	0.532	0.00807614	GNAQ
2.9402e-07	4.8805	0.038	0	0.00823667	AL354733.3
2.94075e-07	0.955662	0.195	0.104	0.00823821	MRPL38
2.94247e-07	0.59893	0.447	0.341	0.00824303	ATP5F1A
2.99533e-07	0.76832	0.254	0.153	0.00839111	ELOVL5
3.00153e-07	0.706733	0.311	0.203	0.0084085	MRPS24
3.03391e-07	0.962536	0.174	0.087	0.00849921	TRAPPC6A
3.12624e-07	0.873399	0.228	0.131	0.00875786	NELFE
3.22474e-07	0.859344	0.253	0.154	0.00903377	RIPOR1
3.29334e-07	0.64784	0.376	0.269	0.00922598	ARL2
3.31334e-07	0.967182	0.186	0.097	0.009282	RTL8A
3.32142e-07	0.672985	0.337	0.228	0.00930463	ARGLU1
3.32996e-07	0.79058	0.229	0.131	0.00932855	ACIN1
3.33982e-07	1.07882	0.156	0.074	0.00935616	TFAM
3.35147e-07	0.888848	0.215	0.121	0.00938881	RPS6KA1
3.39637e-07	0.959041	0.244	0.147	0.00951459	CCR1
3.41702e-07	0.559275	0.439	0.328	0.00957245	MICOS13
3.42328e-07	0.48897	0.521	0.407	0.00958997	TRMT112
3.49585e-07	0.950952	0.188	0.099	0.00979328	CZIB
3.50789e-07	1.82841	0.085	0.025	0.009827	SLFN5
3.52404e-07	0.958854	0.184	0.096	0.00987225	HINT2
3.53881e-07	0.976963	0.175	0.088	0.00991361	RELA
3.53946e-07	0.982427	0.163	0.079	0.00991544	SGTA
3.57218e-07	-2.53207	0.006	0.041	0.0100071	ENSG00000291228
3.58431e-07	0.890696	0.169	0.082	0.0100411	TNFAIP8
3.60149e-07	2.04473	0.07	0.016	0.0100892	UNC5B
3.62181e-07	1.13327	0.168	0.084	0.0101461	CLCN3
3.65337e-07	-0.986032	0.073	0.149	0.0102345	INSR
3.69535e-07	1.28124	0.133	0.057	0.0103522	TSC22D4
3.73679e-07	0.985571	0.187	0.099	0.0104683	GPS1
3.7514e-07	0.692376	0.359	0.253	0.0105092	LMAN2
3.80947e-07	-1.25059	0.052	0.118	0.0106719	AKT1
3.81469e-07	-1.11115	0.055	0.124	0.0106865	FOXK1
3.82858e-07	0.3704	0.551	0.426	0.0107254	APBB1IP
3.85273e-07	0.810434	0.256	0.156	0.010793	CNOT7
3.86363e-07	0.82369	0.253	0.154	0.0108236	RIOK3
3.88796e-07	0.85373	0.243	0.146	0.0108917	RTL8C
3.89581e-07	-4.84401	0	0.024	0.0109137	NOCT
3.89581e-07	-4.84401	0	0.024	0.0109137	AC023509.6
3.89581e-07	-4.84401	0	0.024	0.0109137	TCF4-AS1
3.89581e-07	-4.84401	0	0.024	0.0109137	LINC02232
3.89603e-07	-4.92202	0	0.024	0.0109143	AL391839.1
3.89699e-07	-4.76155	0	0.024	0.010917	MKNK1-AS1
3.89699e-07	-4.76155	0	0.024	0.010917	AC104695.4
3.89699e-07	-4.76155	0	0.024	0.010917	ITGB5-AS1
3.89699e-07	-4.76155	0	0.024	0.010917	LINC02196
3.89699e-07	-4.76155	0	0.024	0.010917	LEAP2
3.89699e-07	-4.76155	0	0.024	0.010917	LINC02316
3.89699e-07	-4.76155	0	0.024	0.010917	AC012291.3
3.91712e-07	0.717742	0.295	0.19	0.0109734	SLC66A3
3.98561e-07	-1.2032	0.07	0.143	0.0111653	RASGRP3
4.00343e-07	0.778879	0.26	0.159	0.0112152	TMEM123
4.02482e-07	2.41337	0.059	0.01	0.0112751	ARMC9
4.03876e-07	0.562827	0.487	0.379	0.0113142	EVI2B
4.04634e-07	1.37031	0.11	0.041	0.0113354	ADD3
4.05446e-07	0.695414	0.337	0.229	0.0113582	ERICH1
4.07132e-07	0.868439	0.225	0.129	0.0114054	AK2
4.11625e-07	1.31639	0.128	0.054	0.0115313	SLC4A1AP
4.12669e-07	0.67816	0.399	0.299	0.0115605	MAP1LC3B
4.18217e-07	-3.99602	0.001	0.026	0.0117159	INSL6
4.1899e-07	-3.92202	0.001	0.026	0.0117376	RSKR
4.22706e-07	0.634034	0.38	0.271	0.0118417	EIF3M
4.37391e-07	-0.59299	0.234	0.344	0.0122531	CREG1
4.38406e-07	1.96977	0.062	0.012	0.0122815	ARMCX2
4.39537e-07	1.04016	0.175	0.09	0.0123132	MKKS-AL034430
4.43346e-07	0.969768	0.242	0.147	0.0124199	HUWE1
4.4426e-07	-0.918507	0.115	0.201	0.0124455	SPG11
4.45032e-07	0.853649	0.254	0.156	0.0124671	GNG2
4.52452e-07	0.626191	0.359	0.251	0.012675	UQCRFS1
4.54978e-07	1.97992	0.079	0.022	0.0127457	SIGLEC1
4.56801e-07	-1.22037	0.056	0.124	0.0127968	UBR1
4.63893e-07	1.24996	0.128	0.054	0.0129955	SLC22A18
4.6401e-07	0.948842	0.197	0.107	0.0129988	ADH5
4.68917e-07	1.29373	0.12	0.049	0.0131362	DCPS
4.7487e-07	0.898329	0.198	0.107	0.013303	SCAMP3
4.75403e-07	1.32591	0.192	0.106	0.0133179	MSMO1
4.75855e-07	0.818117	0.22	0.125	0.0133306	PLPBP
4.7627e-07	1.49584	0.102	0.037	0.0133422	B3GALT4
4.79815e-07	0.682846	0.327	0.221	0.0134415	RPL22L1
4.80379e-07	-2.45836	0.007	0.043	0.0134573	H2AC11
4.84236e-07	1.18605	0.142	0.065	0.0135654	UBA7
5.04774e-07	1.08712	0.165	0.082	0.0141407	GTF2F1
5.0557e-07	0.381654	0.686	0.619	0.014163	SRP14
5.07055e-07	0.456568	0.606	0.526	0.0142046	UQCRH
5.11878e-07	0.503308	0.482	0.372	0.0143398	SELENOH
5.18566e-07	0.661754	0.399	0.297	0.0145271	REX1BD
5.19701e-07	2.71823	0.053	0.007	0.0145589	AC004551.1
5.32253e-07	0.788255	0.279	0.179	0.0149105	TMPO
5.42524e-07	-1.89648	0.015	0.057	0.0151983	ENSG00000270022
5.43704e-07	0.698113	0.429	0.329	0.0152313	SLC2A5
5.46178e-07	2.15373	0.064	0.013	0.0153006	AACS
5.50623e-07	0.733832	0.273	0.171	0.0154252	TMOD3
5.50873e-07	2.47275	0.055	0.009	0.0154321	FAM160B2
5.54442e-07	1.54004	0.1	0.035	0.0155322	HARS
5.56984e-07	-0.803648	0.13	0.221	0.0156033	RHOQ
5.79783e-07	4.68346	0.036	0	0.016242	AC060765.2
5.79783e-07	4.68346	0.036	0	0.016242	LINC01001
5.83533e-07	0.90132	0.239	0.144	0.0163471	SMARCC2
5.83642e-07	0.762775	0.269	0.169	0.0163501	MEAF6
5.85899e-07	0.825838	0.239	0.143	0.0164134	RBM42
5.93197e-07	0.604213	0.334	0.225	0.0166178	STK10
5.95021e-07	1.54382	0.095	0.032	0.0166689	PSD4
6.00409e-07	0.791997	0.264	0.165	0.0168199	RAD21
6.06023e-07	0.997031	0.176	0.091	0.0169771	MAP1S
6.1697e-07	0.840485	0.28	0.182	0.0172838	DIAPH1
6.23063e-07	-1.53916	0.024	0.074	0.0174545	KCNQ1OT1
6.23378e-07	0.990044	0.178	0.093	0.0174633	PPP2R2A
6.33492e-07	0.596309	0.41	0.306	0.0177466	ATP6V0D1
6.34242e-07	-2.30636	0.008	0.044	0.0177677	FAM131B-AS2
6.35247e-07	1.0025	0.171	0.087	0.0177958	PWP1
6.44795e-07	0.711733	0.239	0.14	0.0180633	PSMA5
6.49039e-07	0.967182	0.18	0.094	0.0181822	CCS
6.56945e-07	0.509279	0.451	0.338	0.0184037	TOMM20
6.58957e-07	1.75218	0.078	0.022	0.01846	RNF25
6.61404e-07	-1.22006	0.041	0.101	0.0185286	ADISSP
6.62099e-07	0.951353	0.201	0.112	0.018548	CPNE1
6.66625e-07	0.904533	0.198	0.109	0.0186748	DNTTIP2
6.69749e-07	0.838863	0.21	0.118	0.0187623	PPP1R2
6.6986e-07	2.86196	0.049	0.006	0.0187654	FAM72A
6.91301e-07	0.845548	0.271	0.172	0.0193661	RASGRP2
6.92769e-07	1.21629	0.133	0.059	0.0194072	PLOD3
6.93643e-07	0.877322	0.256	0.16	0.0194317	UBE2L6
6.93871e-07	0.654534	0.333	0.226	0.0194381	ANXA11
6.97827e-07	-3.13352	0.003	0.031	0.0195489	LINC02649
6.98387e-07	0.837251	0.276	0.178	0.0195646	PRAM1
7.04721e-07	0.579465	0.399	0.288	0.019742	TMED9
7.11184e-07	0.77539	0.253	0.154	0.0199231	IGBP1
7.3953e-07	-1.23887	0.037	0.094	0.0207172	FCGR2C
7.76086e-07	1.27344	0.116	0.047	0.0217413	RGS14
7.84386e-07	0.864332	0.232	0.138	0.0219738	LBR
7.89171e-07	1.00905	0.187	0.101	0.0221078	QSOX1
8.14298e-07	4.64784	0.035	0	0.0228117	LDHD
8.14298e-07	4.64784	0.035	0	0.0228117	CR381653.1
8.14528e-07	4.75218	0.035	0	0.0228182	AC011446.2
8.1518e-07	0.357004	0.788	0.707	0.0228365	IFITM3
8.26606e-07	0.585521	0.415	0.307	0.0231565	ANP32A
8.32571e-07	0.664025	0.366	0.265	0.0233236	TMEM14B
8.36426e-07	1.26082	0.11	0.043	0.0234316	AC092821.3
8.48163e-07	0.789859	0.257	0.16	0.0237604	IMMT
8.58266e-07	0.764204	0.23	0.135	0.0240435	HNRNPUL1
8.632e-07	-1.70651	0.019	0.065	0.0241817	ENSG00000291214
8.68322e-07	-3.41105	0.002	0.028	0.0243252	EOLA2
8.69808e-07	-0.715909	0.058	0.126	0.0243668	FOSB
8.96371e-07	0.683255	0.328	0.226	0.0251109	SEC14L1
9.04e-07	0.609705	0.315	0.209	0.0253247	PPIG
9.0411e-07	-4.76155	0	0.022	0.0253277	MAK
9.0411e-07	-4.76155	0	0.022	0.0253277	MIR181A2HG
9.04333e-07	-4.67409	0	0.022	0.025334	ITPKB-AS1
9.04333e-07	-4.67409	0	0.022	0.025334	SPDYE1
9.04333e-07	-4.67409	0	0.022	0.025334	SPDYE5
9.04333e-07	-4.67409	0	0.022	0.025334	AP000919.2
9.04333e-07	-4.67409	0	0.022	0.025334	LRP6
9.04333e-07	-4.67409	0	0.022	0.025334	ADAM7-AS1
9.15937e-07	0.799229	0.226	0.132	0.0256591	TIMM17B
9.20171e-07	1.07723	0.161	0.081	0.0257777	TIA1
9.21568e-07	0.518875	0.462	0.357	0.0258168	ANAPC11
9.42158e-07	-0.129057	0.282	0.419	0.0263936	CEBPB
9.53671e-07	1.03903	0.165	0.084	0.0267161	FAM120B
9.54995e-07	0.39961	0.608	0.51	0.0267532	CAPZA2
9.6264e-07	0.620746	0.336	0.229	0.0269674	MRPL57
9.67523e-07	-3.84401	0.001	0.025	0.0271042	USP9Y
9.93639e-07	0.795798	0.228	0.134	0.0278358	ACTN4
9.95042e-07	0.777708	0.301	0.203	0.0278751	TRMT1
9.95285e-07	1.22773	0.125	0.054	0.0278819	FH
9.96917e-07	3.29554	0.041	0.003	0.0279276	MAP11
1.00971e-06	0.399099	0.77	0.747	0.028286	MS4A6A
1.02795e-06	2.11251	0.062	0.013	0.0287969	C16orf58
1.03923e-06	0.788017	0.23	0.137	0.029113	WASHC3
1.03929e-06	1.06288	0.168	0.087	0.0291148	TNIP1
1.04151e-06	1.33714	0.111	0.044	0.0291768	MLST8
1.04236e-06	2.09145	0.062	0.013	0.0292006	SKIV2L
1.05171e-06	0.55557	0.589	0.509	0.0294625	ATP6AP2
1.05361e-06	2.22208	0.059	0.012	0.0295158	TMEM119
1.067e-06	-0.758977	0.06	0.128	0.0298909	EGR3
1.07636e-06	-1.44348	0.036	0.091	0.0301532	H1-2
1.10023e-06	0.689009	0.314	0.213	0.0308218	SCAND1
1.10543e-06	1.04093	0.146	0.069	0.0309675	ZC3H11A-ZBED6
1.10674e-06	-1.59747	0.025	0.074	0.0310041	H2AJ
1.11209e-06	3.81776	0.038	0.001	0.0311541	AC009506.1
1.1239e-06	1.38679	0.106	0.041	0.031485	TSTA3
1.12971e-06	0.82369	0.247	0.153	0.0316478	SHKBP1
1.14439e-06	-0.482744	0.299	0.407	0.0320589	CHST11
1.14552e-06	4.57384	0.034	0	0.0320906	DECR2
1.14572e-06	0.610845	0.315	0.21	0.0320962	OLA1
1.14906e-06	-3.10705	0.004	0.032	0.0321897	PRKCA-AS1
1.15229e-06	0.979916	0.179	0.096	0.0322803	ECH1
1.15259e-06	0.650781	0.371	0.269	0.0322887	PLAAT3
1.15404e-06	-1.26746	0.049	0.11	0.0323292	NHSL1
1.15873e-06	0.881249	0.201	0.113	0.0324606	ZNF24
1.16113e-06	0.725244	0.27	0.172	0.0325279	PQBP1
1.16974e-06	-0.651807	0.194	0.293	0.0327691	FOXO3
1.1712e-06	1.49584	0.095	0.034	0.03281	RASA4
1.17283e-06	0.817491	0.261	0.166	0.0328557	RBBP4
1.20963e-06	0.750627	0.281	0.184	0.0338867	SYPL1
1.21983e-06	1.01041	0.155	0.076	0.0341724	FAM192A
1.24274e-06	1.07315	0.159	0.081	0.0348141	MCRS1
1.25736e-06	1.33618	0.118	0.05	0.0352235	PPM1K
1.26779e-06	0.992867	0.159	0.079	0.0355159	POLD2
1.27069e-06	0.84464	0.242	0.15	0.0355972	TUBGCP2
1.27809e-06	1.16498	0.138	0.065	0.0358044	DIABLO
1.28656e-06	0.810347	0.241	0.149	0.0360417	PPP1R11
1.28894e-06	-0.694552	0.099	0.179	0.0361084	CLEC12A
1.29455e-06	0.659522	0.26	0.16	0.0362656	LPIN2
1.31325e-06	0.793591	0.252	0.157	0.0367894	CCDC124
1.33863e-06	-0.261989	0.568	0.7	0.0375005	LRMDA
1.36278e-06	0.780088	0.234	0.141	0.0381769	CUEDC2
1.37477e-06	0.69788	0.343	0.243	0.0385129	EPS15
1.39867e-06	0.66961	0.332	0.231	0.0391823	BZW1
1.40217e-06	0.861965	0.232	0.141	0.0392803	SMARCE1
1.4266e-06	-0.339104	0.239	0.346	0.0399647	BASP1
1.43247e-06	0.662195	0.317	0.216	0.0401291	FBL
1.43408e-06	1.63102	0.198	0.113	0.0401743	CRIP1
1.44019e-06	2.24345	0.058	0.012	0.0403455	AC108134.3
1.45579e-06	0.773893	0.216	0.125	0.0407826	IST1
1.48154e-06	-0.75516	0.137	0.225	0.0415039	MYO5A
1.50358e-06	0.50793	0.439	0.332	0.0421213	NDUFB8
1.53174e-06	0.793351	0.229	0.137	0.0429101	PRPF4B
1.54184e-06	-1.12049	0.082	0.154	0.0431932	ATP13A3
1.5583e-06	1.44139	0.1	0.038	0.0436543	ADPRH
1.57238e-06	0.769358	0.278	0.182	0.0440488	SCIMP
1.5894e-06	0.879304	0.194	0.109	0.0445255	THYN1
1.59797e-06	1.03302	0.193	0.109	0.0447654	ERG28
1.60613e-06	4.61131	0.033	0	0.0449942	AC026785.2
1.60633e-06	4.68346	0.033	0	0.0449997	DZIP1L
1.60843e-06	4.53536	0.033	0	0.0450584	AL606534.2
1.61032e-06	0.937346	0.182	0.099	0.0451115	TNFRSF14
1.62737e-06	-2.21466	0.009	0.044	0.0455892	ENSG00000267598
1.63568e-06	2.96977	0.043	0.004	0.0458219	SLC9A3R2
1.64448e-06	0.637756	0.339	0.237	0.0460685	RNF213
1.64468e-06	0.772864	0.222	0.131	0.046074	COMMD3
1.64792e-06	-0.674088	0.144	0.234	0.0461649	MIR99AHG
1.66591e-06	1.31838	0.127	0.057	0.0466688	CST7
1.67528e-06	1.31384	0.107	0.043	0.0469312	CCNB1IP1
1.6757e-06	1.3963	0.094	0.034	0.0469432	CYHR1
1.69643e-06	0.419996	0.654	0.585	0.0475238	SERP1
1.7047e-06	0.352998	0.735	0.681	0.0477554	COMMD6
1.74672e-06	1.03719	0.149	0.074	0.0489327	EXOSC4
1.76426e-06	-2.67409	0.005	0.034	0.0494239	CBWD3
1.77056e-06	0.865431	0.355	0.259	0.0496005	DAB2
1.7967e-06	0.530099	0.482	0.39	0.0503326	ATP5PD
1.8259e-06	1.05484	0.149	0.074	0.0511509	CENPC
1.82713e-06	0.890975	0.185	0.101	0.0511851	TMEM141
1.82715e-06	2.70442	0.046	0.006	0.0511858	ENO3
1.83612e-06	1.12868	0.213	0.128	0.0514372	NAIP
1.83769e-06	0.73905	0.22	0.129	0.051481	SNAPIN
1.83782e-06	0.910874	0.174	0.093	0.0514846	FARSA
1.87948e-06	0.624161	0.338	0.238	0.0526518	MRPL51
1.8882e-06	-0.485643	0.25	0.356	0.0528962	RERE
1.89307e-06	-0.848586	0.114	0.196	0.0530324	MALT1
1.89352e-06	0.719254	0.28	0.184	0.0530451	ESD
1.90276e-06	0.798145	0.237	0.146	0.0533038	HEBP1
1.90615e-06	-2.07848	0.015	0.054	0.053399	AC010894.3
1.92687e-06	0.63172	0.358	0.259	0.0539793	LCP2
1.95009e-06	1.89475	0.07	0.019	0.0546299	EMP1
1.97285e-06	0.796703	0.222	0.132	0.0552674	DUSP22
1.97781e-06	1.07752	0.145	0.071	0.0554062	TUSC2
1.98034e-06	-3.33705	0.002	0.026	0.0554773	ENSG00000291066
1.98034e-06	-3.33705	0.002	0.026	0.0554773	SIK1
1.99536e-06	0.559869	0.379	0.276	0.055898	RNF7
2.02939e-06	0.720771	0.281	0.185	0.0568515	MTMR14
2.04739e-06	-1.50125	0.028	0.076	0.0573556	AGAP1
2.07524e-06	0.962826	0.206	0.121	0.0581357	IRF1
2.10032e-06	-4.67409	0	0.021	0.0588382	SLC35G2
2.10032e-06	-4.67409	0	0.021	0.0588382	AC105916.1
2.10032e-06	-4.67409	0	0.021	0.0588382	AC046195.1
2.10073e-06	-4.58098	0	0.021	0.0588498	SLFNL1
2.10073e-06	-4.58098	0	0.021	0.0588498	AC110611.1
2.10073e-06	-4.58098	0	0.021	0.0588498	CNTNAP2
2.10073e-06	-4.58098	0	0.021	0.0588498	PLEKHG6
2.10073e-06	-4.58098	0	0.021	0.0588498	SYCP3
2.10073e-06	-4.58098	0	0.021	0.0588498	AC005480.1
2.10073e-06	-4.58098	0	0.021	0.0588498	GREB1L
2.10073e-06	-4.58098	0	0.021	0.0588498	ENSG00000287168
2.12538e-06	1.05484	0.15	0.075	0.0595404	RBL2
2.12841e-06	0.754755	0.255	0.162	0.0596251	PTPMT1
2.13059e-06	1.0458	0.148	0.074	0.0596863	NADSYN1
2.13463e-06	0.977988	0.164	0.085	0.0597996	STT3A
2.15135e-06	0.94415	0.222	0.135	0.0602679	MPEG1
2.16917e-06	0.409886	0.574	0.462	0.0607672	HSP90B1
2.18954e-06	1.63172	0.079	0.025	0.0613378	CARD6
2.19976e-06	1.48119	0.088	0.031	0.061624	PFKFB4
2.2026e-06	0.786695	0.227	0.137	0.0617036	DENR
2.20439e-06	0.803732	0.319	0.226	0.0617538	TMED5
2.21032e-06	0.655945	0.268	0.171	0.06192	IKZF1
2.23475e-06	-3.76155	0.001	0.024	0.0626044	ABCA3
2.23764e-06	0.693815	0.236	0.143	0.0626853	PNKD
2.24422e-06	-1.32262	0.031	0.082	0.0628695	MARCHF2
2.27477e-06	-0.857154	0.141	0.226	0.0637254	TRAK1
2.28139e-06	0.553986	0.34	0.235	0.0639108	SF3B6
2.28658e-06	0.695518	0.274	0.178	0.0640563	COPZ1
2.30186e-06	2.8805	0.042	0.004	0.0644844	URB2
2.32647e-06	0.701669	0.259	0.165	0.0651739	CEBPG
2.38288e-06	0.617338	0.413	0.318	0.066754	TNFRSF1A
2.3886e-06	0.883907	0.205	0.119	0.0669142	MAGED2
2.39898e-06	0.739214	0.22	0.131	0.067205	RCBTB2
2.46085e-06	0.779868	0.225	0.135	0.0689384	TPMT
2.46208e-06	0.431664	0.992	0.996	0.0689728	FTH1
2.49618e-06	0.822145	0.222	0.134	0.0699279	TMEM205
2.5253e-06	0.717832	0.327	0.232	0.0707437	RBM25
2.53017e-06	-2.99602	0.004	0.031	0.0708801	MED12L
2.5373e-06	0.955962	0.165	0.087	0.0710801	TCERG1
2.54922e-06	0.634917	0.309	0.209	0.0714138	RBIS
2.55508e-06	-2.81159	0.004	0.031	0.0715781	AL109811.2
2.5595e-06	1.05235	0.153	0.078	0.0717017	IL16
2.5641e-06	0.736649	0.26	0.166	0.0718307	TPST2
2.60204e-06	0.854691	0.22	0.134	0.0728936	SPSB3
2.60233e-06	0.9615	0.156	0.079	0.0729018	ZMAT5
2.6148e-06	0.416858	0.571	0.475	0.0732511	COX7A2
2.69637e-06	-0.39398	0.257	0.372	0.0755362	RAB32
2.73159e-06	3.26451	0.039	0.003	0.0765227	AC005071.1
2.73826e-06	1.03825	0.168	0.09	0.0767095	ATP2B4
2.74161e-06	1.13327	0.145	0.072	0.0768034	CRYBG3
2.74953e-06	0.847028	0.191	0.107	0.0770252	APIP
2.80986e-06	0.579668	0.344	0.243	0.0787155	TMEM256
2.85466e-06	1.8734	0.066	0.018	0.0799706	AL035530.2
2.86299e-06	-1.64238	0.018	0.06	0.0802039	MARCHF6
2.86594e-06	0.501695	0.493	0.396	0.0802864	ISCU
2.91721e-06	0.905205	0.202	0.118	0.0817227	LNPEP
2.94809e-06	1.19098	0.129	0.06	0.0825877	NBPF10
2.9534e-06	1.05565	0.163	0.087	0.0827365	UBTF
2.9825e-06	0.938888	0.177	0.097	0.0835518	DR1
2.98581e-06	-1.80654	0.02	0.063	0.0836445	NRARP
3.03947e-06	0.910874	0.184	0.103	0.0851477	ARHGAP9
3.04678e-06	1.51178	0.083	0.028	0.0853526	BUD13
3.06526e-06	0.823411	0.23	0.143	0.0858703	DDB1
3.07383e-06	1.0751	0.139	0.068	0.0861102	RBFA
3.08741e-06	0.715103	0.333	0.24	0.0864908	SPINT2
3.09472e-06	1.07372	0.15	0.076	0.0866955	DCAF11
3.10866e-06	-0.554179	0.229	0.329	0.087086	MED13L
3.14153e-06	0.677897	0.246	0.153	0.0880068	DHX9
3.1682e-06	4.68346	0.031	0	0.0887538	HCG20
3.17072e-06	4.45519	0.031	0	0.0888245	AC089983.1
3.18205e-06	1.22208	0.117	0.051	0.089142	DDX23
3.21176e-06	1.36856	0.094	0.035	0.0899741	FOPNL
3.21791e-06	0.892258	0.193	0.11	0.0901464	TMEM170A
3.22338e-06	-0.868466	0.092	0.166	0.0902998	SPTSSA
3.26653e-06	1.2979	0.123	0.056	0.0915087	IL27RA
3.27535e-06	0.696749	0.252	0.159	0.0917558	RBM17
3.28256e-06	0.73847	0.63	0.597	0.0919575	FCGR3A
3.28297e-06	-0.282314	0.96	0.993	0.0919693	RPS27
3.28621e-06	0.342687	0.605	0.499	0.0920599	OST4
3.32486e-06	-1.58836	0.022	0.066	0.0931425	FCGR1BP
3.4484e-06	2.69937	0.055	0.012	0.0966036	PTPRG
3.46239e-06	-1.15952	0.048	0.106	0.0969954	SNX30
3.46941e-06	1.82234	0.068	0.019	0.097192	HYAL2
3.47319e-06	0.499355	0.503	0.406	0.0972979	FKBP1A
3.48781e-06	1.01216	0.148	0.075	0.0977075	TASOR
3.52053e-06	0.701421	0.246	0.154	0.0986242	SUCLG1
3.52354e-06	1.78534	0.068	0.019	0.0987086	UBR5-AS1
3.53311e-06	0.682055	0.262	0.168	0.0989764	PPCS
3.55767e-06	0.346334	0.873	0.879	0.0996646	RPL22
3.56068e-06	0.980137	0.165	0.088	0.0997488	UBLCP1
3.56391e-06	1.43171	0.085	0.029	0.0998394	NDRG2
3.56741e-06	-0.356985	0.488	0.603	0.0999373	FGD4
3.58129e-06	-1.50416	0.029	0.076	0.100326	ENSG00000278996
3.61282e-06	0.925158	0.166	0.088	0.101209	RESF1
3.61883e-06	-1.24832	0.036	0.088	0.101378	TUBA1B-AS1
3.61946e-06	1.25436	0.102	0.041	0.101395	RNF6
3.6222e-06	0.98363	0.159	0.084	0.101472	NUDT21
3.62975e-06	0.801831	0.207	0.122	0.101684	COA4
3.65041e-06	0.639328	0.286	0.19	0.102262	MRFAP1
3.70532e-06	0.580427	0.335	0.234	0.103801	DECR1
3.72639e-06	1.01041	0.148	0.075	0.104391	SEPTIN9
3.74792e-06	0.67464	0.271	0.176	0.104994	YIF1A
3.80401e-06	1.62969	0.068	0.019	0.106566	CYP2S1
3.91309e-06	1.08293	0.144	0.072	0.109621	EIF2B1
3.9173e-06	1.83493	0.065	0.018	0.109739	TMEM159
3.98054e-06	-0.769508	0.071	0.138	0.111511	CCDC26
3.98086e-06	1.06594	0.138	0.068	0.11152	SETDB1
4.06833e-06	1.14966	0.143	0.072	0.11397	SMC6
4.10865e-06	0.685193	0.259	0.166	0.1151	DNAJC4
4.14296e-06	0.850248	0.199	0.116	0.116061	FAM32A
4.20933e-06	1.03313	0.142	0.071	0.11792	PEX11B
4.27396e-06	1.02426	0.147	0.075	0.119731	AGA
4.27849e-06	0.68762	0.341	0.249	0.119858	OAS1
4.28643e-06	1.7228	0.07	0.021	0.12008	ZNF699
4.29976e-06	1.1091	0.128	0.06	0.120453	RNF20
4.32307e-06	3.61131	0.034	0.001	0.121107	CRYBB1
4.39059e-06	0.636405	0.301	0.204	0.122998	XRN2
4.39968e-06	0.5352	0.415	0.316	0.123253	CIAO2B
4.40101e-06	0.941571	0.154	0.079	0.12329	LINC01504
4.41957e-06	0.803561	0.213	0.128	0.12381	DERL1
4.42217e-06	0.498748	0.371	0.268	0.123883	CSNK1A1
4.47301e-06	-1.10705	0.052	0.11	0.125307	CSNK1G1
4.49298e-06	0.573839	0.36	0.262	0.125866	PAK1
4.49855e-06	-3.33705	0.002	0.025	0.126022	UTY
4.50227e-06	0.875073	0.172	0.094	0.126127	CCNDBP1
4.50533e-06	-0.778197	0.288	0.378	0.126212	RUNX1
4.51177e-06	-3.25905	0.002	0.025	0.126393	ICA1L
4.56985e-06	0.407285	0.54	0.446	0.12802	YWHAE
4.6249e-06	0.646279	0.354	0.26	0.129562	ATRAID
4.74394e-06	0.612136	0.334	0.237	0.132897	CCT4
4.76533e-06	-0.427928	0.299	0.4	0.133496	NFKBIA
4.76818e-06	0.820676	0.206	0.122	0.133576	PPP6C
4.8075e-06	0.692451	0.253	0.163	0.134677	G3BP1
4.82839e-06	0.36528	0.558	0.447	0.135263	DOCK8
4.84746e-06	0.67464	0.271	0.178	0.135797	NR1H2
4.88545e-06	-4.58098	0	0.019	0.136861	AC073343.2
4.88545e-06	-4.58098	0	0.019	0.136861	AP005329.2
4.88545e-06	-4.58098	0	0.019	0.136861	AC008569.1
4.88563e-06	-4.67409	0	0.019	0.136866	AC079015.1
4.88621e-06	-4.48144	0	0.019	0.136882	AL109811.1
4.88621e-06	-4.48144	0	0.019	0.136882	AC106818.2
4.88621e-06	-4.48144	0	0.019	0.136882	TENM2
4.88621e-06	-4.48144	0	0.019	0.136882	AL513188.1
4.88621e-06	-4.48144	0	0.019	0.136882	PPM1H
4.88621e-06	-4.48144	0	0.019	0.136882	IQCH
4.88621e-06	-4.48144	0	0.019	0.136882	DRC3
4.88621e-06	-4.48144	0	0.019	0.136882	DLGAP1
4.88621e-06	-4.48144	0	0.019	0.136882	AC024257.3
4.88621e-06	-4.48144	0	0.019	0.136882	GK-AS1
4.89335e-06	-1.00007	0.053	0.112	0.137082	PHLPP1
4.89844e-06	1.20323	0.135	0.066	0.137225	HSD17B7
4.9142e-06	1.61869	0.081	0.028	0.137666	ALG11-UTP14C
4.92342e-06	0.64619	0.333	0.237	0.137925	LRPAP1
4.9465e-06	2.58895	0.043	0.006	0.138571	PPP1R3G
4.96365e-06	0.858133	0.167	0.09	0.139052	LZIC
5.00627e-06	1.15276	0.125	0.059	0.140246	HLA-DQB2
5.01502e-06	0.987743	0.172	0.096	0.140491	ZKSCAN1
5.02489e-06	-0.664241	0.217	0.312	0.140767	PTPRJ
5.03315e-06	0.411964	0.444	0.334	0.140999	SRSF7
5.03346e-06	0.718871	0.239	0.15	0.141007	YIF1B
5.06897e-06	0.623298	0.313	0.216	0.142002	STAT3
5.07313e-06	0.83665	0.237	0.15	0.142119	MID1IP1
5.1282e-06	0.817765	0.221	0.137	0.143661	NAXE
5.15526e-06	-3.76155	0.001	0.022	0.14442	AC073130.2
5.20785e-06	0.870797	0.181	0.101	0.145893	UBE4A
5.23111e-06	0.934333	0.159	0.084	0.146544	NUP62
5.25304e-06	1.8153	0.065	0.018	0.147159	MHENCR
5.28315e-06	0.792479	0.235	0.149	0.148002	RAB13
5.31427e-06	-0.835369	0.074	0.141	0.148874	IMP3
5.37017e-06	0.393253	0.67	0.613	0.15044	RGS10
5.48714e-06	1.03678	0.225	0.143	0.153717	CFP
5.49492e-06	0.396099	0.483	0.372	0.153935	SRRM2
5.53164e-06	0.984875	0.156	0.082	0.154963	TMEM120A
5.53676e-06	0.694811	0.284	0.193	0.155107	DNAJC8
5.63131e-06	-2.74448	0.004	0.029	0.157756	POLR1F
5.65269e-06	0.425447	0.457	0.349	0.158355	PRELID1
5.71238e-06	1.28939	0.1	0.041	0.160027	CCDC137
5.72124e-06	0.819158	0.208	0.125	0.160275	PDAP1
5.80659e-06	0.824162	0.194	0.113	0.162666	ARL2BP
5.84132e-06	1.1548	0.119	0.054	0.163639	KIAA1191
5.84686e-06	0.587353	0.286	0.19	0.163794	XPO1
5.86237e-06	1.21225	0.109	0.047	0.164229	WDR18
5.89087e-06	0.495837	0.488	0.4	0.165027	HCK
5.9127e-06	-0.651266	0.479	0.537	0.165638	CD163
5.92195e-06	-0.401572	0.695	0.763	0.165898	MEF2C
5.93062e-06	0.950402	0.161	0.087	0.16614	STARD3
5.96693e-06	-1.54856	0.021	0.063	0.167158	BOLA2B
5.96957e-06	-1.31654	0.034	0.084	0.167232	MIR223HG
6.06664e-06	3.57384	0.033	0.001	0.169951	C19orf54
6.08114e-06	3.53536	0.033	0.001	0.170357	KCTD11
6.08187e-06	0.5281	0.398	0.3	0.170378	GHITM
6.16747e-06	0.494417	0.382	0.282	0.172776	HNRNPC
6.18284e-06	0.818117	0.211	0.128	0.173206	TMEM109
6.20691e-06	2.84947	0.04	0.004	0.17388	KANK2
6.24381e-06	4.41337	0.029	0	0.174914	AC107294.2
6.24381e-06	4.41337	0.029	0	0.174914	AP002490.1
6.2511e-06	2.78534	0.04	0.004	0.175118	ZNF629
6.46338e-06	0.815717	0.213	0.129	0.181065	KRCC1
6.51314e-06	0.472581	0.435	0.335	0.182459	OSTF1
6.60117e-06	0.688482	0.318	0.226	0.184925	NAGA
6.60802e-06	1.1135	0.124	0.059	0.185117	BAIAP2
6.64668e-06	0.84859	0.178	0.1	0.1862	PYCR2
6.71715e-06	0.628031	0.334	0.24	0.188174	SNX5
6.73747e-06	0.678701	0.294	0.201	0.188744	ARAP1
6.80934e-06	1.1091	0.128	0.062	0.190757	NIT1
6.89232e-06	1.0873	0.123	0.057	0.193082	NOC3L
6.8953e-06	0.886869	0.205	0.124	0.193165	MVD
7.01476e-06	1.12387	0.126	0.06	0.196511	SPN
7.05615e-06	0.817765	0.16	0.085	0.197671	PAF1
7.07109e-06	0.480832	0.389	0.282	0.19809	ANKRD12
7.11123e-06	2.03863	0.053	0.012	0.199214	C12orf73
7.15662e-06	0.384972	0.499	0.393	0.200486	RBX1
7.16889e-06	0.773371	0.226	0.141	0.200829	MGMT
7.19296e-06	2.41337	0.045	0.007	0.201504	FAM220A
7.20686e-06	-2.31794	0.006	0.035	0.201893	ENSG00000226824
7.20686e-06	-2.31794	0.006	0.035	0.201893	BMAL1
7.36221e-06	0.970817	0.147	0.076	0.206245	INTS11
7.5023e-06	0.598057	0.324	0.231	0.21017	UQCRC2
7.5047e-06	3.13327	0.036	0.003	0.210237	OCRL
7.55482e-06	0.60896	0.317	0.222	0.211641	ATRX
7.58847e-06	1.01893	0.158	0.085	0.212583	CLEC4A
7.64915e-06	1.68581	0.068	0.021	0.214283	EEF1AKNMT
7.71088e-06	1.66695	0.068	0.021	0.216013	THTPA
7.79013e-06	1.37838	0.095	0.038	0.218233	TRMO
7.84324e-06	-2.14357	0.01	0.043	0.21972	AL512603.2
7.84879e-06	-1.78957	0.016	0.053	0.219876	AMZ2P1
7.9272e-06	0.412242	0.447	0.346	0.222072	DNAJA1
7.97795e-06	0.836527	0.181	0.103	0.223494	NCSTN
8.01628e-06	0.824459	0.203	0.122	0.224568	COPS5
8.08853e-06	0.666949	0.295	0.204	0.226592	AGTRAP
8.08948e-06	0.770988	0.221	0.137	0.226619	ADCY7
8.22971e-06	-0.930864	0.065	0.128	0.230547	CARMIL1
8.26185e-06	1.85841	0.065	0.019	0.231448	C5orf56
8.29208e-06	1.29894	0.095	0.038	0.232294	BAK1
8.30081e-06	0.757862	0.232	0.147	0.232539	FYTTD1
8.3601e-06	0.835185	0.292	0.206	0.2342	HSD17B12
8.39423e-06	-2.4517	0.005	0.031	0.235156	HLX-AS1
8.41707e-06	0.888848	0.166	0.091	0.235796	GNPDA1
8.46613e-06	0.846168	0.187	0.109	0.23717	ZNF593
8.52626e-06	1.28011	0.105	0.046	0.238855	HCFC1
8.54312e-06	0.898801	0.177	0.1	0.239327	EMB
8.7513e-06	0.489631	0.386	0.29	0.245159	SELENOT
8.76961e-06	4.49584	0.029	0	0.245672	CDA
8.77208e-06	1.07688	0.124	0.059	0.245741	PRPF4
8.77208e-06	1.07688	0.124	0.059	0.245741	ZNF830
8.7766e-06	4.32591	0.029	0	0.245868	EPHA5
8.83536e-06	-2.06211	0.097	0.162	0.247514	AC020656.1
8.94379e-06	-0.854355	0.141	0.222	0.250551	LGMN
8.95774e-06	0.772519	0.241	0.157	0.250942	PLXNB2
8.96408e-06	0.465411	0.522	0.426	0.25112	CIRBP
9.14448e-06	0.672931	0.239	0.151	0.256173	TAF7
9.14946e-06	0.79798	0.216	0.134	0.256313	RAB34
9.2094e-06	0.479608	0.457	0.359	0.257992	DRAP1
9.24546e-06	1.06615	0.129	0.063	0.259002	POLR2C
9.27473e-06	0.332474	0.451	0.338	0.259822	ITSN2
9.3414e-06	0.750627	0.271	0.185	0.26169	TSNAX
9.35956e-06	0.515883	0.431	0.341	0.262199	ATP5PF
9.41177e-06	0.548304	0.327	0.234	0.263661	SSB
9.48921e-06	-1.63932	0.018	0.057	0.265831	GARS1
9.50719e-06	1.15945	0.119	0.056	0.266334	POLR3K
9.56678e-06	2.06288	0.053	0.012	0.268004	TCTN1
9.61704e-06	2.03863	0.053	0.012	0.269412	ST6GALNAC2
9.80014e-06	0.629818	0.292	0.201	0.274541	MDH1
9.85873e-06	1.23611	0.099	0.041	0.276183	COASY
1.00041e-05	2.29992	0.047	0.009	0.280254	AC097534.2
1.00041e-05	2.29992	0.047	0.009	0.280254	FAM198B-AS1
1.00223e-05	1.04745	0.133	0.066	0.280765	MRFAP1L1
1.00634e-05	0.523689	0.389	0.293	0.281915	SELENOF
1.01117e-05	-2.03666	0.012	0.046	0.283269	NAV3
1.018e-05	0.902261	0.143	0.074	0.285183	RBM34
1.02128e-05	0.527269	0.368	0.271	0.286101	CD58
1.02189e-05	-1.99602	0.012	0.046	0.286273	ALKBH1
1.02337e-05	1.0118	0.129	0.063	0.286688	DYRK4
1.02459e-05	1.21344	0.099	0.041	0.287029	TCTA
1.02675e-05	-3.17659	0.002	0.024	0.287634	BTBD19
1.02675e-05	-3.17659	0.002	0.024	0.287634	AASS
1.02675e-05	-3.17659	0.002	0.024	0.287634	AC004448.2
1.02696e-05	0.740949	0.253	0.168	0.287692	PRPF6
1.03912e-05	0.88779	0.161	0.088	0.291098	SLC39A4
1.043e-05	0.99645	0.151	0.081	0.292186	FCGR1B
1.04512e-05	1.596	0.072	0.024	0.29278	SLC35E2B
1.05068e-05	-0.486461	0.222	0.319	0.294337	IRS2
1.07326e-05	1.78534	0.06	0.016	0.300663	CXorf40B
1.07329e-05	1.95639	0.088	0.035	0.300671	H1FX
1.0762e-05	-1.08126	0.037	0.087	0.301485	STING1
1.07746e-05	0.609872	0.3	0.207	0.301841	ZC3H15
1.07979e-05	0.949763	0.157	0.085	0.302491	PGM2
1.08341e-05	0.543858	0.477	0.399	0.303506	ALOX5
1.08398e-05	1.4703	0.076	0.026	0.303665	LINC01410
1.08482e-05	0.689167	0.245	0.159	0.3039	EFR3A
1.0976e-05	0.980415	0.147	0.078	0.30748	GOLGA2
1.09902e-05	0.977988	0.151	0.081	0.30788	CHTF8
1.09982e-05	0.951063	0.157	0.085	0.308104	TICAM1
1.10022e-05	1.06639	0.121	0.057	0.308215	METTL17
1.11306e-05	0.975414	0.142	0.074	0.311814	UTP23
1.11478e-05	0.600001	0.456	0.371	0.312295	PDIA6
1.11587e-05	0.704423	0.24	0.153	0.312598	GLG1
1.11942e-05	0.711105	0.247	0.162	0.313594	TOMM5
1.12577e-05	0.664497	0.305	0.216	0.315373	NCF4
1.13218e-05	0.855531	0.161	0.088	0.317168	NBN
1.13536e-05	0.61593	0.258	0.169	0.31806	PCNP
1.13801e-05	-0.828811	0.092	0.162	0.318801	UBE3C
1.13836e-05	-4.37453	0	0.018	0.318899	SPATA21
1.13836e-05	-4.37453	0	0.018	0.318899	AC080162.1
1.13836e-05	-4.37453	0	0.018	0.318899	FBXO36
1.13836e-05	-4.37453	0	0.018	0.318899	AC069277.1
1.13836e-05	-4.37453	0	0.018	0.318899	SGCE
1.13836e-05	-4.37453	0	0.018	0.318899	AL365356.1
1.13836e-05	-4.37453	0	0.018	0.318899	AL136441.1
1.13836e-05	-4.37453	0	0.018	0.318899	AL133453.1
[truncated: 9,089 more rows]

## Sheet: PPMS vs RRMS
p_val	avg_log2FC	pct.1	pct.2	p_val_adj	gene
7.01831e-61	-1.97096	0.691	0.979	1.96611e-56	RPS2
2.64936e-52	2.27968	0.813	0.362	7.42191e-48	MT-ND4L
1.81068e-51	5.47427	0.534	0.115	5.07244e-47	MTRNR2L12
2.85005e-48	-2.56707	0.538	0.893	7.98413e-44	RPL13A
3.28031e-46	2.30414	0.618	0.168	9.18946e-42	MT-ATP8
1.09825e-37	-1.84548	0.611	0.907	3.07663e-33	RPL27A
2.51806e-37	1.54469	0.908	0.715	7.05411e-33	HLA-DRB5
3.93989e-37	-1.34163	0.412	0.894	1.10372e-32	RPS10
4.86548e-36	9.05545	0.218	0	1.36301e-31	AL138963.4
1.00556e-35	-2.65951	0.355	0.744	2.81697e-31	RPS17
1.8903e-34	-1.3031	0.527	0.879	5.2955e-30	YBX1
3.45477e-34	-1.42597	0.809	0.976	9.6782e-30	RPL21
7.07558e-34	-2.44751	0.256	0.66	1.98215e-29	RPS20
7.76008e-34	-2.33158	0.519	0.807	2.17391e-29	RPL7
2.11265e-29	-1.55048	0.977	0.993	5.91837e-25	TMSB4X
2.99255e-29	-1.19644	0.748	0.949	8.38332e-25	RPL37A
1.0447e-28	-1.61614	0.595	0.869	2.92663e-24	RPL31
1.518e-27	-1.013	0.847	0.971	4.25252e-23	SRGN
1.68693e-27	-0.990988	0.706	0.924	4.72578e-23	RPS29
2.89216e-26	-7.80145	0	0.334	8.1021e-22	TGM1
4.58502e-26	-0.954301	0.985	0.996	1.28445e-21	FTH1
8.07195e-24	-1.2309	0.611	0.86	2.26128e-19	RPL23
9.43283e-24	-0.915016	0.359	0.778	2.64251e-19	DUSP1
1.03085e-23	-1.36736	0.321	0.696	2.88783e-19	CEBPD
1.05494e-23	-0.610742	0.519	0.899	2.9553e-19	FOS
1.36877e-23	-1.13836	0.611	0.887	3.83448e-19	RPL38
9.36302e-23	4.12599	0.187	0.015	2.62296e-18	HIST1H1E
1.35257e-22	-3.54573	0.13	0.444	3.78908e-18	LINC00486
1.37235e-22	-1.21192	0.389	0.738	3.84449e-18	RAC1
2.00551e-22	-1.24636	0.824	0.957	5.61823e-18	RPLP2
2.81422e-22	6.66137	0.134	0	7.88376e-18	NAPSA
3.10448e-22	0.914154	0.927	0.713	8.69688e-18	HLA-C
1.94168e-21	-1.44325	0.366	0.691	5.43941e-17	DOCK4
1.2047e-20	-1.15566	0.557	0.8	3.37485e-16	RHOB
1.48884e-20	-0.967611	0.756	0.95	4.17083e-16	RPS16
3.11685e-20	-1.16297	0.714	0.912	8.73154e-16	RPL23A
2.05123e-19	-1.77152	0.172	0.494	5.74633e-15	RGS2
9.9192e-19	-1.04452	0.66	0.846	2.77877e-14	CD63
3.52472e-18	-1.80426	0.198	0.497	9.87414e-14	NAMPT
5.10241e-18	-0.637311	0.905	0.985	1.42939e-13	RPL34
1.44511e-17	1.4598	0.351	0.11	4.04833e-13	RPS4Y1
1.61803e-17	-0.660528	0.802	0.946	4.53274e-13	CYBA
1.73651e-17	-0.823313	0.874	0.972	4.86466e-13	RPL15
1.84246e-17	0.897802	0.996	0.994	5.16146e-13	CD74
2.10293e-17	6.89953	0.103	0	5.89115e-13	RMRP
2.20123e-17	0.709301	0.954	0.866	6.16654e-13	HLA-B
3.43013e-17	-0.745238	0.595	0.876	9.60917e-13	RPS11
4.86139e-17	-1.48201	0.279	0.56	1.36187e-12	YWHAH
5.39853e-17	-1.43036	0.344	0.621	1.51234e-12	KLF2
5.62265e-17	0.795625	0.901	0.776	1.57513e-12	MT-ND3
6.14462e-17	-0.853106	0.809	0.949	1.72135e-12	RPL36A
7.01917e-17	-1.11193	0.637	0.824	1.96635e-12	NEAT1
1.65621e-16	-2.45692	0.073	0.334	4.6397e-12	CHN2
1.88e-16	-1.07351	0.553	0.793	5.26663e-12	MSR1
4.17701e-16	-1.07129	0.344	0.619	1.17015e-11	SNX3
1.88893e-15	-0.618982	0.908	0.997	5.29164e-11	RPS14
5.47067e-15	-3.89829	0.034	0.257	1.53255e-10	MCF2L2
5.68232e-15	-0.716083	0.782	0.932	1.59185e-10	UBA52
1.13736e-14	-0.952323	0.443	0.69	3.18619e-10	ATP1B3
1.14562e-14	-0.620924	0.954	0.993	3.20934e-10	RPS27
1.37734e-14	-1.32307	0.168	0.444	3.85848e-10	LINC-PINT
3.39936e-14	-0.963882	0.431	0.685	9.52296e-10	SIPA1L1
4.08169e-14	-1.08892	0.408	0.651	1.14344e-09	TYMP
4.18662e-14	-0.722318	0.76	0.909	1.17284e-09	RPL10A
5.65451e-14	-0.70209	0.908	0.981	1.58405e-09	RPS6
1.0613e-13	0.901059	0.71	0.481	2.97313e-09	AHNAK
1.86255e-13	-0.828372	0.947	0.997	5.21774e-09	FTL
2.75395e-13	0.874371	0.859	0.816	7.71492e-09	HLA-DQB1
3.20396e-13	-1.17478	0.309	0.554	8.97557e-09	BTG1
4.07647e-13	1.39905	0.344	0.138	1.14198e-08	MT-ND6
4.33638e-13	1.12258	0.752	0.612	1.21479e-08	CYBB
4.38942e-13	-1.71648	0.248	0.49	1.22965e-08	CREM
5.14745e-13	0.663561	0.939	0.857	1.44201e-08	MT-CO2
6.71071e-13	-1.25394	0.252	0.501	1.87994e-08	IFNGR2
8.58081e-13	-1.26641	0.24	0.49	2.40383e-08	GAB2
1.02755e-12	-1.13452	0.332	0.562	2.87858e-08	DYNLL1
1.62489e-12	-1.64438	0.156	0.39	4.55197e-08	SRGAP2B
2.08814e-12	-0.713184	0.813	0.96	5.84972e-08	RPL9
2.20315e-12	-0.837217	0.828	0.947	6.17191e-08	RPL17
2.91219e-12	-1.41735	0.183	0.422	8.1582e-08	ZSWIM6
3.34735e-12	-0.654678	0.79	0.916	9.37728e-08	NPC2
3.46011e-12	-1.79806	0.122	0.346	9.69314e-08	BASP1
4.37682e-12	-0.519936	0.847	0.957	1.22612e-07	EIF1
5.21965e-12	-0.848368	0.607	0.784	1.46223e-07	HERPUD1
7.61893e-12	-3.0503	0.027	0.207	2.13437e-07	AP003086.1
7.96443e-12	-0.772251	0.702	0.85	2.23116e-07	AIF1
9.54664e-12	-0.779151	0.408	0.668	2.6744e-07	EPB41L3
1.12883e-11	-1.28937	0.275	0.504	3.1623e-07	ACSL1
1.36357e-11	-1.20289	0.233	0.468	3.81991e-07	GNA13
1.49278e-11	-0.902239	0.355	0.593	4.18186e-07	C1orf162
2.07868e-11	-0.516921	0.931	0.984	5.82322e-07	RPL39
4.51372e-11	-1.31209	0.218	0.447	1.26447e-06	ELL2
5.15213e-11	-0.732288	0.87	0.966	1.44332e-06	SAT1
5.20007e-11	-5.11589	0.008	0.162	1.45675e-06	MTRNR2L1
5.61142e-11	0.66367	0.847	0.712	1.57198e-06	MT-ATP6
8.09899e-11	-1.42647	0.26	0.472	2.26885e-06	FMNL2
8.62574e-11	0.777966	0.779	0.706	2.41642e-06	CSF1R
9.12291e-11	-0.763083	0.782	0.904	2.55569e-06	RPL27
9.58656e-11	-0.617761	0.824	0.959	2.68558e-06	RPL35
9.93753e-11	-0.621212	0.469	0.713	2.7839e-06	PNRC1
1.15961e-10	-0.845059	0.435	0.637	3.24854e-06	RAB31
1.21672e-10	2.46908	0.107	0.015	3.40851e-06	SELL
1.28452e-10	-1.61887	0.218	0.428	3.59845e-06	FRMD4A
1.29641e-10	2.7452	0.103	0.013	3.63176e-06	CCL5
1.30402e-10	-0.700076	0.66	0.816	3.65309e-06	JUNB
1.32913e-10	-1.54119	0.111	0.318	3.72342e-06	RGS1
1.46216e-10	4.01982	0.076	0.004	4.0961e-06	LILRA4
1.49169e-10	-1.82935	0.221	0.415	4.17882e-06	OLR1
1.9692e-10	1.49301	0.256	0.096	5.51652e-06	RAC2
2.05196e-10	-0.994523	0.221	0.457	5.74835e-06	TEX14
2.26496e-10	-1.12653	0.248	0.465	6.34507e-06	HMGN1
2.72094e-10	-0.9006	0.45	0.651	7.62245e-06	MS4A7
2.76345e-10	-1.72837	0.118	0.316	7.74154e-06	AUTS2
2.88866e-10	-3.19345	0.069	0.246	8.09228e-06	APOC2
3.08507e-10	-0.531725	0.92	0.976	8.64252e-06	RPS4X
3.26329e-10	5.54589	0.057	0	9.14179e-06	AC079781.5
3.34563e-10	-0.556853	0.782	0.912	9.37244e-06	OAZ1
3.42813e-10	-0.523594	0.916	0.985	9.60356e-06	RPS27A
3.45724e-10	-0.748805	0.569	0.778	9.68512e-06	APOE
4.3596e-10	-0.563878	0.84	0.926	1.2213e-05	RPL37
4.82759e-10	1.04155	0.412	0.215	1.3524e-05	MYH9
5.35879e-10	-3.45692	0.011	0.156	1.50121e-05	HYPK
5.66109e-10	-1.74149	0.076	0.263	1.5859e-05	XIST
5.73418e-10	-0.806724	0.389	0.615	1.60637e-05	QKI
7.54649e-10	4.6239	0.061	0.001	2.11407e-05	TREML1
9.6341e-10	-1.1873	0.191	0.4	2.6989e-05	TMEM176B
1.00318e-09	-0.808032	0.351	0.59	2.8103e-05	CTSZ
1.01122e-09	-0.653856	0.63	0.81	2.83283e-05	CALM2
1.03029e-09	-0.678027	0.26	0.507	2.88626e-05	CHCHD10
1.04037e-09	-1.04068	0.267	0.488	2.91449e-05	GPR183
1.05942e-09	-0.684014	0.477	0.682	2.96785e-05	CD83
1.15738e-09	2.58242	0.107	0.018	3.24228e-05	LILRA1
1.16536e-09	-1.19187	0.26	0.465	3.26464e-05	SGK1
1.23801e-09	-2.03907	0.065	0.235	3.46817e-05	FKBP2
1.286e-09	5.28286	0.053	0	3.6026e-05	ABCB1
1.33119e-09	-1.22737	0.187	0.388	3.7292e-05	LY96
1.40359e-09	-1.01704	0.294	0.503	3.93202e-05	EIF3E
1.69256e-09	-0.578803	0.771	0.899	4.74153e-05	ATP5F1E
1.81444e-09	2.10033	0.137	0.032	5.08298e-05	CD276
2.00067e-09	-0.486608	0.824	0.944	5.60467e-05	S100A11
2.02114e-09	-0.885899	0.286	0.499	5.66202e-05	UBE2E2
2.14445e-09	-1.23648	0.145	0.341	6.00746e-05	KLF4
2.54521e-09	-0.828295	0.405	0.603	7.13016e-05	FGD4
2.57034e-09	1.79711	0.218	0.081	7.20054e-05	AL034397.3
2.58934e-09	1.14248	0.45	0.274	7.25377e-05	CX3CR1
2.60088e-09	-1.0618	0.355	0.547	7.28609e-05	AP1S2
2.69525e-09	-1.24926	0.164	0.365	7.55048e-05	MAP2K1
2.76841e-09	-0.999071	0.309	0.515	7.75542e-05	RAPGEF1
3.89096e-09	-0.643246	0.912	0.984	0.000109001	RPS3A
4.02543e-09	-0.974529	0.328	0.518	0.000112768	POMP
4.56093e-09	-0.87196	0.21	0.415	0.00012777	STARD13
4.56712e-09	3.11293	0.084	0.01	0.000127943	HIST1H1D
4.67965e-09	-1.30415	0.145	0.335	0.000131096	IRAK3
5.10653e-09	-0.625627	0.553	0.725	0.000143054	VAMP8
5.45306e-09	-2.16835	0.061	0.222	0.000152762	LGMN
5.62893e-09	-2.2256	0.099	0.269	0.000157689	CXCR4
6.28139e-09	0.692516	0.939	0.949	0.000175967	HLA-DPA1
6.32676e-09	-0.771339	0.546	0.7	0.000177238	SDCBP
6.40519e-09	-1.88037	0.061	0.222	0.000179435	TMCC3
6.45625e-09	-3.00485	0.019	0.154	0.000180865	CLECL1
7.14229e-09	-2.04806	0.05	0.204	0.000200084	ABHD15-AS1
7.39928e-09	-1.08497	0.26	0.453	0.000207283	GAS5
7.67071e-09	-1.30014	0.156	0.344	0.000214887	CREG1
8.63624e-09	-1.82915	0.05	0.206	0.000241936	AVPI1
8.7373e-09	-0.704405	0.5	0.691	0.000244767	IER2
8.92815e-09	-1.00774	0.45	0.635	0.000250113	LGALS1
9.04659e-09	-0.459888	0.885	0.974	0.000253431	RPS9
9.73053e-09	-1.12375	0.195	0.387	0.000272591	CALHM6
1.01876e-08	-1.5148	0.172	0.349	0.000285395	SAMSN1
1.0912e-08	-0.843413	0.397	0.579	0.000305689	LYN
1.16071e-08	-0.919136	0.248	0.451	0.00032516	NUDT3
1.17336e-08	-0.419747	1	0.996	0.000328704	RPL41
1.33474e-08	-2.06587	0.05	0.2	0.000373914	MTHFD1L
1.36256e-08	-1.43139	0.149	0.332	0.000381707	SSBP2
1.41068e-08	-0.752793	0.424	0.618	0.000395188	UQCRB
1.48712e-08	1.87847	0.118	0.026	0.000416601	FCMR
2.1964e-08	-5.50668	0	0.11	0.0006153	CATIP
2.77583e-08	-0.928887	0.267	0.459	0.000777622	PLSCR1
2.7784e-08	-3.04357	0.011	0.132	0.000778341	AC004797.1
3.0227e-08	-1.0503	0.187	0.374	0.000846779	YBX3
3.21865e-08	-1.24404	0.21	0.387	0.000901671	SNHG5
4.65219e-08	-0.984349	0.302	0.481	0.00130326	RBM47
4.78737e-08	-0.535184	0.672	0.787	0.00134113	EIF4A1
5.11519e-08	-1.01427	0.21	0.396	0.00143297	RIN3
5.58034e-08	-0.983314	0.21	0.391	0.00156328	SNCA
5.80553e-08	0.901059	0.489	0.325	0.00162636	PTTG1IP
6.13829e-08	-3.5429	0.011	0.126	0.00171958	AC120193.1
6.18724e-08	-0.393321	0.989	0.996	0.00173329	RPL10
6.52961e-08	-0.823341	0.324	0.513	0.0018292	RTN4
6.64055e-08	-0.636913	0.561	0.706	0.00186028	COX7C
6.84405e-08	-0.846424	0.847	0.903	0.00191729	EEF1G
7.37865e-08	-1.24163	0.183	0.354	0.00206706	RHEB
7.49765e-08	-0.774194	0.279	0.478	0.00210039	MARCKS
7.59236e-08	-3.69012	0.034	0.162	0.00212692	AC020656.1
7.82774e-08	5.18332	0.042	0	0.00219286	AL133415.1
7.82883e-08	5.18332	0.042	0	0.00219317	LIPG
7.83173e-08	4.96093	0.042	0	0.00219398	SUCNR1
8.20913e-08	-0.54603	0.542	0.704	0.00229971	SPI1
8.38495e-08	-1.14613	0.137	0.312	0.00234896	SRGAP1
9.26667e-08	-1.71801	0.088	0.238	0.00259596	SYTL3
9.36201e-08	-0.897051	0.229	0.419	0.00262267	CEBPB
1.01517e-07	-3.4985	0.008	0.116	0.00284389	MRPL53
1.08444e-07	-1.05452	0.981	0.987	0.00303795	MALAT1
1.10572e-07	-0.936858	0.42	0.584	0.00309757	PLAUR
1.13177e-07	3.37597	0.057	0.004	0.00317055	SLC26A3
1.29661e-07	-1.20899	0.153	0.321	0.00363233	SMS
1.54765e-07	-1.33409	0.153	0.316	0.00433558	DLEU2
1.64034e-07	0.447489	0.893	0.953	0.00459526	CST3
1.7047e-07	-0.531662	0.775	0.896	0.00477554	SERF2
1.84912e-07	0.616696	0.813	0.712	0.00518011	HLA-DQA1
2.02943e-07	-1.72837	0.099	0.25	0.00568525	ZNF331
2.27818e-07	-0.354634	0.939	0.972	0.0063821	RPS28
2.29795e-07	-0.691247	0.321	0.513	0.00643748	H3-3B
2.35467e-07	-0.479744	0.66	0.831	0.00659639	SLC25A6
2.39074e-07	-2.93146	0.015	0.125	0.00669743	AC079921.1
2.42702e-07	-0.693829	0.21	0.397	0.00679904	CCL3
2.8019e-07	-2.74643	0.015	0.125	0.00784923	GPNMB
2.9617e-07	3.6979	0.05	0.003	0.0082969	LYNX1
2.99766e-07	-0.949026	0.271	0.449	0.00839763	PEAK1
3.03953e-07	1.56861	0.145	0.047	0.00851495	TINF2
3.08439e-07	4.8354	0.038	0	0.0086406	IGKV1-5
3.08439e-07	4.8354	0.038	0	0.0086406	OVCA2
3.18965e-07	-1.46838	0.076	0.219	0.00893547	TIMM13
3.31194e-07	2.2155	0.103	0.025	0.00927806	UTY
3.85692e-07	0.958048	0.359	0.209	0.0108048	RSRP1
4.10803e-07	-1.80426	0.069	0.204	0.0115082	NR4A3
4.17647e-07	-0.949432	0.233	0.407	0.0117	CHST11
4.25177e-07	-3.14759	0.023	0.134	0.0119109	AL163541.1
4.47886e-07	-0.382435	0.729	0.9	0.0125471	MYL6
4.5853e-07	-0.965723	0.202	0.372	0.0128453	RAB32
4.60578e-07	-0.858202	0.156	0.331	0.0129026	CDK2AP1
4.90553e-07	-2.09352	0.042	0.165	0.0137424	PID1
4.9782e-07	-0.435503	0.725	0.857	0.0139459	PFDN5
5.03414e-07	-1.49028	0.088	0.229	0.0141026	VPS26A
5.20017e-07	-0.727628	0.618	0.725	0.0145677	ARPC2
5.22828e-07	-1.11066	0.145	0.304	0.0146465	RAB1A
5.45209e-07	-4.62403	0	0.09	0.0152735	MKKS-AL034430
5.60896e-07	2.89953	0.069	0.01	0.015713	AL627171.2
5.7944e-07	-1.83608	0.053	0.181	0.0162324	GNA12
6.0669e-07	1.96093	0.107	0.028	0.0169958	SIRPB1
6.27269e-07	-3.83349	0.008	0.104	0.0175723	C1orf56
6.40618e-07	-0.692871	0.401	0.562	0.0179463	MS4A4A
6.43488e-07	0.752384	0.473	0.312	0.0180267	IL17RA
6.45316e-07	0.666319	0.897	0.951	0.0180779	PSAP
6.95603e-07	1.20604	0.202	0.085	0.0194866	DEF6
7.06278e-07	-0.731221	0.282	0.449	0.0197857	RNASE6
8.10638e-07	-2.96388	0.011	0.11	0.0227092	MRPL23
8.46788e-07	1.37597	0.202	0.088	0.0237219	TAP2
8.58349e-07	-0.425348	0.962	0.988	0.0240458	RPL26
8.59037e-07	-4.55477	0	0.087	0.0240651	AC097448.1
8.63747e-07	-1.24201	0.115	0.262	0.024197	PDE8A
8.82541e-07	-0.753723	0.29	0.469	0.0247235	ARHGAP26
8.9049e-07	-1.84642	0.073	0.203	0.0249462	LINC01619
9.20816e-07	-0.979297	0.237	0.403	0.0257957	TCF4
9.28195e-07	-0.342801	0.893	0.985	0.0260024	PTMA
9.45639e-07	-2.1188	0.038	0.154	0.0264911	ATP13A3
1.00289e-06	-1.69598	0.038	0.156	0.0280948	NAPSB
1.0396e-06	-0.226837	0.347	0.532	0.0291235	JUN
1.06286e-06	-1.68581	0.073	0.203	0.0297751	RASAL2
1.06464e-06	0.817494	0.916	0.96	0.0298247	HLA-DRB1
1.07024e-06	-0.827565	0.172	0.338	0.0299816	PTMS
1.0706e-06	-0.76779	0.408	0.549	0.0299918	SRGAP2
1.17133e-06	3.07641	0.046	0.003	0.0328136	AQP3
1.18066e-06	-1.15541	0.103	0.249	0.0330751	GSPT1
1.18179e-06	-1.35874	0.118	0.26	0.0331067	STX11
1.19138e-06	-0.668107	0.363	0.532	0.0333754	GNAQ
1.2166e-06	5.37597	0.034	0	0.0340819	IGLV7-46
1.21668e-06	4.6979	0.034	0	0.0340841	FP236383.3
1.22169e-06	-0.646216	0.557	0.7	0.0342246	LRMDA
1.24135e-06	-1.09863	0.134	0.287	0.0347751	TGFBR1
1.26298e-06	-0.900872	0.156	0.319	0.0353811	IRS2
1.26609e-06	-1.12882	0.126	0.275	0.0354684	CAMTA1
1.27901e-06	-0.519217	0.737	0.879	0.0358301	RPL22
1.29384e-06	-0.618259	0.809	0.891	0.0362458	PLXDC2
1.3121e-06	-0.366504	0.977	0.991	0.0367571	RPS18
1.35676e-06	-4.60131	0	0.084	0.0380083	ELMO1-AS1
1.38795e-06	-0.318724	0.897	0.984	0.0388821	RPL12
1.4359e-06	-0.988395	0.237	0.393	0.0402254	RIN2
1.50849e-06	-2.76154	0.015	0.113	0.0422589	SOCS3
1.56392e-06	-0.455105	0.954	0.975	0.0438116	TMSB10
1.71403e-06	-2.08346	0.038	0.15	0.0480168	ZNRF2
1.71988e-06	-1.30773	0.149	0.293	0.0481808	FOXO3
1.79859e-06	-0.770873	0.275	0.44	0.0503857	AKR1B1
1.98411e-06	2.89054	0.057	0.007	0.0555827	CD38
1.98417e-06	-0.681518	0.344	0.512	0.0555846	SMAP2
1.98724e-06	-2.46952	0.023	0.125	0.0556707	ST18
2.02213e-06	-1.05598	0.191	0.343	0.056648	MYO9B
2.11818e-06	-1.49397	0.088	0.219	0.0593386	ATP5MD
2.12753e-06	-0.640972	0.309	0.481	0.0596007	BRI3
2.13425e-06	-4.60131	0	0.081	0.0597888	SPDYE2
2.14993e-06	-1.49193	0.095	0.229	0.0602282	SAP30
2.20667e-06	-1.19389	0.111	0.25	0.0618176	KLF7
2.5178e-06	-0.978697	0.214	0.365	0.0705335	UBE2B
2.53305e-06	-0.865659	0.58	0.674	0.0709608	TUBA1B
2.71822e-06	-1.67073	0.065	0.187	0.0761483	CPM
2.72458e-06	-2.08346	0.034	0.141	0.0763264	GPR137B
2.75333e-06	0.93413	0.313	0.176	0.0771318	FLNA
2.77857e-06	-1.19266	0.424	0.537	0.0778389	CD163
2.81776e-06	-1.84246	0.046	0.159	0.0789368	CADM1
2.86946e-06	-0.578009	0.328	0.519	0.0803851	GPX1
2.8705e-06	-0.838626	0.122	0.271	0.0804141	OTUD1
2.96155e-06	-1.11973	0.183	0.328	0.0829649	GNG10
2.98368e-06	-0.560051	0.5	0.647	0.0835847	HIF1A
3.23269e-06	-0.682213	0.569	0.674	0.0905605	LST1
3.25857e-06	-2.22229	0.031	0.134	0.0912855	LINC00513
3.26754e-06	0.526144	0.645	0.497	0.0915368	TLN1
3.30515e-06	-0.51688	0.504	0.665	0.0925904	ASAH1
3.51593e-06	-1.37297	0.134	0.268	0.0984951	ARF6
3.52188e-06	-1.43139	0.137	0.276	0.098662	TFRC
3.54058e-06	0.956743	0.294	0.162	0.0991859	LTBR
3.59718e-06	1.04098	0.282	0.154	0.100771	STEAP3
3.72644e-06	-1.40014	0.065	0.187	0.104392	SOCS6
3.73183e-06	-0.606615	0.218	0.391	0.104544	NR4A1
3.8628e-06	-0.378969	0.893	0.959	0.108212	RPL36
3.96267e-06	-0.630291	0.324	0.49	0.11101	POLR2L
4.16653e-06	-0.85966	0.206	0.363	0.116721	PHPT1
4.31439e-06	-0.375399	0.885	0.95	0.120863	RPS25
4.33623e-06	-1.00808	0.176	0.321	0.121475	TMED2
4.39834e-06	2.13496	0.073	0.015	0.123215	CD3E
4.48107e-06	-1.90607	0.038	0.144	0.125533	SMIM30
4.62925e-06	1.43609	0.164	0.068	0.129684	LINC02256
4.6658e-06	-4.52289	0.008	0.091	0.130708	CCL3L1
4.69288e-06	-3.33828	0.011	0.099	0.131466	SLC16A10
4.73507e-06	-1.0087	0.202	0.35	0.132648	HMGN2
4.81126e-06	7.52572	0.031	0	0.134783	IGKV3-11
4.81443e-06	-0.391371	0.725	0.841	0.134871	BTF3
4.91655e-06	-1.06698	0.111	0.247	0.137732	NENF
5.00184e-06	-3.10516	0.008	0.091	0.140122	MFSD14C
5.14642e-06	-0.874576	0.179	0.328	0.144172	MNDA
5.22782e-06	-0.14653	0.134	0.275	0.146452	S100A9
5.24091e-06	-4.37892	0	0.075	0.146819	FAM138D
5.33584e-06	-1.61196	0.053	0.166	0.149478	SPTSSA
5.43241e-06	-0.702887	0.248	0.412	0.152184	TCF12
5.47654e-06	0.780998	0.656	0.565	0.15342	A2M
5.57106e-06	-0.90137	0.156	0.303	0.156068	ANXA4
5.5818e-06	-0.864083	0.191	0.341	0.156368	DOCK5
5.62539e-06	-1.07991	0.237	0.378	0.15759	LIMS1
5.6261e-06	-1.88277	0.05	0.159	0.15761	MEMO1
5.681e-06	-1.55894	0.061	0.176	0.159148	MSRB2
5.84922e-06	-1.38587	0.08	0.203	0.16386	TRIB1
5.96481e-06	-0.315305	0.95	0.982	0.167098	RPL11
5.96992e-06	-1.49552	0.076	0.197	0.167241	TMEM176A
5.98231e-06	0.764893	0.427	0.284	0.167588	CDC37
6.02055e-06	0.377321	0.954	0.904	0.16866	MT-CO1
6.11354e-06	1.012	0.332	0.203	0.171265	ADAM15
6.31514e-06	-0.571818	0.401	0.571	0.176912	CD81
6.31972e-06	0.441421	0.771	0.641	0.177041	ZFP36L1
6.33882e-06	-1.11757	0.13	0.266	0.177576	SLC25A37
6.4213e-06	-1.2023	0.118	0.251	0.179886	NPL
6.43971e-06	-1.1168	0.115	0.249	0.180402	MAP4K3
6.59837e-06	-4.89082	0	0.074	0.184847	AC114760.2
6.61307e-06	-2.0503	0.027	0.124	0.185258	PFDN4
7.00447e-06	-0.455155	0.294	0.487	0.196223	JUND
7.04749e-06	-0.641287	0.447	0.59	0.197429	SSH2
7.21352e-06	-1.0588	0.206	0.344	0.202079	PPP1CB
7.47056e-06	2.42659	0.076	0.018	0.20928	IL7R
7.58423e-06	-0.581247	0.542	0.681	0.212465	COMMD6
8.09187e-06	-1.67466	0.05	0.157	0.226686	POLR2J
8.17289e-06	-1.62403	0.053	0.163	0.228955	CBX6
8.2121e-06	-4.35195	0	0.072	0.230054	DPH1-OVCA2
8.21639e-06	-4.37892	0	0.072	0.230174	ALOX15B
8.46513e-06	-1.20899	0.088	0.212	0.237142	MSRA
8.5602e-06	-1.0087	0.145	0.284	0.239805	SLC49A4
8.79062e-06	-0.934961	0.267	0.404	0.246261	SLC16A3
9.01826e-06	-1.31435	0.08	0.2	0.252638	LYPLA1
9.36468e-06	-3.60131	0.004	0.079	0.262342	USP3-AS1
9.37156e-06	-0.525649	0.477	0.626	0.262535	MIF
9.49483e-06	-0.482828	0.584	0.718	0.265988	ATP5MG
9.73435e-06	-0.878056	0.271	0.416	0.272698	NOP53
9.86368e-06	-1.01889	0.073	0.191	0.276321	HIF1A-AS3
1.01577e-05	-0.35399	0.279	0.475	0.284557	EGR1
1.02349e-05	-2.02396	0.031	0.126	0.286719	CYSTM1
1.02665e-05	-4.29646	0	0.071	0.287606	PTP4A1
1.03807e-05	3.6979	0.034	0.001	0.290804	HIST1H2AG
1.07987e-05	-1.26558	0.092	0.213	0.302515	ZFAND6
1.08906e-05	-0.701511	0.351	0.501	0.30509	FNDC3A
1.12521e-05	-1.39159	0.073	0.188	0.315217	RIPK2
1.13217e-05	-1.56655	0.057	0.166	0.317165	TBC1D8
1.15108e-05	-1.5355	0.076	0.191	0.322463	CHMP1B
1.16529e-05	-1.21787	0.088	0.209	0.326443	STK3
1.20457e-05	-1.24418	0.095	0.218	0.337448	RANBP9
1.20587e-05	-2.75332	0.011	0.093	0.337814	MMP24
1.2454e-05	-0.595218	0.454	0.597	0.348887	COTL1
1.25829e-05	-0.540006	0.458	0.591	0.352496	SLC8A1
1.27457e-05	0.694576	0.462	0.316	0.357058	RASGEF1B
1.28314e-05	-4.26789	0	0.069	0.359459	AC087286.2
1.28506e-05	-4.35195	0	0.069	0.359996	ZC3H11A-ZBED6
1.29231e-05	-1.37892	0.057	0.166	0.362027	FNIP2
1.29868e-05	-1.0065	0.137	0.272	0.363812	CCNY
1.32689e-05	-2.24852	0.019	0.106	0.371716	ARMC10
1.34794e-05	-1.22442	0.111	0.235	0.377612	HGSNAT
1.41034e-05	-0.402989	0.763	0.879	0.395094	RPL24
1.4867e-05	-1.03546	0.187	0.319	0.416485	KDELR2
1.54968e-05	-0.357259	0.664	0.822	0.434128	NME2
1.56315e-05	3.49145	0.038	0.003	0.437902	TRPC6
1.56926e-05	-2.89705	0.008	0.084	0.439612	SLC27A4
1.57292e-05	-0.319188	0.924	0.985	0.440638	RPS8
1.60569e-05	-4.26789	0	0.068	0.449817	AL138999.2
1.61059e-05	-4.69012	0	0.068	0.451192	AC253572.2
1.68948e-05	-1.59602	0.046	0.147	0.473291	ANTKMT
1.71706e-05	-0.547411	0.508	0.619	0.481017	SRP14
1.72337e-05	-1.53092	0.05	0.153	0.482785	NFIL3
1.80598e-05	0.642907	0.683	0.64	0.505926	SERPINA1
1.80655e-05	-1.62403	0.042	0.141	0.506087	NAA10
1.83074e-05	-1.71648	0.061	0.166	0.512864	UBASH3B
1.85527e-05	-0.452786	0.58	0.719	0.519734	NPM1
1.91028e-05	4.54589	0.027	0	0.535145	ADAMTSL4-AS1
1.91048e-05	4.37597	0.027	0	0.535203	CD8A
1.91048e-05	4.37597	0.027	0	0.535203	AL355075.4
1.91048e-05	4.37597	0.027	0	0.535203	FP671120.4
1.91048e-05	4.37597	0.027	0	0.535203	IGLV3-1
1.91048e-05	4.37597	0.027	0	0.535203	ENSG00000274441
1.91659e-05	-0.799739	0.263	0.4	0.536913	CMIP
1.97287e-05	-1.24294	0.061	0.169	0.55268	CDK14
2.0084e-05	-4.29646	0	0.066	0.562634	MTRNR2L10
2.00842e-05	-0.354502	0.779	0.879	0.562638	GABARAP
2.00917e-05	-4.35195	0	0.066	0.562848	AC018682.1
2.09514e-05	-0.657114	0.267	0.416	0.586933	MAFB
2.14034e-05	-0.480248	0.588	0.721	0.599594	GPX4
2.14038e-05	-1.18373	0.153	0.282	0.599605	BIN1
2.14871e-05	-1.06332	0.21	0.338	0.60194	PPARD
2.15323e-05	2.96093	0.05	0.007	0.603207	IKZF3
2.1806e-05	2.75448	0.046	0.006	0.610873	KDM5D
2.20985e-05	2.59836	0.05	0.007	0.619068	MACORIS
2.22899e-05	-2.12046	0.023	0.109	0.62443	SMURF1
2.26054e-05	-0.537847	0.492	0.612	0.633267	CSTB
2.32527e-05	-0.36273	0.985	0.996	0.651402	RPLP1
2.3674e-05	-0.910256	0.271	0.41	0.663204	KYNU
2.47171e-05	-2.44715	0.046	0.141	0.692424	MT1X
2.5149e-05	-0.670236	0.473	0.591	0.704523	TMA7
2.55149e-05	-0.666845	0.267	0.413	0.714773	ARHGAP18
2.55773e-05	-0.87595	0.248	0.384	0.716522	PELI1
2.61336e-05	-0.865436	0.233	0.368	0.732106	ARL5A
2.62004e-05	-1.46053	0.073	0.181	0.733979	ST3GAL6
2.62978e-05	-1.05699	0.103	0.224	0.736706	SNF8
2.63177e-05	-0.490673	0.534	0.679	0.737263	ALOX5AP
2.64076e-05	-0.516049	0.553	0.712	0.739783	SNHG29
2.65957e-05	-0.808457	0.267	0.401	0.745053	NOP10
2.86637e-05	-1.97161	0.282	0.403	0.802984	MT2A
2.87928e-05	-0.45584	0.511	0.671	0.806601	SLC11A1
2.91296e-05	-0.577862	0.313	0.474	0.816037	CPVL
2.94149e-05	-0.729827	0.237	0.378	0.824028	VDAC1
2.97733e-05	-3.01635	0.008	0.079	0.834069	AC011933.4
3.027e-05	-1.68293	0.042	0.137	0.847984	ZFX
3.09125e-05	-0.851101	0.195	0.331	0.865982	ATG7
3.13048e-05	-4.14759	0	0.063	0.876972	AC131568.1
3.13048e-05	-4.14759	0	0.063	0.876972	AF228727.1
3.13851e-05	-1.77784	0.034	0.125	0.879223	COQ2
3.14921e-05	-0.971955	0.153	0.281	0.88222	TMEM165
3.31235e-05	-1.17293	0.084	0.197	0.92792	RABGEF1
3.35507e-05	-0.765586	0.313	0.45	0.939891	RBPJ
3.36819e-05	-0.762514	0.221	0.36	0.943566	SEC61G
3.40783e-05	-2.36357	0.031	0.119	0.954671	CXCL8
0.00125527	5.46343	0.015	0	1	IGKV1-17
7.62955e-05	4.6979	0.023	0	1	IGLV2-14
0.00125527	4.6979	0.015	0	1	IGKV3-15
7.62979e-05	4.54589	0.023	0	1	AL136962.1
0.0052386	4.54589	0.011	0	1	IGHV3-23
7.62955e-05	4.37597	0.023	0	1	HIST1H4H
0.000307403	4.37597	0.019	0	1	IGHV3-30
7.63003e-05	4.18332	0.023	0	1	C2orf81
7.63003e-05	4.18332	0.023	0	1	ZBED3
7.63003e-05	4.18332	0.023	0	1	HIST2H2AB
7.63003e-05	4.18332	0.023	0	1	NT5DC2
7.63003e-05	4.18332	0.023	0	1	HIST1H4B
7.63003e-05	4.18332	0.023	0	1	RHOBTB2
7.63003e-05	4.18332	0.023	0	1	AL353801.3
7.63003e-05	4.18332	0.023	0	1	SLC6A12
7.63003e-05	4.18332	0.023	0	1	A2M-AS1
7.63003e-05	4.18332	0.023	0	1	CD209
7.63003e-05	4.18332	0.023	0	1	ENSG00000287024
0.000307397	4.18332	0.019	0	1	LINGO1
0.000307397	4.18332	0.019	0	1	LINC01597
0.000307397	4.18332	0.019	0	1	IGLV3-27
0.00125526	4.18332	0.015	0	1	CD79A
0.00125527	4.18332	0.015	0	1	ADGRA3
0.00523858	4.18332	0.011	0	1	FBN2
0.0824829	4.00046	0.015	0.004	1	IGKV3-20
0.000307407	3.96093	0.019	0	1	LINC02812
0.000307407	3.96093	0.019	0	1	HIST1H1B
0.000307407	3.96093	0.019	0	1	ZNF768
0.000307407	3.96093	0.019	0	1	CCDC189
0.000307407	3.96093	0.019	0	1	AC064805.1
0.000307407	3.96093	0.019	0	1	IGKV4-1
0.000307407	3.96093	0.019	0	1	DZIP1L
0.000307407	3.96093	0.019	0	1	AL135905.2
0.000307407	3.96093	0.019	0	1	TAB2-AS1
0.000307407	3.96093	0.019	0	1	AC011899.2
0.000307407	3.96093	0.019	0	1	USP35
0.000307407	3.96093	0.019	0	1	ROBO4
0.000307407	3.96093	0.019	0	1	C11orf45
0.000307407	3.96093	0.019	0	1	ATP8B3
0.000307407	3.96093	0.019	0	1	AATBC
0.00125526	3.96093	0.015	0	1	AL022157.1
0.00523858	3.96093	0.011	0	1	AL138899.1
0.00523858	3.96093	0.011	0	1	HIST1H2BF
4.01439e-05	3.6979	0.031	0.001	1	MAL
0.00125527	3.6979	0.015	0	1	S1PR1
0.00125527	3.6979	0.015	0	1	KLHL23
0.00125527	3.6979	0.015	0	1	PTENP1-AS
0.00125527	3.6979	0.015	0	1	LINC02723
0.00125527	3.6979	0.015	0	1	FCGR3B
0.00125527	3.6979	0.015	0	1	M1AP
0.00125527	3.6979	0.015	0	1	FAM124B
0.00125527	3.6979	0.015	0	1	AC107294.2
0.00125527	3.6979	0.015	0	1	CLDN1
0.00125527	3.6979	0.015	0	1	HIST1H3C
0.00125527	3.6979	0.015	0	1	TRBV5-1
0.00125527	3.6979	0.015	0	1	LINC01001
0.00125527	3.6979	0.015	0	1	AC022509.3
0.00125527	3.6979	0.015	0	1	AC004974.1
0.00125527	3.6979	0.015	0	1	IGHV1-3
0.00125527	3.6979	0.015	0	1	AC010654.1
0.00125527	3.6979	0.015	0	1	AC084064.1
0.00125527	3.6979	0.015	0	1	KCNJ2
0.00125527	3.6979	0.015	0	1	IGLV2-23
0.00125527	3.6979	0.015	0	1	OGFRP1
0.00125527	3.6979	0.015	0	1	ZNF630
0.00125527	3.6979	0.015	0	1	HEPHL1
0.00125527	3.6979	0.015	0	1	ENSG00000290183
0.00125527	3.6979	0.015	0	1	ENSG00000254054
0.00523858	3.6979	0.011	0	1	AC002116.2
0.00523858	3.6979	0.011	0	1	EPDR1
0.00523858	3.6979	0.011	0	1	CCL24
0.00523858	3.6979	0.011	0	1	AL022341.2
4.02895e-05	3.54589	0.031	0.001	1	AL512625.3
0.000602039	3.54589	0.023	0.001	1	ABCD2
0.000156296	3.37597	0.027	0.001	1	MMP2-AS1
0.000156296	3.37597	0.027	0.001	1	REC114
0.000604017	3.37597	0.023	0.001	1	ZGRF1
0.0052386	3.37597	0.011	0	1	PJVK
0.0052386	3.37597	0.011	0	1	AC093916.1
0.0052386	3.37597	0.011	0	1	EXOC3-AS1
0.0052386	3.37597	0.011	0	1	DNAH8
0.0052386	3.37597	0.011	0	1	LAG3
0.0052386	3.37597	0.011	0	1	AC007541.1
0.0052386	3.37597	0.011	0	1	ARHGAP5-AS1
0.0052386	3.37597	0.011	0	1	AC025048.2
0.0052386	3.37597	0.011	0	1	AC011446.2
0.0052386	3.37597	0.011	0	1	ASF1B
0.0052386	3.37597	0.011	0	1	TULP2
0.0052386	3.37597	0.011	0	1	SIGLEC6
0.0052386	3.37597	0.011	0	1	ZC3H12B
0.0052386	3.37597	0.011	0	1	GPR174
0.0052386	3.37597	0.011	0	1	TNFRSF17
0.0052386	3.37597	0.011	0	1	AL031432.4
0.0052386	3.37597	0.011	0	1	SERINC2
0.0052386	3.37597	0.011	0	1	CHIT1
0.0052386	3.37597	0.011	0	1	AL591895.1
0.0052386	3.37597	0.011	0	1	AC079447.1
0.0052386	3.37597	0.011	0	1	LINC02610
0.0052386	3.37597	0.011	0	1	LINC02158
0.0052386	3.37597	0.011	0	1	AC068756.1
0.0052386	3.37597	0.011	0	1	AC107204.1
0.0052386	3.37597	0.011	0	1	STIM2-AS1
0.0052386	3.37597	0.011	0	1	AC098818.2
0.0052386	3.37597	0.011	0	1	AC008945.1
0.0052386	3.37597	0.011	0	1	LINC01023
0.0052386	3.37597	0.011	0	1	AL359643.3
0.0052386	3.37597	0.011	0	1	HIST1H3D
0.0052386	3.37597	0.011	0	1	HIST1H4F
0.0052386	3.37597	0.011	0	1	PRICKLE4
0.0052386	3.37597	0.011	0	1	RGS17
0.0052386	3.37597	0.011	0	1	AC215522.2
0.0052386	3.37597	0.011	0	1	AC211476.2
0.0052386	3.37597	0.011	0	1	AC007566.1
0.0052386	3.37597	0.011	0	1	TRBV3-1
0.0052386	3.37597	0.011	0	1	AC040970.1
0.0052386	3.37597	0.011	0	1	KIF24
0.0052386	3.37597	0.011	0	1	AL137186.2
0.0052386	3.37597	0.011	0	1	AC021028.1
0.0052386	3.37597	0.011	0	1	TRIM6
0.0052386	3.37597	0.011	0	1	LBHD1
0.0052386	3.37597	0.011	0	1	CCDC84-DT
0.0052386	3.37597	0.011	0	1	ALG10
0.0052386	3.37597	0.011	0	1	RAPGEF3
0.0052386	3.37597	0.011	0	1	JPH4
0.0052386	3.37597	0.011	0	1	LTBP2
0.0052386	3.37597	0.011	0	1	AF111167.2
0.0052386	3.37597	0.011	0	1	IGHV3-15
0.0052386	3.37597	0.011	0	1	AC012414.5
0.0052386	3.37597	0.011	0	1	THAP10
0.0052386	3.37597	0.011	0	1	AC068338.2
0.0052386	3.37597	0.011	0	1	SLX1B
0.0052386	3.37597	0.011	0	1	PRSS53
0.0052386	3.37597	0.011	0	1	CES3
0.0052386	3.37597	0.011	0	1	AC027682.2
0.0052386	3.37597	0.011	0	1	BAHCC1
0.0052386	3.37597	0.011	0	1	SYCP2
0.0052386	3.37597	0.011	0	1	CR381653.1
0.0052386	3.37597	0.011	0	1	IGLV3-25
0.0052386	3.37597	0.011	0	1	PRRG3
0.0052386	3.37597	0.011	0	1	PNMA5
0.0052386	3.37597	0.011	0	1	TMSB4Y
0.0052386	3.37597	0.011	0	1	NLGN4Y
0.0052386	3.37597	0.011	0	1	ENSG00000240401
0.0052386	3.37597	0.011	0	1	LINC00888
0.0052386	3.37597	0.011	0	1	DENND3-AS1
0.0052386	3.37597	0.011	0	1	ENSG00000268056
0.0052386	3.37597	0.011	0	1	FAM157D
0.0052386	3.37597	0.011	0	1	ENSG00000290976
0.000213059	3.37597	0.031	0.003	1	C5orf17
0.000606063	3.18332	0.023	0.001	1	AL359762.1
0.000606063	3.18332	0.023	0.001	1	AC010883.2
0.000606063	3.18332	0.023	0.001	1	SLX4
0.000606063	3.18332	0.023	0.001	1	PGM5P2
0.00234856	2.96093	0.019	0.001	1	GMPR
0.00234856	2.96093	0.019	0.001	1	PTGER2
0.00234856	2.96093	0.019	0.001	1	GZMM
0.00234856	2.96093	0.019	0.001	1	C19orf54
0.00234856	2.96093	0.019	0.001	1	PGBD1
0.00234856	2.96093	0.019	0.001	1	OPLAH
0.00234856	2.96093	0.019	0.001	1	ALG10B
0.00234856	2.96093	0.019	0.001	1	ENSG00000288025
0.00234856	2.96093	0.019	0.001	1	POU2F2-AS1
0.00905815	2.96093	0.015	0.001	1	ATP8B2
0.00905815	2.96093	0.015	0.001	1	AP003469.4
0.00905815	2.96093	0.015	0.001	1	CHRFAM7A
0.000215633	2.96093	0.031	0.003	1	PLPPR2
7.03507e-05	2.87847	0.046	0.007	1	IGLV2-11
6.99733e-05	2.8354	0.038	0.004	1	LRP3
0.000218185	2.8354	0.031	0.003	1	TRBC1
0.000241713	2.8354	0.034	0.004	1	MIR503HG
0.000783029	2.79101	0.027	0.003	1	TRABD2A
0.000783029	2.79101	0.027	0.003	1	HIST1H2AL
0.00278461	2.79101	0.023	0.003	1	HCAR2
0.00908646	2.6979	0.015	0.001	1	SH2D2A
0.00908646	2.6979	0.015	0.001	1	LY9
0.00908646	2.6979	0.015	0.001	1	AC008875.3
0.00908646	2.6979	0.015	0.001	1	C5orf66
0.00908646	2.6979	0.015	0.001	1	CCR6
0.00908646	2.6979	0.015	0.001	1	AP002748.4
0.00908646	2.6979	0.015	0.001	1	AC124248.1
0.00908646	2.6979	0.015	0.001	1	AC008915.2
0.00908646	2.6979	0.015	0.001	1	AC022916.1
0.00908646	2.6979	0.015	0.001	1	SIRPD
0.00908646	2.6979	0.015	0.001	1	ADD2
0.00908646	2.6979	0.015	0.001	1	HIST1H4D
0.00908646	2.6979	0.015	0.001	1	PPT2
0.00908646	2.6979	0.015	0.001	1	TRGV3
0.00908646	2.6979	0.015	0.001	1	PIWIL4
0.00908646	2.6979	0.015	0.001	1	AL136419.3
0.00908646	2.6979	0.015	0.001	1	LRRC4
0.00908646	2.6979	0.015	0.001	1	ENSG00000284719
0.00908646	2.6979	0.015	0.001	1	ENSG00000289100
0.0348973	2.6979	0.011	0.001	1	HIST1H2AM
0.0348973	2.6979	0.011	0.001	1	MCMDC2
0.0348973	2.6979	0.011	0.001	1	FAM102A
0.0348973	2.6979	0.011	0.001	1	EML5
0.0348973	2.6979	0.011	0.001	1	C21orf58
0.0348973	2.6979	0.011	0.001	1	TRBV28
0.0027613	2.6979	0.027	0.004	1	HFM1
0.00024313	2.639	0.038	0.006	1	SIGLEC11
0.0028002	2.59836	0.023	0.003	1	ADGRL2
0.0028002	2.59836	0.023	0.003	1	ALS2CL
0.0028002	2.59836	0.023	0.003	1	OCRL
0.0028002	2.59836	0.023	0.003	1	AMOTL1
0.00975258	2.59836	0.019	0.003	1	SH2D1A
0.000794271	2.54589	0.027	0.003	1	LEF1
0.000245672	2.51347	0.038	0.006	1	FAM72A
0.000245672	2.51347	0.038	0.006	1	GRASP
0.000790315	2.51347	0.034	0.006	1	LCK
0.000790315	2.51347	0.034	0.006	1	PARM1
7.24437e-05	2.4755	0.046	0.007	1	CD3D
5.7405e-05	2.46343	0.053	0.01	1	RNASE3
0.000169815	2.46343	0.05	0.01	1	PIGR
0.035	2.37597	0.011	0.001	1	HIST2H2BF
0.035	2.37597	0.011	0.001	1	AL450992.1
0.035	2.37597	0.011	0.001	1	AC092164.1
0.035	2.37597	0.011	0.001	1	DGUOK-AS1
0.035	2.37597	0.011	0.001	1	HYAL3
0.035	2.37597	0.011	0.001	1	PRF1
0.035	2.37597	0.011	0.001	1	AL391684.1
0.035	2.37597	0.011	0.001	1	XRCC3
0.035	2.37597	0.011	0.001	1	LINC00923
0.035	2.37597	0.011	0.001	1	ZFP3
0.035	2.37597	0.011	0.001	1	LINC02693
0.035	2.37597	0.011	0.001	1	C20orf197
0.035	2.37597	0.011	0.001	1	RFPL1S
0.035	2.37597	0.011	0.001	1	AC023632.2
0.035	2.37597	0.011	0.001	1	FBXL16
0.035	2.37597	0.011	0.001	1	ZNF57
0.035	2.37597	0.011	0.001	1	KIAA1522
0.035	2.37597	0.011	0.001	1	AL450992.2
0.035	2.37597	0.011	0.001	1	TAF1A-AS1
0.035	2.37597	0.011	0.001	1	BBS5
0.035	2.37597	0.011	0.001	1	CATIP-AS1
0.035	2.37597	0.011	0.001	1	AC073254.1
0.035	2.37597	0.011	0.001	1	LINC01266
0.035	2.37597	0.011	0.001	1	PARP3
0.035	2.37597	0.011	0.001	1	LINC01063
0.035	2.37597	0.011	0.001	1	NCAPG
0.035	2.37597	0.011	0.001	1	UBE2D3-AS1
0.035	2.37597	0.011	0.001	1	SLCO4C1
0.035	2.37597	0.011	0.001	1	AC011346.1
0.035	2.37597	0.011	0.001	1	ZNF300
0.035	2.37597	0.011	0.001	1	TPBG
0.035	2.37597	0.011	0.001	1	E2F5
0.035	2.37597	0.011	0.001	1	DCLRE1A
0.035	2.37597	0.011	0.001	1	EDRF1-DT
0.035	2.37597	0.011	0.001	1	LINC00294
0.035	2.37597	0.011	0.001	1	MYO1A
0.035	2.37597	0.011	0.001	1	IGHG2
0.035	2.37597	0.011	0.001	1	B9D1
0.035	2.37597	0.011	0.001	1	PIGW
0.035	2.37597	0.011	0.001	1	ERFL
0.035	2.37597	0.011	0.001	1	NEFH
0.035	2.37597	0.011	0.001	1	GCAT
0.035	2.37597	0.011	0.001	1	KDELR3
0.035	2.37597	0.011	0.001	1	USP51
0.035	2.37597	0.011	0.001	1	AMOT
0.035	2.37597	0.011	0.001	1	ENSG00000289318
0.035	2.37597	0.011	0.001	1	ENTREP3
0.035	2.37597	0.011	0.001	1	ENSG00000187186
0.035	2.37597	0.011	0.001	1	ENSG00000278376
0.035	2.37597	0.011	0.001	1	LINC00938
0.035	2.37597	0.011	0.001	1	ENSG00000273199
0.035	2.37597	0.011	0.001	1	ENSG00000285679
0.00060286	2.37597	0.042	0.009	1	AL161785.1
0.000798152	2.37597	0.034	0.006	1	FAM157C
0.00278218	2.37597	0.027	0.004	1	URB2
0.00278218	2.37597	0.027	0.004	1	PDE1B
0.00278218	2.37597	0.027	0.004	1	ZNF441
0.00894776	2.37597	0.023	0.004	1	LINC02470
0.00980393	2.37597	0.019	0.003	1	AC245407.2
0.00980393	2.37597	0.019	0.003	1	SLAMF6
0.00980393	2.37597	0.019	0.003	1	LINC02273
0.00980393	2.37597	0.019	0.003	1	GATA3
0.00980393	2.37597	0.019	0.003	1	B4GAT1
0.00980393	2.37597	0.019	0.003	1	AC092329.4
0.00980393	2.37597	0.019	0.003	1	LINC00900
0.00980393	2.37597	0.019	0.003	1	AF064858.1
0.00982936	2.37597	0.019	0.003	1	ENSG00000270240
0.0331209	2.37597	0.015	0.003	1	DERL3
0.0331209	2.37597	0.015	0.003	1	STEAP4
0.0617982	2.37597	0.019	0.006	1	MZB1
0.107241	2.37597	0.011	0.003	1	DIAPH3
0.534392	2.37597	0.011	0.007	1	SOX5
0.00252182	2.22396	0.031	0.006	1	GTSF1
0.00252182	2.22396	0.031	0.006	1	KLHDC8B
0.00252182	2.22396	0.031	0.006	1	ENSG00000265737
0.00763195	2.22396	0.027	0.006	1	TRPV4
0.00901099	2.18332	0.023	0.004	1	HIST1H2AE
0.00901099	2.18332	0.023	0.004	1	CD5
0.00901099	2.18332	0.023	0.004	1	VWA5A
0.00901099	2.18332	0.023	0.004	1	PPP1R3E
0.00901099	2.18332	0.023	0.004	1	SPOPL-DT
0.0815351	2.18332	0.015	0.004	1	CCDC141
0.00184739	2.16446	0.05	0.015	1	IRF4
0.000149674	2.11293	0.053	0.012	1	RHOF
0.00114048	2.11293	0.046	0.012	1	ENSG00000289340
0.0021685	2.11293	0.034	0.007	1	KCNA3
0.0021685	2.11293	0.034	0.007	1	CNPY4
0.00773068	2.11293	0.027	0.006	1	ABLIM1
0.0332818	2.11293	0.015	0.003	1	TENT5C
0.0332818	2.11293	0.015	0.003	1	AC012358.3
0.0332818	2.11293	0.015	0.003	1	FAM86C1
0.0332818	2.11293	0.015	0.003	1	MKS1
0.0332818	2.11293	0.015	0.003	1	ICAM4
0.0332818	2.11293	0.015	0.003	1	SIGLEC5
0.0332818	2.11293	0.015	0.003	1	DCLK2
0.0332818	2.11293	0.015	0.003	1	AL589935.1
0.0332818	2.11293	0.015	0.003	1	CAHM
0.0332818	2.11293	0.015	0.003	1	FKBP9
0.0332818	2.11293	0.015	0.003	1	AC018647.2
0.0332818	2.11293	0.015	0.003	1	AC005071.1
0.0332818	2.11293	0.015	0.003	1	JRK
0.0332818	2.11293	0.015	0.003	1	ENO4
0.0332818	2.11293	0.015	0.003	1	EFEMP2
0.0332818	2.11293	0.015	0.003	1	TCFL5
0.0332818	2.11293	0.015	0.003	1	SYP
0.0332818	2.11293	0.015	0.003	1	RP9P
0.0332818	2.11293	0.015	0.003	1	ENSG00000289339
0.107241	2.11293	0.011	0.003	1	WWTR1
0.000338226	2.05404	0.053	0.013	1	C16orf58
0.00283019	2.05404	0.027	0.004	1	GZMK
0.0076985	2.05404	0.027	0.006	1	KLRB1
0.0076985	2.05404	0.027	0.006	1	JCHAIN
0.0076985	2.05404	0.027	0.006	1	MS4A14
0.0223276	2.05404	0.023	0.006	1	PTCD2
0.000733412	2.02804	0.038	0.007	1	TLR3
0.00180406	2.02804	0.038	0.009	1	FAM198B-AS1
0.000425986	2.0134	0.05	0.012	1	TCTN1
0.00178618	2.004	0.05	0.015	1	CCR2
0.00632396	1.96093	0.031	0.007	1	OPTN
0.00632396	1.96093	0.031	0.007	1	HSPA14
0.00632396	1.96093	0.031	0.007	1	LAMB2
0.00993187	1.96093	0.019	0.003	1	CXCR3
0.0174935	1.96093	0.027	0.007	1	ENSG00000291143
0.0280293	1.96093	0.019	0.004	1	TIGD1
0.0280293	1.96093	0.019	0.004	1	TMCC1-AS1
0.0280293	1.96093	0.019	0.004	1	SHLD3
0.0280293	1.96093	0.019	0.004	1	HLA-G
0.0280293	1.96093	0.019	0.004	1	KANK2
0.0280293	1.96093	0.019	0.004	1	FXYD1
0.0280293	1.96093	0.019	0.004	1	DCHS1
0.0280293	1.96093	0.019	0.004	1	CLEC6A
0.0280293	1.96093	0.019	0.004	1	IRAG1
0.0820072	1.96093	0.015	0.004	1	FAM117A
0.0820072	1.96093	0.015	0.004	1	MRVI1-AS1
0.223206	1.96093	0.011	0.004	1	TEX41
3.89829e-05	1.92851	0.076	0.021	1	DHRS4-AS1
0.000423858	1.92346	0.061	0.018	1	BCO2
0.00117608	1.90648	0.046	0.012	1	C12orf73
0.013533	1.89054	0.031	0.009	1	PWWP2B
0.000558686	1.87847	0.057	0.016	1	ZEB2-AS1
0.000558686	1.87847	0.057	0.016	1	GPR84
0.00913645	1.86139	0.023	0.004	1	ITM2A
0.0225068	1.86139	0.023	0.006	1	CD8B
0.0225068	1.86139	0.023	0.006	1	LINC01934
0.0225068	1.86139	0.023	0.006	1	MINCR
0.0225068	1.86139	0.023	0.006	1	SIGLEC14
0.0225068	1.86139	0.023	0.006	1	AC004241.1
0.0225068	1.86139	0.023	0.006	1	ZNF223
0.158061	1.86139	0.015	0.006	1	DAPK2
0.00401056	1.8354	0.038	0.01	1	GSTM1
0.00639994	1.8354	0.031	0.007	1	SPOCK2
0.0103893	1.8354	0.034	0.01	1	ETS1
0.000731368	1.82343	0.053	0.015	1	CAPS2
0.00184739	1.82343	0.05	0.015	1	LOXL3
0.00793633	1.79101	0.038	0.012	1	NKG7
0.0444011	1.79101	0.031	0.012	1	TMEM119
0.107706	1.79101	0.011	0.003	1	HSPG2
0.107706	1.79101	0.011	0.003	1	COL8A2
0.107706	1.79101	0.011	0.003	1	AL050341.2
0.107706	1.79101	0.011	0.003	1	TNNI3K
0.107706	1.79101	0.011	0.003	1	PYHIN1
0.107706	1.79101	0.011	0.003	1	PAIP2B
0.107706	1.79101	0.011	0.003	1	CDCA7
0.107706	1.79101	0.011	0.003	1	AL590617.2
0.107706	1.79101	0.011	0.003	1	GPR146
0.107706	1.79101	0.011	0.003	1	AL441992.1
0.107706	1.79101	0.011	0.003	1	PRKCQ
0.107706	1.79101	0.011	0.003	1	AC008115.1
0.107706	1.79101	0.011	0.003	1	OIP5
0.107706	1.79101	0.011	0.003	1	TMEM191C
0.107706	1.79101	0.011	0.003	1	FLVCR1-DT
0.107706	1.79101	0.011	0.003	1	C5orf30
0.107706	1.79101	0.011	0.003	1	TRIM68
0.107706	1.79101	0.011	0.003	1	AC005332.6
0.107706	1.79101	0.011	0.003	1	ZNF436
0.107706	1.79101	0.011	0.003	1	YOD1
0.107706	1.79101	0.011	0.003	1	THAP9
0.107706	1.79101	0.011	0.003	1	EGFL8
0.107706	1.79101	0.011	0.003	1	NRBP2
0.107706	1.79101	0.011	0.003	1	PPP1R26
0.107706	1.79101	0.011	0.003	1	NUDT13
0.107706	1.79101	0.011	0.003	1	ANKRD22
0.107706	1.79101	0.011	0.003	1	AC132192.2
0.107706	1.79101	0.011	0.003	1	AC100763.1
0.107706	1.79101	0.011	0.003	1	DNAJC3-DT
0.107706	1.79101	0.011	0.003	1	TRPV1
0.107706	1.79101	0.011	0.003	1	HOXB7
0.107706	1.79101	0.011	0.003	1	LRRC45
0.107706	1.79101	0.011	0.003	1	ZNF653
0.107706	1.79101	0.011	0.003	1	NUDT16-DT
0.107706	1.79101	0.011	0.003	1	ENSG00000228010
0.107706	1.79101	0.011	0.003	1	EEIG1
0.107706	1.79101	0.011	0.003	1	ENSG00000278730
0.0831083	1.73854	0.023	0.009	1	ZNF525
0.00188069	1.72389	0.05	0.015	1	PSEN2
0.00458811	1.72389	0.046	0.015	1	LILRA6
0.0105181	1.6979	0.034	0.01	1	NBPF20
0.0260062	1.6979	0.031	0.01	1	AGAP2
0.0824839	1.6979	0.015	0.004	1	C3orf33
0.0824839	1.6979	0.015	0.004	1	TRIM2
0.0824839	1.6979	0.015	0.004	1	ITK
0.0824839	1.6979	0.015	0.004	1	AL357522.1
0.0824839	1.6979	0.015	0.004	1	AL022069.3
0.0824839	1.6979	0.015	0.004	1	PDLIM1
0.0824839	1.6979	0.015	0.004	1	AL049869.3
0.0824839	1.6979	0.015	0.004	1	SLC9A3R2
0.0824839	1.6979	0.015	0.004	1	C16orf86
0.0824839	1.6979	0.015	0.004	1	AC004943.2
0.0824839	1.6979	0.015	0.004	1	ZNF681
0.0824839	1.6979	0.015	0.004	1	ZNF616
0.0824839	1.6979	0.015	0.004	1	ASNSD1
0.0824839	1.6979	0.015	0.004	1	TIGD2
0.0824839	1.6979	0.015	0.004	1	DDR1
0.0824839	1.6979	0.015	0.004	1	AC079630.1
0.0824839	1.6979	0.015	0.004	1	KBTBD6
0.0824839	1.6979	0.015	0.004	1	ZNF629
0.223206	1.6979	0.011	0.004	1	PPP2R2B
0.223206	1.6979	0.011	0.004	1	AC092535.4
0.223206	1.6979	0.011	0.004	1	ENSG00000285280
3.65648e-05	1.6979	0.088	0.026	1	EXOG
0.000114106	1.68409	0.088	0.029	1	KIAA0100
0.000362216	1.68082	0.073	0.024	1	GBA
0.00263164	1.67553	0.053	0.018	1	MHENCR
0.0138432	1.67553	0.046	0.018	1	ZNF469
0.000117423	1.66547	0.08	0.025	1	USP9Y
0.0194827	1.66547	0.034	0.012	1	SMIM25
0.0622447	1.639	0.019	0.006	1	FRRS1
0.0622447	1.639	0.019	0.006	1	PPM1J
0.0622447	1.639	0.019	0.006	1	COA6-AS1
0.0622447	1.639	0.019	0.006	1	PDGFA
0.0622447	1.639	0.019	0.006	1	MGAM
0.0622447	1.639	0.019	0.006	1	AC053513.1
0.0622447	1.639	0.019	0.006	1	SLC25A23
0.0622447	1.639	0.019	0.006	1	NECAB3
0.0622447	1.639	0.019	0.006	1	SLC19A1
0.0622447	1.639	0.019	0.006	1	FUT4
0.0622447	1.639	0.019	0.006	1	KCTD15
0.0622447	1.639	0.019	0.006	1	COL18A1
0.159053	1.639	0.015	0.006	1	SAMD3
0.159053	1.639	0.015	0.006	1	ASGR2
0.159053	1.639	0.015	0.006	1	LINC01877
0.371411	1.639	0.011	0.006	1	CD3G
0.0109466	1.61698	0.042	0.015	1	CTSW
0.000110809	1.59836	0.095	0.034	1	RASA4
0.0467534	1.59836	0.023	0.007	1	EPHB2
0.0467534	1.59836	0.023	0.007	1	NEIL1
0.0467534	1.59836	0.023	0.007	1	LINC00649
0.114942	1.59836	0.019	0.007	1	LINC00877
0.114942	1.59836	0.019	0.007	1	AC119396.1
0.114942	1.59836	0.019	0.007	1	ENSG00000291299
0.26042	1.59836	0.015	0.007	1	SRP14-AS1
0.0350697	1.56861	0.027	0.009	1	TTC39B
0.0350697	1.56861	0.027	0.009	1	C14orf93
0.0623542	1.56861	0.019	0.006	1	ADAM19
0.083843	1.56861	0.023	0.009	1	RNF215
0.0138744	1.54589	0.031	0.009	1	SKAP1
0.0263017	1.54589	0.031	0.01	1	ARMC9
0.0263017	1.54589	0.031	0.01	1	APOL1
0.0263017	1.54589	0.031	0.01	1	CENPBD1
0.0263017	1.54589	0.031	0.01	1	GASK1B-AS1
0.00116169	1.53643	0.065	0.022	1	MMP14
0.0197312	1.52797	0.034	0.012	1	ZNF658
0.0620965	1.52797	0.027	0.01	1	ENSG00000225689
0.335295	1.52797	0.004	0.01	1	CADPS2
0.0336292	1.51347	0.034	0.013	1	LBH
0.0111174	1.5015	0.042	0.015	1	NCAPG2
0.0111174	1.5015	0.042	0.015	1	SH3BP5L
0.0249683	1.5015	0.038	0.015	1	ZNF296
0.00475209	1.49145	0.046	0.015	1	LINC02381
0.00834919	1.49145	0.046	0.016	1	SLC9A1
0.00273964	1.4755	0.053	0.018	1	SLC46A1
0.0592363	1.4755	0.038	0.018	1	PALM2-AKAP2
0.00115967	1.46908	0.145	0.078	1	HMGCR
0.00901302	1.45843	0.057	0.024	1	OLFML2B
0.0050188	1.44997	0.065	0.026	1	HGF
0.00180134	1.44636	0.073	0.028	1	SLC27A3
0.00116289	1.43486	0.084	0.034	1	STARD8
0.168138	1.43255	0.042	0.025	1	CD1C
0.00102995	1.42488	0.092	0.038	1	DHCR24
7.16672e-05	1.42177	0.115	0.044	1	MYO18A
0.000201461	1.41444	0.122	0.053	1	P2RY11
0.00361147	1.37597	0.057	0.021	1	HK3
0.0108832	1.37597	0.034	0.01	1	CYFIP2
0.0188689	1.37597	0.042	0.016	1	ACRBP
0.025326	1.37597	0.038	0.015	1	CEP250-AS1
0.0266316	1.37597	0.031	0.01	1	STK26
0.0340645	1.37597	0.034	0.013	1	NUDT18
0.0340645	1.37597	0.034	0.013	1	BIRC3
0.0340645	1.37597	0.034	0.013	1	CCDC144A
0.0340645	1.37597	0.034	0.013	1	MIR222HG
0.0340645	1.37597	0.034	0.013	1	C1orf216
0.0354679	1.37597	0.027	0.009	1	TTC5
0.0401057	1.37597	0.038	0.016	1	TIFA
0.0459445	1.37597	0.031	0.012	1	SLC38A7
0.0459445	1.37597	0.031	0.012	1	ST6GALNAC2
0.0459445	1.37597	0.031	0.012	1	ZBED6
0.0472277	1.37597	0.023	0.007	1	CHI3L1
0.0621919	1.37597	0.027	0.01	1	RTP4
0.0621919	1.37597	0.027	0.01	1	MIER3
0.0621919	1.37597	0.027	0.01	1	ZNF419
0.0621919	1.37597	0.027	0.01	1	ZC3H11A
0.0621919	1.37597	0.027	0.01	1	TPRN
0.0628003	1.37597	0.019	0.006	1	CCDC24
0.0733242	1.37597	0.031	0.013	1	EIF1AY
0.0828009	1.37597	0.015	0.004	1	TUBA4A
0.083119	1.37597	0.015	0.004	1	GZMA
0.0845912	1.37597	0.023	0.009	1	SLC25A35
0.0845912	1.37597	0.023	0.009	1	BRCA1
0.0845912	1.37597	0.023	0.009	1	URB1
0.0997288	1.37597	0.027	0.012	1	CCDC88C
0.0997288	1.37597	0.027	0.012	1	TRIB3
0.115817	1.37597	0.019	0.007	1	CENPL
0.115817	1.37597	0.019	0.007	1	GPR85
0.115817	1.37597	0.019	0.007	1	ABCA2
0.115817	1.37597	0.019	0.007	1	FBXL8
0.115817	1.37597	0.019	0.007	1	ZFP41
0.115817	1.37597	0.019	0.007	1	ZNF620
0.115817	1.37597	0.019	0.007	1	ZBTB11-AS1
0.115817	1.37597	0.019	0.007	1	HCG17
0.115817	1.37597	0.019	0.007	1	RTL6
0.115817	1.37597	0.019	0.007	1	AP1G2-AS1
0.136414	1.37597	0.023	0.01	1	CDC42EP2
0.136414	1.37597	0.023	0.01	1	NSUN5P1
0.160054	1.37597	0.015	0.006	1	ADAMTSL4
0.160054	1.37597	0.015	0.006	1	SLC49A3
0.160054	1.37597	0.015	0.006	1	LINC00861
0.160054	1.37597	0.015	0.006	1	PSAT1
0.160054	1.37597	0.015	0.006	1	MRVI1
0.160054	1.37597	0.015	0.006	1	TIGD7
0.160054	1.37597	0.015	0.006	1	ENO3
0.160054	1.37597	0.015	0.006	1	NEURL4
0.160054	1.37597	0.015	0.006	1	AC116407.2
0.160054	1.37597	0.015	0.006	1	NAGS
0.160054	1.37597	0.015	0.006	1	ZNF175
0.160054	1.37597	0.015	0.006	1	FP565260.1
0.160054	1.37597	0.015	0.006	1	SLC25A14
0.160054	1.37597	0.015	0.006	1	GNAI1
0.160054	1.37597	0.015	0.006	1	CDK2
0.160054	1.37597	0.015	0.006	1	CAPN10-DT
0.160054	1.37597	0.015	0.006	1	FANCG
0.160054	1.37597	0.015	0.006	1	GNA11
0.160054	1.37597	0.015	0.006	1	SOX12
0.160054	1.37597	0.015	0.006	1	ENSG00000226149
0.188049	1.37597	0.019	0.009	1	NFYC-AS1
0.188049	1.37597	0.019	0.009	1	PLBD1-AS1
0.188049	1.37597	0.019	0.009	1	AC023157.3
0.189017	1.37597	0.019	0.009	1	SLC38A1
0.224315	1.37597	0.011	0.004	1	TRIM62
0.224315	1.37597	0.011	0.004	1	WDCP
0.224315	1.37597	0.011	0.004	1	AC099343.3
0.224315	1.37597	0.011	0.004	1	SIT1
0.224315	1.37597	0.011	0.004	1	TPM2
0.224315	1.37597	0.011	0.004	1	FUT7
0.224315	1.37597	0.011	0.004	1	AP002360.1
0.224315	1.37597	0.011	0.004	1	AC021054.1
0.224315	1.37597	0.011	0.004	1	CD27
0.224315	1.37597	0.011	0.004	1	RASGRP1
0.224315	1.37597	0.011	0.004	1	AC005332.4
0.224315	1.37597	0.011	0.004	1	AC245140.2
0.224315	1.37597	0.011	0.004	1	ITGA10
0.224315	1.37597	0.011	0.004	1	LMCD1
0.224315	1.37597	0.011	0.004	1	STBD1
0.224315	1.37597	0.011	0.004	1	TNFSF15
0.224315	1.37597	0.011	0.004	1	SENP8
0.224315	1.37597	0.011	0.004	1	MIR497HG
0.224315	1.37597	0.011	0.004	1	ZDHHC9
0.224315	1.37597	0.011	0.004	1	ENSG00000291068
0.224315	1.37597	0.011	0.004	1	ENSG00000240963
0.224315	1.37597	0.011	0.004	1	ENSG00000251143
0.262102	1.37597	0.015	0.007	1	CD96
0.262102	1.37597	0.015	0.007	1	IZUMO4
0.371411	1.37597	0.011	0.006	1	AL133268.4
0.371411	1.37597	0.011	0.006	1	MCM4
0.534392	1.37597	0.011	0.007	1	CDRT4
0.534392	1.37597	0.011	0.007	1	LINC01146
0.66422	1.37597	0.015	0.012	1	GPC5
0.695995	1.37597	0.023	0.019	1	CD1E
0.0188606	1.37597	0.042	0.016	1	TTTY14
0.00233683	1.33415	0.095	0.044	1	IFITM1
0.000850212	1.32706	0.099	0.043	1	SGSM3
0.00185486	1.31707	0.084	0.035	1	KCNE3
0.000797358	1.31457	0.084	0.032	1	ENSG00000280441
0.00589516	1.31184	0.069	0.029	1	NDRG2
0.00702927	1.29351	0.061	0.025	1	CARD6
0.00939529	1.28851	0.057	0.024	1	DOHH
0.0252369	1.28851	0.05	0.022	1	GBP5
0.0252921	1.28286	0.05	0.022	1	EXOC8
4.74398e-05	1.28133	0.168	0.079	1	CNN2
0.0106984	1.27643	0.05	0.019	1	EMP1
0.0168199	1.27643	0.05	0.021	1	METTL4
0.0653809	1.27643	0.042	0.021	1	CHIC1
0.0225406	1.26905	0.046	0.019	1	CRACR2A
0.0225406	1.26905	0.046	0.019	1	TOR4A
0.045438	1.26905	0.042	0.019	1	MICB
0.00191741	1.25567	0.084	0.035	1	PIGG
0.0256686	1.25044	0.038	0.015	1	C7orf25
0.110642	1.25044	0.031	0.015	1	LIME1
0.287358	1.25044	0.027	0.016	1	PARP15
0.0344857	1.23846	0.034	0.013	1	TMEM52B
0.054844	1.23846	0.034	0.015	1	HIST1H2BC
0.054844	1.23846	0.034	0.015	1	ZNF234
0.054844	1.23846	0.034	0.015	1	RTN2
0.054844	1.23846	0.034	0.015	1	ACTR5
0.0740739	1.23846	0.031	0.013	1	PLEKHG5
0.00770289	1.23054	0.156	0.099	1	SCD
0.000429073	1.22787	0.103	0.043	1	IL32
0.00810594	1.22396	0.065	0.028	1	ZNF738
0.0741787	1.22396	0.031	0.013	1	SKIV2L
0.0741787	1.22396	0.031	0.013	1	HS3ST3B1
0.0741787	1.22396	0.031	0.013	1	ZNF703
0.0741787	1.22396	0.031	0.013	1	C14orf28
0.0741787	1.22396	0.031	0.013	1	PIGQ
0.150172	1.22396	0.027	0.013	1	ALDH1L2
0.0108156	1.2155	0.061	0.026	1	LINC01410
0.0178887	1.20604	0.027	0.007	1	ANXA6
0.0628123	1.20604	0.027	0.01	1	AC246817.1
0.0628123	1.20604	0.027	0.01	1	UAP1L1
0.10076	1.20604	0.027	0.012	1	AC108134.3
0.10076	1.20604	0.027	0.012	1	WIZ
0.10076	1.20604	0.027	0.012	1	RTEL1
0.10076	1.20604	0.027	0.012	1	ZNF174
0.10076	1.20604	0.027	0.012	1	MAP3K5-AS2
0.137464	1.20604	0.023	0.01	1	CYTOR
0.0192774	1.1954	0.053	0.024	1	RASGRP4
4.00052e-05	1.1954	0.187	0.093	1	DSC2
0.00969438	1.19154	0.073	0.034	1	ZNF107
0.0257611	1.18332	0.05	0.022	1	DDI2
0.137647	1.18332	0.023	0.01	1	AL353807.5
0.137647	1.18332	0.023	0.01	1	ADAMTS2
0.137647	1.18332	0.023	0.01	1	FFAR4
0.137647	1.18332	0.023	0.01	1	ZKSCAN4
0.137647	1.18332	0.023	0.01	1	MBNL1-AS1
0.137647	1.18332	0.023	0.01	1	NYNRIN
0.137647	1.18332	0.023	0.01	1	CACTIN
0.137647	1.18332	0.023	0.01	1	ZFY
0.189259	1.18332	0.019	0.009	1	ACAP1
0.279496	1.18332	0.019	0.01	1	RSAD2
0.279496	1.18332	0.019	0.01	1	TMEM204
0.00683883	1.17433	0.073	0.032	1	PMM1
0.0129275	1.17433	0.069	0.032	1	PSD4
0.00125175	1.16952	0.095	0.041	1	TCTA
0.0344584	1.16952	0.046	0.021	1	CD244
0.0344584	1.16952	0.046	0.021	1	C5orf51
0.0344584	1.16952	0.046	0.021	1	TRIM52
0.0091004	1.16446	0.069	0.031	1	NIF3L1
0.0461501	1.15358	0.042	0.019	1	ATRIP
0.0461501	1.15358	0.042	0.019	1	HOMEZ
0.0617486	1.15358	0.038	0.018	1	ICAM3
0.088647	1.15358	0.038	0.019	1	CEP85
0.189507	1.15358	0.019	0.009	1	PARD3B
0.189507	1.15358	0.019	0.009	1	HILPDA
0.189507	1.15358	0.019	0.009	1	FAM160B2
0.189507	1.15358	0.019	0.009	1	SLC2A6
0.189507	1.15358	0.019	0.009	1	EVI5L
0.189507	1.15358	0.019	0.009	1	SUV39H1
0.385406	1.15358	0.015	0.009	1	AL662844.4
0.707561	1.15358	0.011	0.009	1	ZC3H12D
0.000698843	1.14464	0.141	0.071	1	TRAF3IP3
0.0161091	1.1415	0.061	0.028	1	LEMD3
0.00748747	1.13496	0.076	0.035	1	TFIP11
0.0411828	1.13496	0.038	0.016	1	EML2
0.0619093	1.13496	0.038	0.018	1	PDIA5
0.118543	1.13496	0.034	0.018	1	LIG1
0.0733252	1.12804	0.05	0.026	1	CPEB2
0.0200077	1.12366	0.248	0.191	1	ENSG00000289901
0.000368003	1.1232	0.156	0.079	1	ARHGEF1
0.00637113	1.12221	0.088	0.043	1	TECPR1
0.000420954	1.12071	0.111	0.047	1	ITGAL
0.0349225	1.11293	0.034	0.013	1	PIM2
0.0832233	1.11293	0.034	0.016	1	DCLRE1B
0.0832233	1.11293	0.034	0.016	1	ATP1A1-AS1
0.0832233	1.11293	0.034	0.016	1	HIST2H2AC
0.0832233	1.11293	0.034	0.016	1	NUAK1
0.0832233	1.11293	0.034	0.016	1	ALG11
0.263798	1.11293	0.015	0.007	1	AC004865.2
0.263798	1.11293	0.015	0.007	1	CD247
0.263798	1.11293	0.015	0.007	1	EEF1AKMT4
0.263798	1.11293	0.015	0.007	1	MAST4
0.263798	1.11293	0.015	0.007	1	FBXO32
0.263798	1.11293	0.015	0.007	1	GLI4
0.263798	1.11293	0.015	0.007	1	CD6
0.263798	1.11293	0.015	0.007	1	KLC2
0.263798	1.11293	0.015	0.007	1	AP002387.2
0.263798	1.11293	0.015	0.007	1	POMT2
0.263798	1.11293	0.015	0.007	1	AC009061.2
0.263798	1.11293	0.015	0.007	1	XYLT2
0.263798	1.11293	0.015	0.007	1	ZNF77
0.263798	1.11293	0.015	0.007	1	ZNF93
0.263798	1.11293	0.015	0.007	1	PROSER3
0.263798	1.11293	0.015	0.007	1	ZNF850
0.263798	1.11293	0.015	0.007	1	PPP2R3B
0.263798	1.11293	0.015	0.007	1	FGF20
0.263798	1.11293	0.015	0.007	1	LINC00205
0.263798	1.11293	0.015	0.007	1	ENSG00000290924
0.263798	1.11293	0.015	0.007	1	CDIN1
0.263798	1.11293	0.015	0.007	1	ENSG00000287503
0.537159	1.11293	0.011	0.007	1	BATF
0.000705034	1.11293	0.244	0.157	1	IL3RA
0.000443922	1.10033	0.134	0.063	1	HLA-F
0.04309	1.10033	0.061	0.032	1	C16orf54
0.0379692	1.09586	0.05	0.024	1	C6orf136
0.0379692	1.09586	0.05	0.024	1	PRMT5
0.663031	1.09586	0.027	0.022	1	DGKG
0.00617812	1.09217	0.084	0.04	1	PDPN
0.00313787	1.08966	0.13	0.071	1	SLC12A7
0.0320473	1.08646	0.061	0.031	1	ATP6V0E2
0.112175	1.08646	0.031	0.015	1	TMEM236
0.112175	1.08646	0.031	0.015	1	SLC12A2-DT
0.212966	1.08646	0.027	0.015	1	POFUT2
0.000479073	1.08319	0.141	0.069	1	NBPF1
0.0505687	1.07641	0.046	0.022	1	RNF25
0.0903521	1.07641	0.038	0.019	1	IL21R
0.166272	1.07641	0.038	0.022	1	ANKRD36B
0.000156097	1.07431	0.153	0.072	1	LEPROTL1
0.000184003	1.07111	0.122	0.051	1	LINC00278
0.0232899	1.07111	0.061	0.029	1	MKKS
0.0263595	1.07111	0.05	0.022	1	TCF7
0.00365936	1.06785	0.076	0.032	1	GIMAP5
0.00130081	1.06281	0.183	0.107	1	HIST1H4C
0.00426117	1.06281	0.111	0.057	1	TSC22D4
0.00559	1.05404	0.107	0.056	1	CHD8
0.0308461	1.05404	0.057	0.028	1	DENND1C
0.0308461	1.05404	0.057	0.028	1	UTP25
0.0673946	1.05404	0.042	0.021	1	CD1D
0.0673946	1.05404	0.042	0.021	1	CDC25B
0.123598	1.05404	0.038	0.021	1	DENND2D
0.151717	1.05404	0.027	0.013	1	TRIM35
0.151717	1.05404	0.027	0.013	1	CD72
0.151717	1.05404	0.027	0.013	1	FAM160B1
0.151717	1.05404	0.027	0.013	1	TMEM86A
0.151717	1.05404	0.027	0.013	1	KLRG1
0.151717	1.05404	0.027	0.013	1	SUOX
0.151717	1.05404	0.027	0.013	1	USP30
0.151717	1.05404	0.027	0.013	1	RFLNB
0.151717	1.05404	0.027	0.013	1	TSPOAP1
0.151717	1.05404	0.027	0.013	1	AC010247.1
0.151717	1.05404	0.027	0.013	1	AMACR
0.225424	1.05404	0.011	0.004	1	NELL2
0.286324	1.05404	0.023	0.013	1	PECR
0.286324	1.05404	0.023	0.013	1	KATNAL1
0.37334	1.05404	0.011	0.006	1	GALNT3
0.37334	1.05404	0.011	0.006	1	ARIH2OS
0.37334	1.05404	0.011	0.006	1	CEP70
0.37334	1.05404	0.011	0.006	1	AC104806.2
0.37334	1.05404	0.011	0.006	1	CTNND2
0.37334	1.05404	0.011	0.006	1	STARD4-AS1
0.37334	1.05404	0.011	0.006	1	GRB10
0.37334	1.05404	0.011	0.006	1	BX664615.2
0.37334	1.05404	0.011	0.006	1	AC104389.5
0.37334	1.05404	0.011	0.006	1	RIC3
0.37334	1.05404	0.011	0.006	1	TAGLN
0.37334	1.05404	0.011	0.006	1	AC244131.2
0.37334	1.05404	0.011	0.006	1	AMIGO2
0.37334	1.05404	0.011	0.006	1	TESPA1
0.37334	1.05404	0.011	0.006	1	MAP1LC3B2
0.37334	1.05404	0.011	0.006	1	DHRS11
0.37334	1.05404	0.011	0.006	1	FITM2
0.37334	1.05404	0.011	0.006	1	MOCS3
0.37334	1.05404	0.011	0.006	1	PDE9A
0.37334	1.05404	0.011	0.006	1	BEX2
0.37334	1.05404	0.011	0.006	1	FAM43A
0.37334	1.05404	0.011	0.006	1	SMARCD3
0.37334	1.05404	0.011	0.006	1	AL357153.2
0.37334	1.05404	0.011	0.006	1	WDR24
0.37334	1.05404	0.011	0.006	1	BVES
0.37334	1.05404	0.011	0.006	1	TRGV7
0.37334	1.05404	0.011	0.006	1	ZNF775
0.37334	1.05404	0.011	0.006	1	AC069549.1
0.37334	1.05404	0.011	0.006	1	PNMA8B
0.37334	1.05404	0.011	0.006	1	ENSG00000272449
0.37334	1.05404	0.011	0.006	1	ANXA2R-OT1
0.37334	1.05404	0.011	0.006	1	MACIR
0.37334	1.05404	0.011	0.006	1	PMS2P4
0.37334	1.05404	0.011	0.006	1	DOCK8-AS2
0.37334	1.05404	0.011	0.006	1	XNDC1N
0.37334	1.05404	0.011	0.006	1	POLR1G
0.00744729	1.04735	0.115	0.063	1	CTLA4
0.0408424	1.03493	0.053	0.026	1	OTUD6B
0.0408424	1.03493	0.053	0.026	1	ELK1
0.00179424	1.03493	0.111	0.053	1	CNOT10
0.00286589	1.03201	0.08	0.034	1	TNFSF18
0.0160367	1.03201	0.088	0.047	1	P2RY12
0.0898993	1.02804	0.038	0.019	1	COA7
0.163761	1.02804	0.034	0.019	1	SEMA6A-AS1
0.281944	1.02804	0.031	0.019	1	JHY
0.000569925	1.02804	0.13	0.062	1	GLDN
0.0325636	1.02233	0.061	0.031	1	STAMBPL1
0.0752721	1.02233	0.057	0.032	1	SLC25A45
0.054066	1.0134	0.05	0.025	1	CCDC149
0.096441	1.0134	0.046	0.025	1	SLFN5
0.138692	1.0134	0.023	0.01	1	KCNC3
0.164637	1.0134	0.042	0.025	1	PLXNA1
0.206114	1.0134	0.023	0.012	1	PPOX
0.206114	1.0134	0.023	0.012	1	MFSD9
0.206114	1.0134	0.023	0.012	1	HELLS
0.206114	1.0134	0.023	0.012	1	ZNF740
0.206114	1.0134	0.023	0.012	1	FICD
0.206114	1.0134	0.023	0.012	1	ARMH4
0.206114	1.0134	0.023	0.012	1	SPATA33
0.206114	1.0134	0.023	0.012	1	TRIM3
0.385952	1.0134	0.019	0.012	1	TLR10
0.385952	1.0134	0.019	0.012	1	TAGAP-AS1
0.0166338	1.00824	0.099	0.056	1	ITM2C
0.00112148	1.00732	0.313	0.225	1	CYP51A1
0.0840637	0.997456	0.034	0.016	1	ADGRD1
0.120057	0.997456	0.034	0.018	1	SMPD2
0.120057	0.997456	0.034	0.018	1	ZNF549
0.120057	0.997456	0.034	0.018	1	KLHL15
0.216952	0.997456	0.031	0.018	1	LYRM1
0.0346818	0.997456	0.069	0.037	1	ZNF195
0.0346818	0.997456	0.069	0.037	1	PCMTD2
0.000931561	0.992639	0.16	0.087	1	ACLY
0.00890567	0.992639	0.084	0.041	1	CCDC137
0.071559	0.988945	0.046	0.024	1	GSTM2
0.071559	0.988945	0.046	0.024	1	GUCY1A1
0.071559	0.988945	0.046	0.024	1	FAM149B1
0.071559	0.988945	0.046	0.024	1	DGKE
0.164548	0.988945	0.034	0.019	1	ACKR3
0.0162618	0.985178	0.088	0.047	1	FCER1A
0.00027796	0.983651	0.233	0.138	1	WARS
0.324353	0.983651	0.042	0.029	1	EDRF1
0.00275804	0.980039	0.134	0.072	1	CRYBG3
0.00601617	0.971578	0.118	0.065	1	TMEM87B
0.00576947	0.969976	0.13	0.074	1	HYOU1
0.000514654	0.96831	0.145	0.072	1	ITGA4
3.76416e-05	0.96093	0.26	0.147	1	CCR1
0.0458813	0.96093	0.069	0.038	1	SYNE1
0.00941185	0.96093	0.088	0.044	1	TMEM80
0.0130426	0.96093	0.103	0.057	1	CST7
0.0343178	0.96093	0.065	0.034	1	ACTR8
0.0681598	0.96093	0.042	0.021	1	ATAD2
0.0681598	0.96093	0.042	0.021	1	DNM1
0.0984509	0.96093	0.05	0.028	1	DHX35
0.160564	0.96093	0.031	0.016	1	RFC4
0.160564	0.96093	0.031	0.016	1	GRPEL2
0.160564	0.96093	0.031	0.016	1	LIG4
0.160564	0.96093	0.031	0.016	1	FERMT2
0.160564	0.96093	0.031	0.016	1	EFCAB11
0.160564	0.96093	0.031	0.016	1	CLUAP1
0.160564	0.96093	0.031	0.016	1	SOWAHD
0.160564	0.96093	0.031	0.016	1	ZNF23
0.190713	0.96093	0.019	0.009	1	ELOVL6
0.280536	0.96093	0.034	0.022	1	NRGN
0.281653	0.96093	0.019	0.01	1	PFKFB2
0.281653	0.96093	0.019	0.01	1	GOLM1
0.281653	0.96093	0.019	0.01	1	NAPA-AS1
0.281653	0.96093	0.019	0.01	1	AC245060.5
0.281653	0.96093	0.019	0.01	1	ZNF614
0.281653	0.96093	0.019	0.01	1	RPP14
0.281653	0.96093	0.019	0.01	1	OMD
0.281653	0.96093	0.019	0.01	1	ZNF319
0.281653	0.96093	0.019	0.01	1	ENSG00000236154
0.281653	0.96093	0.019	0.01	1	ENSG00000290856
0.287358	0.96093	0.027	0.016	1	ACVR2B
0.000414001	0.947874	0.191	0.106	1	DCTN1
0.0100402	0.947125	0.095	0.05	1	GATC
0.0717567	0.947125	0.08	0.05	1	PLAAT4
0.0017231	0.943009	0.141	0.075	1	RBL2
0.00474384	0.943009	0.126	0.069	1	GIMAP7
0.190157	0.943009	0.057	0.038	1	BISPR
0.0167477	0.941565	0.115	0.068	1	CEP85L
0.044952	0.939869	0.061	0.032	1	COL5A1
0.0767103	0.939869	0.057	0.032	1	UCK2
0.00181432	0.935395	0.141	0.075	1	TNFSF10
0.0463629	0.935395	0.088	0.053	1	RECK
0.0746326	0.935395	0.05	0.026	1	MSANTD4
0.128351	0.935395	0.046	0.026	1	RBMXL1
0.0130936	0.932361	0.092	0.049	1	MON1B
0.00290104	0.931183	0.126	0.066	1	EPHB6
0.00063984	0.928509	0.164	0.087	1	STARD3
0.125315	0.928509	0.038	0.021	1	NIFK-AS1
0.125315	0.928509	0.038	0.021	1	SYNGAP1
0.125315	0.928509	0.038	0.021	1	COG8
0.125315	0.928509	0.038	0.021	1	ZNF699
0.125315	0.928509	0.038	0.021	1	ZNF66
0.144474	0.928509	0.065	0.043	1	XKR6
0.217876	0.928509	0.034	0.021	1	PIK3R6
0.217876	0.928509	0.034	0.021	1	ZNF675
0.0103482	0.921402	0.099	0.053	1	CA5B
0.0588026	0.916536	0.057	0.031	1	BTN2A2
0.215124	0.916536	0.027	0.015	1	PIGV
0.215124	0.916536	0.027	0.015	1	MYCBP2-AS1
0.215124	0.916536	0.027	0.015	1	KRBA2
0.215124	0.916536	0.027	0.015	1	MORC2
0.215124	0.916536	0.027	0.015	1	SLC25A22
0.215124	0.916536	0.027	0.015	1	FDXACB1
0.215124	0.916536	0.027	0.015	1	GPR162
0.215124	0.916536	0.027	0.015	1	ENSG00000285492
0.38044	0.916536	0.023	0.015	1	TRAF1
0.00387674	0.906483	0.16	0.094	1	ESYT1
0.0221748	0.906483	0.092	0.051	1	TRIM34
0.0463228	0.902037	0.065	0.035	1	RNF113A
0.0160934	0.89953	0.08	0.041	1	ADD3
0.0365816	0.89953	0.08	0.046	1	POFUT1
0.000272172	0.897921	0.202	0.112	1	SUPT6H
0.165814	0.890541	0.034	0.019	1	C5orf56
0.165814	0.890541	0.034	0.019	1	ZNF211
0.265151	0.890541	0.015	0.007	1	GADD45A
0.284989	0.890541	0.031	0.019	1	AC097382.3
0.38789	0.890541	0.015	0.009	1	QPCT
0.38789	0.890541	0.015	0.009	1	RELL2
0.38789	0.890541	0.015	0.009	1	MAPK13
0.38789	0.890541	0.015	0.009	1	PAXIP1-AS1
0.38789	0.890541	0.015	0.009	1	WDYHV1
0.38789	0.890541	0.015	0.009	1	PLPP6
0.38789	0.890541	0.015	0.009	1	TWNK
0.38789	0.890541	0.015	0.009	1	ZC3H12C
0.38789	0.890541	0.015	0.009	1	ARHGAP20
0.38789	0.890541	0.015	0.009	1	PSKH1
0.38789	0.890541	0.015	0.009	1	GRAP
0.38789	0.890541	0.015	0.009	1	S1PR4
0.38789	0.890541	0.015	0.009	1	SEZ6L
0.38789	0.890541	0.015	0.009	1	PORCN
0.38789	0.890541	0.015	0.009	1	LINC02206
0.38789	0.890541	0.015	0.009	1	LINC00665
0.38789	0.890541	0.015	0.009	1	SLC12A4
0.38789	0.890541	0.015	0.009	1	ENSG00000289614
0.46474	0.890541	0.027	0.019	1	TNFRSF10A
0.46474	0.890541	0.027	0.019	1	TPD52
0.707561	0.890541	0.011	0.009	1	TMEM8A
0.0286012	0.890541	0.088	0.05	1	SPRYD3
0.0768096	0.890541	0.053	0.029	1	RNASEH2A
0.128874	0.890541	0.05	0.029	1	HLX
0.128874	0.890541	0.05	0.029	1	TM7SF2
0.128874	0.890541	0.05	0.029	1	TOMM40L
0.207614	0.890541	0.046	0.029	1	SLAMF8
5.74828e-05	0.883369	0.271	0.159	1	NORAD
0.0223546	0.882928	0.095	0.054	1	FZD1
0.000165146	0.881859	0.229	0.129	1	CORO1B
0.021915	0.881203	0.08	0.043	1	TRIM21
0.000248013	0.881203	0.218	0.124	1	TAPBP
0.128606	0.873468	0.042	0.024	1	C6orf226
0.128606	0.873468	0.042	0.024	1	TARS3
0.167752	0.873468	0.038	0.022	1	INPP4B
0.216745	0.873468	0.038	0.024	1	RAB3IL1
0.347073	0.873468	0.034	0.024	1	SYNE2
0.000473448	0.873468	0.263	0.169	1	FDFT1
0.139987	0.871176	0.156	0.126	1	FOSB
0.0107766	0.870733	0.107	0.059	1	SAMD9
0.0473181	0.869008	0.069	0.038	1	ZNF384
0.0473181	0.869008	0.069	0.038	1	EIF3J-DT
0.0173872	0.861395	0.115	0.068	1	GBP1
0.0371665	0.861395	0.076	0.043	1	ULK3
0.097564	0.861395	0.065	0.04	1	IL2RG
0.0360529	0.861395	0.092	0.054	1	CDC42EP3
0.207476	0.861395	0.023	0.012	1	MAP7
0.207476	0.861395	0.023	0.012	1	CD82
0.288855	0.861395	0.023	0.013	1	PIGM
0.288855	0.861395	0.023	0.013	1	TTC32
0.288855	0.861395	0.023	0.013	1	WDR35
0.288855	0.861395	0.023	0.013	1	RBM43
0.288855	0.861395	0.023	0.013	1	AC005037.1
0.288855	0.861395	0.023	0.013	1	TMEM14A
0.288855	0.861395	0.023	0.013	1	ACADSB
0.288855	0.861395	0.023	0.013	1	H2AFX
0.288855	0.861395	0.023	0.013	1	ZNF526
0.288855	0.861395	0.023	0.013	1	ZNF133
0.288855	0.861395	0.023	0.013	1	LINC01141
0.288855	0.861395	0.023	0.013	1	SOBP
0.288855	0.861395	0.023	0.013	1	ENSG00000289872
0.0108461	0.857501	0.202	0.138	1	FADS2
0.0291929	0.855136	0.084	0.047	1	PPIL2
0.0136515	0.852406	0.115	0.066	1	PHKG2
0.0331414	0.852406	0.107	0.066	1	HSD17B7
0.0782503	0.852406	0.057	0.032	1	ANKRD52
0.128538	0.852406	0.053	0.032	1	LMNB2
0.0451483	0.845453	0.092	0.056	1	IGSF8
0.0469643	0.845453	0.065	0.035	1	AP4M1
0.114211	0.845453	0.031	0.015	1	DDX3Y
0.157007	0.845453	0.057	0.037	1	MUL1
0.219383	0.845453	0.031	0.018	1	SLC48A1
0.219383	0.845453	0.031	0.018	1	KNSTRN
0.219383	0.845453	0.031	0.018	1	SPPL2B
0.219383	0.845453	0.031	0.018	1	FUZ
0.371919	0.845453	0.027	0.018	1	AL035530.2
0.371919	0.845453	0.027	0.018	1	PRDM10
0.371919	0.845453	0.027	0.018	1	EOLA2-DT
0.0178531	0.841632	0.103	0.059	1	TEP1
0.011054	0.838311	0.115	0.065	1	ZNF302
0.010552	0.8354	0.073	0.034	1	CARD11
0.168532	0.8354	0.038	0.022	1	TADA2B
0.168532	0.8354	0.038	0.022	1	CSMD1
0.168532	0.8354	0.038	0.022	1	PTGR1
0.168532	0.8354	0.038	0.022	1	DDX11
0.280536	0.8354	0.034	0.022	1	RNASEL
0.280536	0.8354	0.034	0.022	1	KBTBD12
0.285709	0.8354	0.031	0.019	1	ADAM8
0.017227	0.8354	0.115	0.068	1	TRIM4
0.00586885	0.833441	0.149	0.088	1	RESF1
0.00527889	0.830534	0.137	0.078	1	DIDO1
0.130409	0.82848	0.046	0.026	1	ZNF576
0.00200725	0.825771	0.191	0.115	1	SEL1L
0.00758113	0.823427	0.153	0.093	1	FBXO9
0.0777187	0.823427	0.053	0.029	1	BRPF1
0.100739	0.823427	0.05	0.028	1	TLR8
0.101393	0.823427	0.053	0.031	1	PIGO
0.101393	0.823427	0.053	0.031	1	TXNDC16
0.0223649	0.823427	0.107	0.063	1	SLC39A7
0.0790863	0.819575	0.061	0.035	1	UQCRHL
0.0256701	0.819575	0.172	0.121	1	IRF1
0.0618176	0.816541	0.069	0.04	1	PTPN23
0.0618176	0.816541	0.069	0.04	1	MMUT
0.0483837	0.814089	0.076	0.044	1	PINK1
0.0483837	0.814089	0.076	0.044	1	RUSC1
0.0770584	0.814089	0.073	0.044	1	ZNF322
0.0770584	0.814089	0.073	0.044	1	EDC4
0.037897	0.812067	0.084	0.049	1	COG4
0.0600542	0.812067	0.08	0.049	1	CNRIP1
0.0600542	0.812067	0.08	0.049	1	ZC3H8
0.0600542	0.812067	0.08	0.049	1	TM9SF1
0.00479379	0.812067	0.149	0.087	1	TMEM173
0.00367803	0.806112	0.206	0.132	1	SRPRA
0.00164345	0.797795	0.229	0.146	1	ICAM2
0.00703459	0.791005	0.118	0.065	1	SRCAP
0.00980596	0.791005	0.145	0.088	1	PMS1
0.0485408	0.791005	0.042	0.019	1	KLF12
0.0604291	0.791005	0.073	0.043	1	STK17A
0.0794254	0.791005	0.065	0.038	1	ZNF281
0.101874	0.791005	0.057	0.034	1	CRELD1
0.101874	0.791005	0.057	0.034	1	IL12RB1
0.116686	0.791005	0.019	0.007	1	ANKRD28
0.121155	0.791005	0.034	0.018	1	FLT3LG
0.122292	0.791005	0.034	0.018	1	TRBC2
0.126031	0.791005	0.061	0.038	1	ZNF621
0.129841	0.791005	0.042	0.024	1	SLC16A1
0.129968	0.791005	0.053	0.032	1	MPHOSPH9
0.167189	0.791005	0.034	0.019	1	PHC1
0.169431	0.791005	0.042	0.025	1	ENTR1
0.169431	0.791005	0.042	0.025	1	DOT1L
0.207252	0.791005	0.023	0.012	1	ARMCX2
0.220542	0.791005	0.034	0.021	1	FAHD2A
0.220542	0.791005	0.034	0.021	1	POLG2
0.283183	0.791005	0.019	0.01	1	MYL5
0.283183	0.791005	0.019	0.01	1	MLLT3
0.290201	0.791005	0.027	0.016	1	CYB561D1
0.290201	0.791005	0.027	0.016	1	FANCD2
0.290201	0.791005	0.027	0.016	1	GTF2H2C
0.290201	0.791005	0.027	0.016	1	AKTIP
0.290201	0.791005	0.027	0.016	1	TRAF4
0.290201	0.791005	0.027	0.016	1	CD300LF
0.290201	0.791005	0.027	0.016	1	ZNF749
0.290201	0.791005	0.027	0.016	1	RBBP9
0.290201	0.791005	0.027	0.016	1	APOBEC3F
0.290201	0.791005	0.027	0.016	1	CXorf40B
0.290201	0.791005	0.027	0.016	1	ZNF624
0.290201	0.791005	0.027	0.016	1	ENSG00000236449
0.388869	0.791005	0.019	0.012	1	BTBD8
0.388869	0.791005	0.019	0.012	1	CEP97
0.388869	0.791005	0.019	0.012	1	OSBPL5
0.388869	0.791005	0.019	0.012	1	RARG
0.388869	0.791005	0.019	0.012	1	KATNB1
0.388869	0.791005	0.019	0.012	1	FCSK
0.388869	0.791005	0.019	0.012	1	C17orf75
0.388869	0.791005	0.019	0.012	1	CYB561
0.388869	0.791005	0.019	0.012	1	PLAGL2
0.388869	0.791005	0.019	0.012	1	N6AMT1
0.388869	0.791005	0.019	0.012	1	ZMYND19
0.388869	0.791005	0.019	0.012	1	HIC2
0.388869	0.791005	0.019	0.012	1	ABCD1
0.427264	0.791005	0.057	0.046	1	TMEM97
0.483868	0.791005	0.023	0.016	1	ZMYM3
0.48429	0.791005	0.038	0.029	1	IL1RN
0.539939	0.791005	0.011	0.007	1	TMEM53
0.539939	0.791005	0.011	0.007	1	IL12RB2
0.539939	0.791005	0.011	0.007	1	AC010976.1
0.539939	0.791005	0.011	0.007	1	RPL34-AS1
0.539939	0.791005	0.011	0.007	1	TNFRSF10C
0.539939	0.791005	0.011	0.007	1	LGALS12
0.539939	0.791005	0.011	0.007	1	SNX32
0.539939	0.791005	0.011	0.007	1	LAT
0.539939	0.791005	0.011	0.007	1	HSH2D
0.539939	0.791005	0.011	0.007	1	MEGF8
0.539939	0.791005	0.011	0.007	1	ZNF575
0.539939	0.791005	0.011	0.007	1	MAMSTR
0.539939	0.791005	0.011	0.007	1	ZNF582
0.539939	0.791005	0.011	0.007	1	CREB3L4
0.539939	0.791005	0.011	0.007	1	ASPHD2
0.539939	0.791005	0.011	0.007	1	AC093627.4
0.539939	0.791005	0.011	0.007	1	ZFP37
0.539939	0.791005	0.011	0.007	1	CACNB1
0.539939	0.791005	0.011	0.007	1	ZNF584
0.539939	0.791005	0.011	0.007	1	PDK1-AS1
0.539939	0.791005	0.011	0.007	1	PMS2P3
0.539939	0.791005	0.011	0.007	1	AKAP13-AS1
0.539939	0.791005	0.011	0.007	1	ENSG00000291060
0.66422	0.791005	0.015	0.012	1	EIF4E3
0.66422	0.791005	0.015	0.012	1	MSH5
0.66422	0.791005	0.015	0.012	1	AC133065.1
0.66422	0.791005	0.015	0.012	1	CLDN7
0.0454088	0.791005	0.095	0.059	1	EPRS
0.0582505	0.791005	0.092	0.057	1	INTS3
0.131076	0.791005	0.05	0.029	1	ABCC10
0.131076	0.791005	0.05	0.029	1	KIAA1586
0.168003	0.791005	0.046	0.028	1	DCAKD
0.210694	0.791005	0.046	0.029	1	SLC25A38
0.210694	0.791005	0.046	0.029	1	ABCB8
0.681478	0.791005	0.034	0.029	1	RALGPS2
0.01169	0.781607	0.164	0.106	1	DNMT1
0.0660722	0.775575	0.095	0.062	1	DANT2
0.0458872	0.773303	0.095	0.059	1	PRPF4
0.0476632	0.771897	0.088	0.053	1	GIMAP6
0.0609152	0.771897	0.08	0.049	1	CD7
0.0484918	0.770247	0.084	0.05	1	CXorf38
0.0610175	0.770247	0.08	0.049	1	ERAP2
0.075339	0.770247	0.08	0.05	1	ARSA
0.0147029	0.768285	0.145	0.091	1	CDKN1B
0.0490656	0.768285	0.076	0.044	1	MLST8
0.0619976	0.768285	0.076	0.046	1	RPRD1B
0.0781765	0.768285	0.073	0.044	1	TBCCD1
0.120924	0.768285	0.069	0.044	1	SYT11
0.124126	0.765914	0.065	0.041	1	DNAJC14
0.0800491	0.762991	0.061	0.035	1	CMTR1
0.246269	0.762991	0.053	0.037	1	ELP1
0.080602	0.759297	0.099	0.066	1	PCK2
0.166504	0.759297	0.05	0.031	1	DUSP7
0.206504	0.759297	0.05	0.032	1	QPRT
0.259554	0.759297	0.046	0.031	1	CEP295
0.0375706	0.757058	0.095	0.057	1	AC025164.1
0.000302028	0.75679	0.355	0.249	1	TM9SF2
0.00176222	0.755816	0.191	0.113	1	SLC1A5
0.0377788	0.75448	0.095	0.057	1	HMGXB4
0.07217	0.75448	0.088	0.056	1	NOP2
0.169004	0.75448	0.046	0.028	1	ZKSCAN8
0.169004	0.75448	0.046	0.028	1	ZNF317
0.00398235	0.749783	0.168	0.1	1	SUPT16H
0.0617039	0.747937	0.08	0.049	1	SYNGR1
0.0950539	0.747937	0.076	0.049	1	CDK10
0.169976	0.747937	0.038	0.022	1	UACA
0.219615	0.747937	0.038	0.024	1	SLC35E2B
0.219615	0.747937	0.038	0.024	1	FAM200A
0.219615	0.747937	0.038	0.024	1	TRMT5
0.219615	0.747937	0.038	0.024	1	ENSG00000288827
0.0406097	0.747937	0.115	0.074	1	WASHC5
0.00436516	0.745614	0.233	0.157	1	PLXNB2
0.109147	0.745202	0.099	0.069	1	GIMAP8
0.0992837	0.7437	0.069	0.043	1	ADSS
0.00733454	0.743025	0.21	0.141	1	PHF3
0.00505374	0.742096	0.198	0.128	1	LENG8
0.101179	0.738538	0.065	0.04	1	NTHL1
0.156654	0.738538	0.061	0.04	1	KANTR
0.220964	0.738538	0.031	0.018	1	TNFRSF25
0.288095	0.738538	0.031	0.019	1	LIPT1
0.288095	0.738538	0.031	0.019	1	MAN2A2
0.288095	0.738538	0.031	0.019	1	KLHL11
0.288095	0.738538	0.031	0.019	1	C17orf58
0.288095	0.738538	0.031	0.019	1	ZNF669
0.46474	0.738538	0.027	0.019	1	PFAS
0.338597	0.738538	0.069	0.053	1	TIMD4
0.0479015	0.734422	0.092	0.056	1	BAG4
0.0728985	0.734422	0.088	0.056	1	YIPF1
0.000326782	0.732112	0.233	0.135	1	HNRNPUL1
0.000798418	0.728849	0.397	0.299	1	LCP1
0.00152684	0.725302	0.29	0.201	1	PRKDC
0.00443419	0.723891	0.156	0.091	1	GAK
0.049125	0.723891	0.118	0.078	1	IL16
0.0628287	0.723891	0.076	0.046	1	COX10
0.0628287	0.723891	0.076	0.046	1	KMT2B
0.0559238	0.723891	0.099	0.063	1	PTGIR
0.1676	0.723891	0.05	0.031	1	PFKFB4
0.1676	0.723891	0.05	0.031	1	YARS2
0.261137	0.723891	0.046	0.031	1	TRIM66
0.38371	0.723891	0.023	0.015	1	RUNX3
0.38371	0.723891	0.023	0.015	1	AC016747.1
0.38371	0.723891	0.023	0.015	1	DLEC1
0.38371	0.723891	0.023	0.015	1	PHF7
0.38371	0.723891	0.023	0.015	1	ATPSCKMT
0.38371	0.723891	0.023	0.015	1	SAMD12
0.38371	0.723891	0.023	0.015	1	ABITRAM
0.38371	0.723891	0.023	0.015	1	TRDMT1
0.38371	0.723891	0.023	0.015	1	TYSND1
0.38371	0.723891	0.023	0.015	1	ZNF18
0.38371	0.723891	0.023	0.015	1	FHIP2A
0.706703	0.723891	0.011	0.015	1	AL139383.1
0.0383385	0.718856	0.095	0.057	1	RNF44
0.000427651	0.718074	0.282	0.179	1	CLEC12A
0.0625857	0.717005	0.065	0.037	1	CTC1
0.0354976	0.715454	0.111	0.069	1	MBTPS1
0.217255	0.713003	0.042	0.026	1	ZNF85
0.217255	0.713003	0.042	0.026	1	PROS1
0.217255	0.713003	0.042	0.026	1	PJA1
0.339852	0.713003	0.038	0.026	1	FAM221A
0.339852	0.713003	0.038	0.026	1	ZNF260
0.339852	0.713003	0.038	0.026	1	FO393401.1
0.339852	0.713003	0.038	0.026	1	AP4B1
0.00263304	0.713003	0.179	0.106	1	MPV17
0.000141405	0.712423	0.489	0.379	1	C3
0.0194698	0.711152	0.141	0.09	1	ATP2B4
0.0034622	0.710387	0.198	0.124	1	SECISBP2
0.217296	0.709969	0.176	0.147	1	MS4A4E
0.0135581	0.709392	0.187	0.126	1	SELPLG
0.0741404	0.708543	0.111	0.075	1	TLR7
0.102929	0.708543	0.061	0.037	1	SLC25A12
0.00606389	0.707589	0.275	0.203	1	PLEC
0.0468075	0.704591	0.099	0.062	1	TRPT1
0.13222	0.697896	0.053	0.032	1	POMC
0.16547	0.697896	0.053	0.034	1	TIPARP
0.2222	0.697896	0.034	0.021	1	ORMDL3
0.283869	0.697896	0.034	0.022	1	SEPTIN10
0.283869	0.697896	0.034	0.022	1	LXN
0.283869	0.697896	0.034	0.022	1	CEP44
0.283869	0.697896	0.034	0.022	1	TRUB1
0.283869	0.697896	0.034	0.022	1	HSF2
0.389541	0.697896	0.015	0.009	1	MPZL3
0.525068	0.697896	0.015	0.01	1	MINDY1
0.525068	0.697896	0.015	0.01	1	CCDC191
0.525068	0.697896	0.015	0.01	1	TIPARP-AS1
0.525068	0.697896	0.015	0.01	1	PPAT
0.525068	0.697896	0.015	0.01	1	CENPK
0.525068	0.697896	0.015	0.01	1	AC008438.1
0.525068	0.697896	0.015	0.01	1	ZSCAN16
0.525068	0.697896	0.015	0.01	1	GAL3ST4
0.525068	0.697896	0.015	0.01	1	RALGPS1
0.525068	0.697896	0.015	0.01	1	UBTD1
0.525068	0.697896	0.015	0.01	1	LINC02340
0.525068	0.697896	0.015	0.01	1	AL139384.1
0.525068	0.697896	0.015	0.01	1	ZNF500
0.525068	0.697896	0.015	0.01	1	DUSP14
0.525068	0.697896	0.015	0.01	1	TMEM99
0.525068	0.697896	0.015	0.01	1	ZNF486
0.525068	0.697896	0.015	0.01	1	ZDHHC8
0.525068	0.697896	0.015	0.01	1	PRKY
0.525068	0.697896	0.015	0.01	1	ITIH4
0.525068	0.697896	0.015	0.01	1	ZNF571
0.525068	0.697896	0.015	0.01	1	ITPRIPL1
0.525068	0.697896	0.015	0.01	1	MIEF2
0.525068	0.697896	0.015	0.01	1	ZNF558
0.525068	0.697896	0.015	0.01	1	KLHL26
0.525068	0.697896	0.015	0.01	1	FAM151B-DT
0.525068	0.697896	0.015	0.01	1	PRANCR
0.711693	0.697896	0.008	0.01	1	TLE1
0.873201	0.697896	0.011	0.01	1	TMEM265
0.873201	0.697896	0.011	0.01	1	TMEM143
0.000934123	0.697896	0.229	0.14	1	SMC1A
0.0551581	0.697896	0.103	0.066	1	ITGA5
0.0660045	0.697896	0.103	0.068	1	HDAC7
0.0989485	0.697896	0.073	0.046	1	RIOK2
0.219636	0.697896	0.065	0.046	1	GTF3C1
0.51887	0.697896	0.065	0.054	1	FUT8
0.0388491	0.697896	0.206	0.154	1	STAT1
0.0010881	0.696369	0.347	0.253	1	RPN1
0.087397	0.692442	0.107	0.074	1	ACSS2
0.128389	0.69147	0.069	0.044	1	RIPOR2
0.00280507	0.690077	0.229	0.149	1	GPI
0.0620387	0.690077	0.084	0.051	1	OBI1
0.0281384	0.689126	0.141	0.093	1	SF3A1
0.102357	0.687912	0.065	0.04	1	TST
0.0455654	0.687912	0.126	0.084	1	NUDT21
0.048762	0.687912	0.122	0.081	1	SF3A2
0.0650351	0.687912	0.122	0.084	1	CLCN3
0.00230058	0.685451	0.302	0.213	1	SLC38A2
0.170545	0.68409	0.046	0.028	1	THEM4
0.213899	0.68409	0.046	0.029	1	WDR83
0.32861	0.68409	0.042	0.029	1	NAPEPLD
0.00757535	0.682395	0.252	0.179	1	CD300C
0.0335526	0.682071	0.122	0.078	1	SC5D
0.0974392	0.680823	0.076	0.049	1	BCKDHB
0.0974392	0.680823	0.076	0.049	1	ALG1
0.02144	0.678531	0.134	0.084	1	PIKFYVE
0.092748	0.675528	0.084	0.054	1	TRMT13
0.111271	0.675528	0.084	0.056	1	IL27RA
0.838863	0.675528	0.057	0.054	1	SP140
0.0897935	0.675528	0.107	0.074	1	CBFA2T3
0.162803	0.675528	0.057	0.037	1	EPM2AIP1
0.162803	0.675528	0.057	0.037	1	TRMT6
0.304424	0.675528	0.05	0.035	1	LSS
0.375485	0.675528	0.027	0.018	1	LDLRAP1
0.375485	0.675528	0.027	0.018	1	MAP3K7CL
0.375485	0.675528	0.027	0.018	1	MEI1
0.375485	0.675528	0.027	0.018	1	TSIX
0.375485	0.675528	0.027	0.018	1	KCNAB1
0.593578	0.675528	0.023	0.018	1	ZNF615
0.593578	0.675528	0.023	0.018	1	AP001042.1
0.877027	0.675528	0.019	0.018	1	PLAC8
0.0179295	0.673873	0.218	0.156	1	HLA-DOA
0.0589939	0.671424	0.095	0.06	1	SPN
0.00159316	0.670415	0.233	0.146	1	PRPF8
0.0945088	0.669699	0.118	0.084	1	TXNDC15
0.154976	0.669699	0.065	0.043	1	SKP2
0.154976	0.669699	0.065	0.043	1	SMG1P5
0.186393	0.669699	0.065	0.044	1	RRP12
0.186393	0.669699	0.065	0.044	1	TRAPPC6B
0.0635323	0.665475	0.08	0.049	1	PHF6
0.0957378	0.665475	0.08	0.051	1	TMEM43
0.221336	0.665475	0.038	0.024	1	PIM1
0.27831	0.665475	0.038	0.025	1	SMPD1
0.27831	0.665475	0.038	0.025	1	GPKOW
0.428308	0.665475	0.034	0.025	1	JAK3
0.533752	0.665475	0.031	0.024	1	TRAF5
0.624771	0.665475	0.031	0.025	1	FGD6
0.0289947	0.665475	0.118	0.074	1	TFAM
0.00561869	0.662849	0.202	0.131	1	ACIN1
0.0605574	0.662272	0.092	0.057	1	METTL17
0.0907351	0.662272	0.088	0.057	1	KIAA1109
0.030072	0.66137	0.137	0.09	1	CASC3
0.0523394	0.66137	0.134	0.091	1	BICD2
0.00605477	0.660945	0.179	0.112	1	MIA3
0.0162669	0.659761	0.149	0.094	1	HERC2
0.0567169	0.659761	0.103	0.066	1	MFSD5
0.209846	0.659761	0.05	0.032	1	TLR6
0.209846	0.659761	0.05	0.032	1	ZNF484
0.209846	0.659761	0.05	0.032	1	CHAF1A
0.317449	0.659761	0.046	0.032	1	LRR1
0.317449	0.659761	0.046	0.032	1	ZFPM1
0.129964	0.656076	0.061	0.038	1	CSAD
0.238716	0.656076	0.057	0.04	1	NUP155
0.0342864	0.656076	0.122	0.078	1	ERCC5
0.0006408	0.655252	0.363	0.259	1	CD4
0.181029	0.653502	0.069	0.047	1	RCBTB1
0.0960171	0.651602	0.08	0.051	1	XRRA1
0.0160677	0.650143	0.183	0.124	1	TMED4
0.0722072	0.650143	0.095	0.062	1	KDM5B
0.108814	0.650143	0.088	0.059	1	CWC22
0.028031	0.64727	0.126	0.079	1	GSDMD
0.20531	0.639002	0.053	0.035	1	N4BP2
0.20531	0.639002	0.053	0.035	1	GSDME
0.306467	0.639002	0.05	0.035	1	UBIAD1
0.00511013	0.639002	0.248	0.171	1	SQLE
0.102469	0.639002	0.095	0.065	1	C15orf39
0.119717	0.639002	0.076	0.05	1	ADRB2
0.127816	0.639002	0.069	0.044	1	ORC2
0.00804104	0.639002	0.21	0.14	1	TBC1D2B
0.0919162	0.639002	0.088	0.057	1	KIFAP3
0.111467	0.639002	0.103	0.072	1	SMC6
0.271909	0.639002	0.042	0.028	1	NT5DC1
0.271909	0.639002	0.042	0.028	1	MARCH8
0.289961	0.639002	0.031	0.019	1	AP3M2
0.365671	0.639002	0.031	0.021	1	SASS6
0.365671	0.639002	0.031	0.021	1	WDR54
0.365671	0.639002	0.031	0.021	1	UGDH-AS1
0.365671	0.639002	0.031	0.021	1	DCUN1D2
0.365671	0.639002	0.031	0.021	1	ZNF429
0.365671	0.639002	0.031	0.021	1	TAB1
0.411191	0.639002	0.038	0.028	1	IFT172
0.467036	0.639002	0.027	0.019	1	ADHFE1
0.506868	0.639002	0.019	0.013	1	CD200R1
0.506868	0.639002	0.019	0.013	1	RPL39L
0.506868	0.639002	0.019	0.013	1	MMAA
0.506868	0.639002	0.019	0.013	1	AC008443.1
0.506868	0.639002	0.019	0.013	1	AP002381.2
0.506868	0.639002	0.019	0.013	1	ITGB7
0.506868	0.639002	0.019	0.013	1	POC1B-AS1
0.506868	0.639002	0.019	0.013	1	AACS
0.506868	0.639002	0.019	0.013	1	POLE
0.506868	0.639002	0.019	0.013	1	ZNF836
0.506868	0.639002	0.019	0.013	1	ZNF8
0.506868	0.639002	0.019	0.013	1	PRAF2
0.506868	0.639002	0.019	0.013	1	PANK4
0.506868	0.639002	0.019	0.013	1	ALS2
0.506868	0.639002	0.019	0.013	1	FASTKD5
0.506868	0.639002	0.019	0.013	1	HYCC2
0.000530027	0.636031	0.321	0.213	1	DDOST
0.217762	0.635488	0.084	0.062	1	CCL3L3
0.000578082	0.635284	0.427	0.324	1	IL10RA
0.00264568	0.634702	0.229	0.147	1	EWSR1
0.0110856	0.633766	0.187	0.122	1	ZRANB2
0.054055	0.631225	0.13	0.088	1	ZNF267
0.0360151	0.630541	0.118	0.075	1	TDG
0.0732985	0.630541	0.115	0.078	1	RBM23
0.117851	0.630541	0.115	0.082	1	LETMD1
0.0225712	0.630151	0.214	0.154	1	SH3BP2
0.13006	0.627507	0.088	0.06	1	TOR1B
0.117028	0.625946	0.08	0.053	1	MTA2
0.152807	0.623895	0.069	0.046	1	KLHL36
0.0294364	0.622608	0.122	0.076	1	MTOR
0.030388	0.622608	0.168	0.116	1	MGLL
0.044583	0.62108	0.115	0.074	1	CENPC
0.164416	0.62108	0.057	0.037	1	NUP205
0.200444	0.62108	0.057	0.038	1	SPRTN
0.200444	0.62108	0.057	0.038	1	JPT2
0.295723	0.62108	0.053	0.038	1	MRI1
0.295723	0.62108	0.053	0.038	1	CNOT3
0.323445	0.62108	0.095	0.076	1	THOC1
0.170545	0.616976	0.046	0.028	1	PAM
0.215705	0.616976	0.046	0.029	1	GPATCH3
0.215705	0.616976	0.046	0.029	1	ABCA7
0.264987	0.616976	0.046	0.031	1	THAP3
0.264987	0.616976	0.046	0.031	1	BDH2
0.264987	0.616976	0.046	0.031	1	RAD9A
0.330978	0.616976	0.042	0.029	1	PIK3C2B
0.0334677	0.614755	0.16	0.11	1	H1F0
0.0772586	0.614128	0.084	0.053	1	CENPT
0.0950475	0.614128	0.084	0.054	1	INSIG2
9.23248e-05	0.611299	0.508	0.375	1	SON
0.355052	0.610433	0.034	0.024	1	PUSL1
0.355052	0.610433	0.034	0.024	1	TADA1
0.355052	0.610433	0.034	0.024	1	ZKSCAN5
0.355052	0.610433	0.034	0.024	1	INPP5A
0.355052	0.610433	0.034	0.024	1	PGM2L1
0.355052	0.610433	0.034	0.024	1	DDX51
0.355052	0.610433	0.034	0.024	1	TRMT61A
0.355052	0.610433	0.034	0.024	1	SPINT1
0.355052	0.610433	0.034	0.024	1	CROCCP2
0.126583	0.610433	0.069	0.044	1	P2RY8
0.127929	0.610433	0.065	0.041	1	LTB
0.0550921	0.610433	0.111	0.072	1	ICE2
0.00590738	0.606266	0.355	0.282	1	OS9
0.19536	0.60545	0.061	0.041	1	SCO1
0.240969	0.60545	0.057	0.04	1	QRSL1
0.00755273	0.60545	0.233	0.159	1	ANO6
0.0400033	0.604237	0.145	0.099	1	ATF5
0.251318	0.603378	0.073	0.053	1	PIK3IP1
0.000186962	0.602739	0.466	0.346	1	GLIPR1
0.0383561	0.600674	0.179	0.128	1	STARD7
0.121098	0.59836	0.076	0.05	1	CEP164
0.209185	0.59836	0.073	0.051	1	SYVN1
0.21168	0.59836	0.05	0.032	1	MVK
0.29267	0.59836	0.073	0.054	1	SOX4
0.319867	0.59836	0.046	0.032	1	ZNF414
0.38565	0.59836	0.023	0.015	1	SFXN2
0.463285	0.59836	0.042	0.032	1	SSBP3
0.487877	0.59836	0.023	0.016	1	BRF2
0.487877	0.59836	0.023	0.016	1	TCN2
0.487877	0.59836	0.023	0.016	1	ENSG00000290993
0.487877	0.59836	0.023	0.016	1	ANXA2R-AS1
0.487877	0.59836	0.023	0.016	1	MTRFR
0.628964	0.59836	0.019	0.015	1	RHOH
0.752572	0.59836	0.019	0.016	1	C15orf41
0.0134135	0.594608	0.218	0.151	1	SLC7A7
0.0454809	0.594608	0.115	0.074	1	CRYBG1
0.017151	0.594148	0.198	0.137	1	PRPF4B
0.0169926	0.593969	0.256	0.19	1	NPTN
0.0297284	0.593559	0.176	0.122	1	SEC61A1
0.0909852	0.593559	0.092	0.06	1	RNF20
0.190142	0.591697	0.065	0.044	1	LINC00324
0.338868	0.591697	0.057	0.043	1	CYSLTR1
0.0981255	0.590093	0.103	0.071	1	DDX54
0.101487	0.590093	0.099	0.068	1	CASP8
0.008039	0.589675	0.229	0.156	1	NUMA1
0.168446	0.589372	0.126	0.097	1	DNAJC10
0.145523	0.587472	0.076	0.051	1	DGKA
0.146461	0.587472	0.073	0.049	1	ZMAT1
0.344071	0.587472	0.038	0.026	1	RMDN2
0.344071	0.587472	0.038	0.026	1	SMIM8
0.344071	0.587472	0.038	0.026	1	CCDC84
0.344071	0.587472	0.038	0.026	1	ZHX3
0.344071	0.587472	0.038	0.026	1	ZNF460
0.344071	0.587472	0.038	0.026	1	FLJ40194
0.511162	0.587472	0.034	0.026	1	TRMT2B
0.51199	0.587472	0.065	0.054	1	ZNG1B
0.0196191	0.587472	0.153	0.099	1	PIK3CD
0.0239398	0.587472	0.187	0.129	1	ARHGEF6
0.064423	0.587472	0.115	0.076	1	ATG4C
0.15587	0.587472	0.103	0.075	1	ACPP
0.0115125	0.586186	0.21	0.143	1	ELOVL1
0.0274005	0.585421	0.137	0.088	1	CLPX
0.0382877	0.585421	0.137	0.091	1	LMF2
0.184184	0.584555	0.088	0.063	1	TGIF2
0.207576	0.584555	0.088	0.065	1	TRNT1
0.130593	0.582419	0.046	0.026	1	FLT3
0.136865	0.582419	0.103	0.074	1	HMGA1P4
0.153479	0.582419	0.103	0.075	1	ZDHHC24
0.250366	0.582419	0.053	0.037	1	SAMD1
0.0250961	0.579501	0.233	0.172	1	PRMT2
0.184852	0.579501	0.069	0.047	1	ARPIN
0.0243547	0.578461	0.26	0.197	1	SFT2D2
0.00389213	0.578389	0.553	0.496	1	FGL2
0.240851	0.577602	0.13	0.106	1	MSMO1
0.137493	0.577602	0.084	0.057	1	BMI1
0.137493	0.577602	0.084	0.057	1	TAPBPL
0.102629	0.576267	0.099	0.068	1	HDAC1
0.347331	0.576267	0.057	0.043	1	VCAN
0.0232975	0.575737	0.183	0.126	1	SPTAN1
0.0711554	0.574514	0.122	0.084	1	FAM120B
0.139357	0.574514	0.115	0.084	1	ARHGAP17
0.099751	0.573414	0.141	0.104	1	MATR3
0.0171071	0.572825	0.29	0.221	1	CD46
0.00419152	0.572365	0.332	0.247	1	GSTK1
0.00325111	0.572259	0.58	0.551	1	TMBIM6
0.0267881	0.571519	0.229	0.171	1	CCPG1
0.202307	0.568613	0.057	0.038	1	CREBZF
0.242915	0.568613	0.057	0.04	1	ZC3H7B
0.298214	0.568613	0.053	0.038	1	ELMOD2
0.349941	0.568613	0.053	0.04	1	GRK6
0.374786	0.568613	0.011	0.006	1	AC008083.3
0.376239	0.568613	0.011	0.006	1	CD79B
0.37753	0.568613	0.027	0.018	1	TWISTNB
0.391052	0.568613	0.019	0.012	1	HTR2C
0.46903	0.568613	0.027	0.019	1	UBR5-AS1
0.46903	0.568613	0.027	0.019	1	TKFC
0.46903	0.568613	0.027	0.019	1	TXNL4B
0.46903	0.568613	0.027	0.019	1	ZNF778
0.46903	0.568613	0.027	0.019	1	AC138150.1
0.541605	0.568613	0.011	0.007	1	ENSG00000243176
0.541605	0.568613	0.011	0.007	1	ENSG00000268027
0.706567	0.568613	0.023	0.019	1	TBX19
0.706567	0.568613	0.023	0.019	1	ITGA9
0.706567	0.568613	0.023	0.019	1	AC139887.2
0.711105	0.568613	0.011	0.009	1	TRIM59
0.711105	0.568613	0.011	0.009	1	TNIK
0.711105	0.568613	0.011	0.009	1	HOPX
0.711105	0.568613	0.011	0.009	1	LIX1-AS1
0.711105	0.568613	0.011	0.009	1	EYS
0.711105	0.568613	0.011	0.009	1	AL080250.1
0.711105	0.568613	0.011	0.009	1	NAT1
0.711105	0.568613	0.011	0.009	1	C8orf37-AS1
0.711105	0.568613	0.011	0.009	1	RUSC2
0.711105	0.568613	0.011	0.009	1	STARD10
0.711105	0.568613	0.011	0.009	1	LINC02422
0.711105	0.568613	0.011	0.009	1	AMDHD1
0.711105	0.568613	0.011	0.009	1	TMEM186
0.711105	0.568613	0.011	0.009	1	ZNF48
0.711105	0.568613	0.011	0.009	1	NFIX
0.711105	0.568613	0.011	0.009	1	ADGRL1
0.711105	0.568613	0.011	0.009	1	ADA
0.711105	0.568613	0.011	0.009	1	CCHCR1
0.711105	0.568613	0.011	0.009	1	TMEM37
0.711105	0.568613	0.011	0.009	1	ZNF696
0.711105	0.568613	0.011	0.009	1	SPAG6
0.711105	0.568613	0.011	0.009	1	DNAJA4
0.711105	0.568613	0.011	0.009	1	RHOXF1
0.711105	0.568613	0.011	0.009	1	PCGF3-AS1
0.711105	0.568613	0.011	0.009	1	KRT10-AS1
0.711105	0.568613	0.011	0.009	1	HSD17B1-AS1
0.00952344	0.568613	0.237	0.165	1	IL6ST
0.120188	0.568613	0.099	0.069	1	THUMPD2
0.142421	0.568613	0.111	0.081	1	APOL6
0.146675	0.568613	0.122	0.091	1	CARD9
0.192289	0.568613	0.095	0.071	1	TUSC2
0.255643	0.568613	0.069	0.05	1	FLAD1
0.532373	0.568613	0.053	0.044	1	AL035446.2
0.00446397	0.568613	0.29	0.206	1	CD33
0.0772163	0.568613	0.088	0.056	1	ACSL5
0.195611	0.568613	0.08	0.057	1	CASC4
0.273948	0.568613	0.042	0.028	1	GBP3
0.332992	0.568613	0.042	0.029	1	PDIK1L
0.332992	0.568613	0.042	0.029	1	DZIP3
0.350237	0.568613	0.076	0.06	1	MAGED1
0.487836	0.568613	0.038	0.029	1	VARS
0.0170555	0.566071	0.237	0.171	1	IKZF1
0.00189069	0.565238	0.366	0.268	1	SF1
0.0282245	0.564413	0.172	0.118	1	CCDC107
0.0128456	0.563595	0.137	0.082	1	TNFAIP8
0.00977383	0.563595	0.267	0.193	1	ADA2
[truncated: 8,605 more rows]
